# Supplementary material for: Crystal structure of 11-[4-(hex­yloxy)phen­yl]-1,2,4-triazolo[4,3-a][1,10]phenanthroline
Source: Acta Crystallogr E Crystallogr Commun. 2015 Jun 27;71(Pt 7):o521–2. doi: 10.1107/S2056989015012025 (PMC4518990; doi:10.1107/S2056989015012025)
Supplement: Supplementary file 1 [file e-71-0o521-sup1.cif]

##############################################################################
#                                                                            #
# This CIF contains the data in a paper accepted for publication in          #
# Acta Crystallographica Section E. It conforms to the requirements of       #
# Notes for Authors for Acta Crystallographica Section E, and has been       #
# peer reviewed under the auspices of the IUCr Commission on Journals.       #
#                                                                            #
# Full details of the Crystallographic Information File format               #
# are given in the paper "The Crystallographic Information File (CIF):       #
# a New Standard Archive File for Crystallography" by S. R. Hall, F. H.      #
# Allen and I. D. Brown [Acta Cryst. (1991), A47, 655-685].                  #
#                                                                            #
# The current version of the core CIF dictionary is obtainable from          #
# ftp://ftp.iucr.org/pub/cif_core.dic.                                       #
#                                                                            #
# Software is freely available for graphical display of the structure(s)     #
# in this CIF. For information consult the CIF software page                 #
# http://www.iucr.org/resources/cif/software.                                #
#                                                                            #
# This file may be used for bona fide research purposes within the           #
# scientific community so long as proper attribution is given to the journal # 
# article from which it was obtained.                                        #
#                                                                            #
##############################################################################
data_I
_audit_creation_method     'SHELXL-2014/7'
_chemical_name_systematic
;
11-[4-(Hexyloxy)phenyl]-1,2,4-triazolo[4,3-<i>a</i>][1,10]phenanthroline
;
_chemical_name_common     ?
_chemical_formula_moiety     'C25 H24 N4 O'
_chemical_formula_sum     'C25 H24 N4 O'
_chemical_formula_iupac     'C25 H24 N4 O'
_chemical_formula_weight     396.48
_chemical_melting_point     ?
_shelx_space_group_comment
;
The symmetry employed for this shelxl refinement is uniquely defined
by the following loop, which should always be used as a source of
symmetry information in preference to the above space-group names.
They are only intended as comments.
;
_space_group_crystal_system     monoclinic
_space_group_name_H-M_alt     'P 21/c'
_space_group_name_Hall     '-P 2ybc'
loop_
    _space_group_symop_operation_xyz
    'x, y, z'
    '-x, y+1/2, -z+1/2'
    '-x, -y, -z'
    'x, -y-1/2, z-1/2'
_cell_length_a     9.746(3)
_cell_length_b     36.787(5)
_cell_length_c     12.174(3)
_cell_angle_alpha     90
_cell_angle_beta     106.412(12)
_cell_angle_gamma     90
_cell_volume     4186.6(17)
_cell_formula_units_Z     8
_cell_measurement_reflns_used     25
_cell_measurement_theta_min     25
_cell_measurement_theta_max     38
_cell_measurement_temperature     193(2)
_exptl_crystal_description     block
_exptl_crystal_colour     colourless
_exptl_crystal_size_max     0.340
_exptl_crystal_size_mid     0.230
_exptl_crystal_size_min     0.230
_exptl_crystal_density_diffrn     1.258
_exptl_crystal_density_meas     ?
_exptl_crystal_density_method     ?
_exptl_crystal_F_000     1680
_exptl_absorpt_coefficient_mu     0.623
_exptl_absorpt_correction_type     none
_exptl_absorpt_process_details     ?
_shelx_estimated_absorpt_T_min     0.816
_shelx_estimated_absorpt_T_max     0.870
_exptl_absorpt_correction_T_min     ?
_exptl_absorpt_correction_T_max     ?
_diffrn_ambient_temperature     193(2)
_diffrn_radiation_type     CuK\a
_diffrn_radiation_wavelength     1.54178
_diffrn_radiation_monochromator     graphite
_diffrn_measurement_device_type     'Enraf--Nonius CAD-4'
_diffrn_measurement_device     '\k-geometry diffractometer'
_diffrn_measurement_method     \w/2\q
_diffrn_reflns_number     8415
_diffrn_reflns_av_R_equivalents     0.0509
_diffrn_reflns_theta_min     2.402
_diffrn_reflns_theta_max     70.154
_diffrn_reflns_theta_full     67.679
_diffrn_measured_fraction_theta_max     0.997
_diffrn_measured_fraction_theta_full     1.000
_diffrn_reflns_limit_h_min     -11
_diffrn_reflns_limit_h_max     0
_diffrn_reflns_limit_k_min     0
_diffrn_reflns_limit_k_max     44
_diffrn_reflns_limit_l_min     -14
_diffrn_reflns_limit_l_max     14
_diffrn_standards_number     3
_diffrn_standards_interval_count     ?
_diffrn_standards_interval_time     60
_diffrn_standards_decay_%     5
_refine_special_details     ?
_reflns_number_total     7934
_reflns_number_gt     5140
_reflns_threshold_expression     I>2\s(I)
_refine_ls_structure_factor_coef     Fsqd
_refine_ls_matrix_type     full
_refine_ls_R_factor_all     0.1069
_refine_ls_R_factor_gt     0.0625
_refine_ls_wR_factor_gt     0.1471
_refine_ls_wR_factor_ref     0.1703
_refine_ls_goodness_of_fit_ref     1.018
_refine_ls_restrained_S_all     1.018
_refine_ls_number_reflns     7934
_refine_ls_number_parameters     543
_refine_ls_number_restraints     0
_refine_ls_hydrogen_treatment     constr
_refine_ls_weighting_scheme     calc
_refine_ls_weighting_details
              'w=1/[\s^2^(Fo^2^)+(0.0793P)^2^+0.8479P] where P=(Fo^2^+2Fc^2^)/3'
_atom_sites_solution_hydrogens     geom
_atom_sites_solution_primary     ?
_atom_sites_solution_secondary     ?
_refine_ls_shift/su_max     0.000
_refine_ls_shift/su_mean     0.000
_refine_diff_density_max     0.411
_refine_diff_density_min     -0.305
_refine_ls_extinction_method     none
_refine_ls_extinction_coef     .
loop_
    _atom_type_symbol
    _atom_type_description
    _atom_type_scat_dispersion_real
    _atom_type_scat_dispersion_imag
    _atom_type_scat_source
    'C' 'C' 0.0181 0.0091
                         'International Tables Vol C Tables 4.2.6.8 and 6.1.1.4'
    'H' 'H' 0.0000 0.0000
                         'International Tables Vol C Tables 4.2.6.8 and 6.1.1.4'
    'N' 'N' 0.0311 0.0180
                         'International Tables Vol C Tables 4.2.6.8 and 6.1.1.4'
    'O' 'O' 0.0492 0.0322
                         'International Tables Vol C Tables 4.2.6.8 and 6.1.1.4'
_computing_data_collection
;
CAD-4 Software (Enraf--Nonius, 1989)
;
_computing_cell_refinement
;
CAD-4 Software (Enraf--Nonius, 1989)
;
_computing_data_reduction
;
<i>CORINC</i> (Dr\"ager & Gattow, 1971)
;
_computing_structure_solution
;
SIR97 (Altomare <i>et al.</i>,  1999)
;
_computing_structure_refinement
;
SHELXL2014 (Sheldrick, 2015)
;
_computing_molecular_graphics
;
PLATON (Spek, 2009)
;
_computing_publication_material
;
SHELXL2014 (Sheldrick, 2015)
;
loop_
    _atom_site_type_symbol
    _atom_site_label
    _atom_site_fract_x
    _atom_site_fract_y
    _atom_site_fract_z
    _atom_site_U_iso_or_equiv
    _atom_site_adp_type
    _atom_site_calc_flag
    _atom_site_occupancy
    _atom_site_disorder_assembly
    _atom_site_disorder_group
    N N1A 0.3086(2) 0.08512(6) 0.6267(2) 0.0381(5) Uani d 1 . .
    C C2A 0.2720(3) 0.11722(8) 0.6648(2) 0.0331(6) Uani d 1 . .
    C C3A 0.3790(3) 0.14428(8) 0.7072(2) 0.0334(6) Uani d 1 . .
    N N4A 0.5224(2) 0.14042(6) 0.70355(18) 0.0358(5) Uani d 1 . .
    C C5A 0.5963(3) 0.11790(8) 0.6480(2) 0.0391(7) Uani d 1 . .
    N N6A 0.7342(3) 0.12405(8) 0.6896(2) 0.0551(7) Uani d 1 . .
    N N7A 0.7563(3) 0.15103(9) 0.7702(2) 0.0612(8) Uani d 1 . .
    C C8A 0.6297(3) 0.16150(9) 0.7758(2) 0.0462(7) Uani d 1 . .
    C C9A 0.5964(3) 0.19102(9) 0.8380(3) 0.0528(8) Uani d 1 . .
    H H9A 0.6702 0.2054 0.8860 0.063 Uiso calc 1 . .
    C C10A 0.4585(3) 0.19833(9) 0.8279(3) 0.0461(7) Uani d 1 . .
    H H10A 0.4340 0.2194 0.8636 0.055 Uiso calc 1 . .
    C C11A 0.3481(3) 0.17474(8) 0.7640(2) 0.0392(6) Uani d 1 . .
    C C12A 0.2039(3) 0.18070(8) 0.7658(2) 0.0431(7) Uani d 1 . .
    H H12A 0.1815 0.2021 0.8008 0.052 Uiso calc 1 . .
    C C13A 0.0992(3) 0.15688(8) 0.7195(2) 0.0416(7) Uani d 1 . .
    H H13A 0.0039 0.1619 0.7205 0.050 Uiso calc 1 . .
    C C14A 0.1303(3) 0.12420(8) 0.6692(2) 0.0359(6) Uani d 1 . .
    C C15A 0.0257(3) 0.09793(8) 0.6239(2) 0.0417(7) Uani d 1 . .
    H H15A -0.0706 0.1020 0.6236 0.050 Uiso calc 1 . .
    C C16A 0.0623(3) 0.06658(8) 0.5803(3) 0.0441(7) Uani d 1 . .
    H H16A -0.0079 0.0488 0.5474 0.053 Uiso calc 1 . .
    C C17A 0.2064(3) 0.06120(8) 0.5851(3) 0.0449(7) Uani d 1 . .
    H H17A 0.2320 0.0389 0.5567 0.054 Uiso calc 1 . .
    C C18A 0.5455(3) 0.09471(8) 0.5466(2) 0.0354(6) Uani d 1 . .
    C C19A 0.6156(3) 0.06239(8) 0.5409(3) 0.0447(7) Uani d 1 . .
    H H19A 0.6905 0.0547 0.6052 0.054 Uiso calc 1 . .
    C C20A 0.5791(3) 0.04110(9) 0.4442(3) 0.0485(8) Uani d 1 . .
    H H20A 0.6284 0.0189 0.4425 0.058 Uiso calc 1 . .
    C C21A 0.4708(3) 0.05184(8) 0.3494(2) 0.0402(7) Uani d 1 . .
    C C22A 0.4013(3) 0.08460(7) 0.3532(2) 0.0373(6) Uani d 1 . .
    H H22A 0.3276 0.0924 0.2883 0.045 Uiso calc 1 . .
    C C23A 0.4382(3) 0.10573(8) 0.4497(2) 0.0366(6) Uani d 1 . .
    H H23A 0.3903 0.1282 0.4508 0.044 Uiso calc 1 . .
    O O24A 0.4242(2) 0.03266(6) 0.24946(18) 0.0507(6) Uani d 1 . .
    C C25A 0.4945(3) -0.00070(8) 0.2399(3) 0.0474(7) Uani d 1 . .
    H H25A 0.4920 -0.0172 0.3036 0.057 Uiso calc 1 . .
    H H25B 0.5957 0.0039 0.2433 0.057 Uiso calc 1 . .
    C C26A 0.4169(3) -0.01768(8) 0.1266(3) 0.0483(7) Uani d 1 . .
    H H26A 0.4176 -0.0006 0.0640 0.058 Uiso calc 1 . .
    H H26B 0.3160 -0.0222 0.1244 0.058 Uiso calc 1 . .
    C C27A 0.4855(4) -0.05310(9) 0.1076(3) 0.0560(9) Uani d 1 . .
    H H27A 0.5856 -0.0481 0.1081 0.067 Uiso calc 1 . .
    H H27B 0.4885 -0.0695 0.1727 0.067 Uiso calc 1 . .
    C C28A 0.4121(4) -0.07244(10) -0.0013(3) 0.0618(9) Uani d 1 . .
    H H28A 0.4075 -0.0560 -0.0667 0.074 Uiso calc 1 . .
    H H28B 0.3127 -0.0780 -0.0014 0.074 Uiso calc 1 . .
    C C29A 0.4867(5) -0.10793(12) -0.0186(4) 0.0866(13) Uani d 1 . .
    H H29A 0.5842 -0.1021 -0.0226 0.104 Uiso calc 1 . .
    H H29B 0.4963 -0.1237 0.0492 0.104 Uiso calc 1 . .
    C C30A 0.4130(6) -0.12808(13) -0.1203(4) 0.1080(18) Uani d 1 . .
    H H30A 0.3191 -0.1358 -0.1143 0.162 Uiso calc 1 . .
    H H30B 0.4695 -0.1495 -0.1275 0.162 Uiso calc 1 . .
    H H30C 0.4004 -0.1126 -0.1878 0.162 Uiso calc 1 . .
    N N1B 0.9406(2) 0.24530(6) 0.63224(18) 0.0328(5) Uani d 1 . .
    C C2B 0.8565(2) 0.22341(7) 0.5515(2) 0.0274(5) Uani d 1 . .
    C C3B 0.9214(2) 0.20124(7) 0.4832(2) 0.0286(5) Uani d 1 . .
    N N4B 1.0647(2) 0.20604(6) 0.48078(17) 0.0278(4) Uani d 1 . .
    C C5B 1.1665(3) 0.23334(7) 0.5133(2) 0.0309(5) Uani d 1 . .
    N N6B 1.2883(2) 0.22181(6) 0.4984(2) 0.0377(5) Uani d 1 . .
    N N7B 1.2699(2) 0.18737(6) 0.4529(2) 0.0379(5) Uani d 1 . .
    C C8B 1.1352(3) 0.17842(7) 0.4402(2) 0.0314(6) Uani d 1 . .
    C C9B 1.0598(3) 0.14781(7) 0.3835(2) 0.0359(6) Uani d 1 . .
    H H9B 1.1079 0.1292 0.3549 0.043 Uiso calc 1 . .
    C C10B 0.9179(3) 0.14563(7) 0.3709(2) 0.0367(6) Uani d 1 . .
    H H10B 0.8644 0.1262 0.3279 0.044 Uiso calc 1 . .
    C C11B 0.8468(3) 0.17217(7) 0.4214(2) 0.0321(6) Uani d 1 . .
    C C12B 0.6978(3) 0.16838(8) 0.4115(2) 0.0395(6) Uani d 1 . .
    H H12B 0.6455 0.1489 0.3680 0.047 Uiso calc 1 . .
    C C13B 0.6296(3) 0.19222(8) 0.4634(2) 0.0393(6) Uani d 1 . .
    H H13B 0.5291 0.1904 0.4509 0.047 Uiso calc 1 . .
    C C14B 0.7071(3) 0.21971(7) 0.5358(2) 0.0329(6) Uani d 1 . .
    C C15B 0.6446(3) 0.24288(8) 0.5998(2) 0.0413(7) Uani d 1 . .
    H H15B 0.5444 0.2421 0.5899 0.050 Uiso calc 1 . .
    C C16B 0.7283(3) 0.26637(8) 0.6758(3) 0.0443(7) Uani d 1 . .
    H H16B 0.6871 0.2828 0.7176 0.053 Uiso calc 1 . .
    C C17B 0.8769(3) 0.26598(8) 0.6916(2) 0.0389(6) Uani d 1 . .
    H H17B 0.9348 0.2815 0.7484 0.047 Uiso calc 1 . .
    C C18B 1.1488(2) 0.27117(7) 0.5436(2) 0.0296(5) Uani d 1 . .
    C C19B 1.2452(3) 0.28641(8) 0.6394(2) 0.0377(6) Uani d 1 . .
    H H19B 1.3193 0.2719 0.6866 0.045 Uiso calc 1 . .
    C C20B 1.2332(3) 0.32247(8) 0.6658(2) 0.0429(7) Uani d 1 . .
    H H20B 1.2988 0.3327 0.7317 0.052 Uiso calc 1 . .
    C C21B 1.1261(3) 0.34398(7) 0.5969(2) 0.0387(6) Uani d 1 . .
    C C22B 1.0320(3) 0.32928(7) 0.4996(2) 0.0355(6) Uani d 1 . .
    H H22B 0.9598 0.3440 0.4509 0.043 Uiso calc 1 . .
    C C23B 1.0443(3) 0.29311(7) 0.4743(2) 0.0326(6) Uani d 1 . .
    H H23B 0.9796 0.2830 0.4078 0.039 Uiso calc 1 . .
    O O24B 1.1212(3) 0.37890(6) 0.63403(19) 0.0546(6) Uani d 1 . .
    C C25B 1.0265(4) 0.40429(8) 0.5614(3) 0.0552(9) Uani d 1 . .
    H H25C 0.9961 0.4226 0.6092 0.066 Uiso calc 1 . .
    H H25D 0.9400 0.3913 0.5160 0.066 Uiso calc 1 . .
    C C26B 1.0954(4) 0.42309(10) 0.4818(3) 0.0566(9) Uani d 1 . .
    H H26C 1.1232 0.4048 0.4325 0.068 Uiso calc 1 . .
    H H26D 1.1836 0.4354 0.5272 0.068 Uiso calc 1 . .
    C C27B 0.9968(4) 0.45097(9) 0.4066(3) 0.0592(9) Uani d 1 . .
    H H27C 0.9221 0.4380 0.3475 0.071 Uiso calc 1 . .
    H H27D 0.9483 0.4649 0.4543 0.071 Uiso calc 1 . .
    C C28B 1.0725(4) 0.47745(9) 0.3474(3) 0.0576(9) Uani d 1 . .
    H H28C 1.1441 0.4913 0.4064 0.069 Uiso calc 1 . .
    H H28D 1.1244 0.4635 0.3021 0.069 Uiso calc 1 . .
    C C29B 0.9715(4) 0.50394(10) 0.2689(3) 0.0656(10) Uani d 1 . .
    H H29C 0.9017 0.4902 0.2083 0.079 Uiso calc 1 . .
    H H29D 0.9177 0.5175 0.3135 0.079 Uiso calc 1 . .
    C C30B 1.0493(5) 0.53075(11) 0.2134(4) 0.0859(14) Uani d 1 . .
    H H30D 1.1258 0.5425 0.2726 0.129 Uiso calc 1 . .
    H H30E 0.9818 0.5492 0.1719 0.129 Uiso calc 1 . .
    H H30F 1.0905 0.5179 0.1598 0.129 Uiso calc 1 . .
loop_
    _atom_site_aniso_label
    _atom_site_aniso_U_11
    _atom_site_aniso_U_22
    _atom_site_aniso_U_33
    _atom_site_aniso_U_12
    _atom_site_aniso_U_13
    _atom_site_aniso_U_23
    N1A 0.0341(12) 0.0421(13) 0.0419(13) 0.0052(10) 0.0169(10) 0.0024(11)
    C2A 0.0292(13) 0.0469(16) 0.0260(13) 0.0084(12) 0.0122(10) 0.0083(11)
    C3A 0.0258(13) 0.0474(16) 0.0296(13) 0.0075(12) 0.0118(10) 0.0063(12)
    N4A 0.0250(11) 0.0503(14) 0.0337(12) 0.0038(10) 0.0108(9) -0.0028(10)
    C5A 0.0223(12) 0.0589(18) 0.0376(15) 0.0078(12) 0.0107(11) -0.0016(13)
    N6A 0.0259(12) 0.088(2) 0.0518(16) 0.0034(13) 0.0112(11) -0.0151(15)
    N7A 0.0275(13) 0.098(2) 0.0566(17) -0.0048(14) 0.0095(12) -0.0279(16)
    C8A 0.0278(14) 0.070(2) 0.0402(16) -0.0036(14) 0.0089(12) -0.0121(15)
    C9A 0.0435(17) 0.068(2) 0.0461(18) -0.0057(16) 0.0114(14) -0.0166(16)
    C10A 0.0460(17) 0.0547(19) 0.0404(16) 0.0033(14) 0.0168(14) -0.0081(14)
    C11A 0.0380(15) 0.0485(17) 0.0343(14) 0.0060(13) 0.0158(12) 0.0021(13)
    C12A 0.0448(17) 0.0503(17) 0.0397(16) 0.0137(14) 0.0209(13) -0.0005(14)
    C13A 0.0325(15) 0.0553(18) 0.0421(16) 0.0124(13) 0.0190(12) 0.0073(14)
    C14A 0.0269(13) 0.0495(16) 0.0338(14) 0.0080(12) 0.0128(11) 0.0091(12)
    C15A 0.0276(14) 0.0588(19) 0.0433(16) 0.0025(13) 0.0173(12) 0.0101(14)
    C16A 0.0358(15) 0.0516(18) 0.0467(17) -0.0044(13) 0.0146(13) 0.0066(14)
    C17A 0.0440(17) 0.0439(17) 0.0520(18) 0.0036(14) 0.0219(14) 0.0020(14)
    C18A 0.0235(12) 0.0498(16) 0.0361(14) 0.0059(12) 0.0138(11) 0.0008(12)
    C19A 0.0336(15) 0.0588(19) 0.0404(16) 0.0165(14) 0.0085(12) 0.0025(14)
    C20A 0.0431(17) 0.0523(19) 0.0485(18) 0.0200(14) 0.0102(14) 0.0013(15)
    C21A 0.0360(15) 0.0443(16) 0.0407(16) 0.0049(12) 0.0116(12) -0.0026(13)
    C22A 0.0299(14) 0.0400(15) 0.0398(15) 0.0063(12) 0.0062(11) 0.0050(12)
    C23A 0.0281(13) 0.0406(15) 0.0445(16) 0.0052(11) 0.0159(12) 0.0000(13)
    O24A 0.0531(13) 0.0459(12) 0.0474(12) 0.0149(10) 0.0050(10) -0.0077(10)
    C25A 0.0543(18) 0.0430(17) 0.0474(17) 0.0090(14) 0.0185(14) -0.0008(14)
    C26A 0.0490(18) 0.0460(18) 0.0493(18) 0.0030(14) 0.0129(14) -0.0024(14)
    C27A 0.070(2) 0.0520(19) 0.0453(18) 0.0074(17) 0.0156(17) -0.0043(15)
    C28A 0.070(2) 0.056(2) 0.062(2) -0.0069(18) 0.0226(19) -0.0114(17)
    C29A 0.108(4) 0.076(3) 0.067(3) -0.002(3) 0.009(3) -0.016(2)
    C30A 0.133(5) 0.098(4) 0.087(3) -0.013(3) 0.023(3) -0.036(3)
    N1B 0.0279(11) 0.0406(13) 0.0321(11) 0.0008(9) 0.0120(9) -0.0025(10)
    C2B 0.0236(12) 0.0303(13) 0.0306(13) 0.0004(10) 0.0115(10) 0.0026(10)
    C3B 0.0223(12) 0.0351(13) 0.0304(13) -0.0001(10) 0.0105(10) 0.0028(11)
    N4B 0.0196(10) 0.0335(11) 0.0320(11) 0.0004(8) 0.0100(8) -0.0002(9)
    C5B 0.0210(12) 0.0381(14) 0.0344(13) -0.0014(11) 0.0092(10) 0.0014(11)
    N6B 0.0230(11) 0.0446(13) 0.0475(14) 0.0012(10) 0.0134(10) -0.0035(11)
    N7B 0.0278(11) 0.0421(13) 0.0454(14) 0.0047(10) 0.0129(10) -0.0038(11)
    C8B 0.0287(13) 0.0369(14) 0.0306(13) 0.0067(11) 0.0115(10) -0.0003(11)
    C9B 0.0374(14) 0.0340(14) 0.0388(15) 0.0041(12) 0.0149(12) -0.0025(12)
    C10B 0.0392(15) 0.0345(14) 0.0369(14) -0.0034(12) 0.0117(12) -0.0055(12)
    C11B 0.0312(13) 0.0334(14) 0.0337(14) -0.0021(11) 0.0123(11) 0.0000(11)
    C12B 0.0310(14) 0.0456(16) 0.0431(16) -0.0102(12) 0.0122(12) -0.0054(13)
    C13B 0.0226(13) 0.0521(17) 0.0451(16) -0.0067(12) 0.0125(11) -0.0030(13)
    C14B 0.0233(12) 0.0404(15) 0.0369(14) -0.0017(11) 0.0114(11) 0.0004(12)
    C15B 0.0271(14) 0.0523(18) 0.0492(17) 0.0027(12) 0.0186(12) 0.0001(14)
    C16B 0.0399(16) 0.0515(18) 0.0476(17) 0.0040(14) 0.0222(14) -0.0098(14)
    C17B 0.0383(15) 0.0428(16) 0.0388(15) -0.0030(13) 0.0160(12) -0.0065(13)
    C18B 0.0213(12) 0.0371(14) 0.0330(13) -0.0035(10) 0.0119(10) 0.0004(11)
    C19B 0.0280(13) 0.0440(16) 0.0391(15) -0.0037(12) 0.0062(11) 0.0018(12)
    C20B 0.0370(15) 0.0488(17) 0.0374(15) -0.0100(13) 0.0015(12) -0.0055(13)
    C21B 0.0451(16) 0.0339(14) 0.0394(15) -0.0044(12) 0.0156(13) -0.0037(12)
    C22B 0.0325(14) 0.0369(15) 0.0357(14) 0.0039(11) 0.0074(11) 0.0022(12)
    C23B 0.0270(13) 0.0426(15) 0.0282(13) -0.0042(11) 0.0078(10) -0.0036(11)
    O24B 0.0715(15) 0.0361(11) 0.0516(13) -0.0002(11) 0.0098(11) -0.0075(10)
    C25B 0.069(2) 0.0391(17) 0.062(2) 0.0068(16) 0.0263(18) -0.0044(15)
    C26B 0.056(2) 0.059(2) 0.056(2) 0.0071(16) 0.0175(16) -0.0039(16)
    C27B 0.055(2) 0.058(2) 0.064(2) 0.0063(17) 0.0142(17) -0.0074(18)
    C28B 0.070(2) 0.057(2) 0.0460(18) 0.0054(18) 0.0161(17) -0.0057(16)
    C29B 0.073(2) 0.063(2) 0.058(2) 0.0058(19) 0.0131(18) -0.0108(18)
    C30B 0.120(4) 0.073(3) 0.070(3) 0.012(3) 0.037(3) 0.006(2)
_geom_special_details
;
All e.s.d.'s (except the e.s.d. in the dihedral angle between two l.s. planes)
are estimated using the full covariance matrix. The cell e.s.d.'s are taken
into account individually in the estimation of e.s.d.'s in distances, angles
and torsion angles; correlations between e.s.d.'s in cell parameters are only
used when they are defined by crystal symmetry. An approximate (isotropic)
treatment of cell e.s.d.'s is used for estimating e.s.d.'s involving l.s.
planes.
;
loop_
    _geom_bond_atom_site_label_1
    _geom_bond_atom_site_label_2
    _geom_bond_site_symmetry_2
    _geom_bond_distance
    _geom_bond_publ_flag
    N1A C17A . 1.318(4) ?
    N1A C2A . 1.353(3) ?
    C2A C14A . 1.421(3) ?
    C2A C3A . 1.428(4) ?
    C3A C11A . 1.394(4) ?
    C3A N4A . 1.418(3) ?
    N4A C5A . 1.392(3) ?
    N4A C8A . 1.396(3) ?
    C5A N6A . 1.315(3) ?
    C5A C18A . 1.467(4) ?
    N6A N7A . 1.369(4) ?
    N7A C8A . 1.312(4) ?
    C8A C9A . 1.413(4) ?
    C9A C10A . 1.342(4) ?
    C9A H9A . 0.9500 ?
    C10A C11A . 1.429(4) ?
    C10A H10A . 0.9500 ?
    C11A C12A . 1.428(4) ?
    C12A C13A . 1.343(4) ?
    C12A H12A . 0.9500 ?
    C13A C14A . 1.420(4) ?
    C13A H13A . 0.9500 ?
    C14A C15A . 1.400(4) ?
    C15A C16A . 1.358(4) ?
    C15A H15A . 0.9500 ?
    C16A C17A . 1.403(4) ?
    C16A H16A . 0.9500 ?
    C17A H17A . 0.9500 ?
    C18A C19A . 1.383(4) ?
    C18A C23A . 1.397(4) ?
    C19A C20A . 1.374(4) ?
    C19A H19A . 0.9500 ?
    C20A C21A . 1.383(4) ?
    C20A H20A . 0.9500 ?
    C21A O24A . 1.369(3) ?
    C21A C22A . 1.389(4) ?
    C22A C23A . 1.370(4) ?
    C22A H22A . 0.9500 ?
    C23A H23A . 0.9500 ?
    O24A C25A . 1.426(3) ?
    C25A C26A . 1.508(4) ?
    C25A H25A . 0.9900 ?
    C25A H25B . 0.9900 ?
    C26A C27A . 1.512(4) ?
    C26A H26A . 0.9900 ?
    C26A H26B . 0.9900 ?
    C27A C28A . 1.497(4) ?
    C27A H27A . 0.9900 ?
    C27A H27B . 0.9900 ?
    C28A C29A . 1.537(5) ?
    C28A H28A . 0.9900 ?
    C28A H28B . 0.9900 ?
    C29A C30A . 1.448(5) ?
    C29A H29A . 0.9900 ?
    C29A H29B . 0.9900 ?
    C30A H30A . 0.9800 ?
    C30A H30B . 0.9800 ?
    C30A H30C . 0.9800 ?
    N1B C17B . 1.319(3) ?
    N1B C2B . 1.353(3) ?
    C2B C14B . 1.421(3) ?
    C2B C3B . 1.433(3) ?
    C3B C11B . 1.389(3) ?
    C3B N4B . 1.417(3) ?
    N4B C5B . 1.388(3) ?
    N4B C8B . 1.393(3) ?
    C5B N6B . 1.321(3) ?
    C5B C18B . 1.462(4) ?
    N6B N7B . 1.374(3) ?
    N7B C8B . 1.319(3) ?
    C8B C9B . 1.413(4) ?
    C9B C10B . 1.350(4) ?
    C9B H9B . 0.9500 ?
    C10B C11B . 1.433(4) ?
    C10B H10B . 0.9500 ?
    C11B C12B . 1.430(3) ?
    C12B C13B . 1.359(4) ?
    C12B H12B . 0.9500 ?
    C13B C14B . 1.412(4) ?
    C13B H13B . 0.9500 ?
    C14B C15B . 1.404(4) ?
    C15B C16B . 1.357(4) ?
    C15B H15B . 0.9500 ?
    C16B C17B . 1.406(4) ?
    C16B H16B . 0.9500 ?
    C17B H17B . 0.9500 ?
    C18B C23B . 1.384(3) ?
    C18B C19B . 1.392(4) ?
    C19B C20B . 1.378(4) ?
    C19B H19B . 0.9500 ?
    C20B C21B . 1.388(4) ?
    C20B H20B . 0.9500 ?
    C21B O24B . 1.367(3) ?
    C21B C22B . 1.387(4) ?
    C22B C23B . 1.379(4) ?
    C22B H22B . 0.9500 ?
    C23B H23B . 0.9500 ?
    O24B C25B . 1.430(4) ?
    C25B C26B . 1.495(5) ?
    C25B H25C . 0.9900 ?
    C25B H25D . 0.9900 ?
    C26B C27B . 1.523(5) ?
    C26B H26C . 0.9900 ?
    C26B H26D . 0.9900 ?
    C27B C28B . 1.520(5) ?
    C27B H27C . 0.9900 ?
    C27B H27D . 0.9900 ?
    C28B C29B . 1.517(5) ?
    C28B H28C . 0.9900 ?
    C28B H28D . 0.9900 ?
    C29B C30B . 1.514(5) ?
    C29B H29C . 0.9900 ?
    C29B H29D . 0.9900 ?
    C30B H30D . 0.9800 ?
    C30B H30E . 0.9800 ?
    C30B H30F . 0.9800 ?
loop_
    _geom_angle_atom_site_label_1
    _geom_angle_atom_site_label_2
    _geom_angle_atom_site_label_3
    _geom_angle_site_symmetry_1
    _geom_angle_site_symmetry_3
    _geom_angle
    _geom_angle_publ_flag
    C17A N1A C2A . . 118.1(2) ?
    N1A C2A C14A . . 121.6(3) ?
    N1A C2A C3A . . 119.8(2) ?
    C14A C2A C3A . . 118.6(2) ?
    C11A C3A N4A . . 116.7(2) ?
    C11A C3A C2A . . 120.1(2) ?
    N4A C3A C2A . . 123.0(2) ?
    C5A N4A C8A . . 103.8(2) ?
    C5A N4A C3A . . 136.4(2) ?
    C8A N4A C3A . . 119.6(2) ?
    N6A C5A N4A . . 108.9(3) ?
    N6A C5A C18A . . 119.3(2) ?
    N4A C5A C18A . . 131.1(2) ?
    C5A N6A N7A . . 109.7(2) ?
    C8A N7A N6A . . 106.9(2) ?
    N7A C8A N4A . . 110.6(3) ?
    N7A C8A C9A . . 128.0(3) ?
    N4A C8A C9A . . 121.3(3) ?
    C10A C9A C8A . . 118.8(3) ?
    C10A C9A H9A . . 120.6 ?
    C8A C9A H9A . . 120.6 ?
    C9A C10A C11A . . 120.6(3) ?
    C9A C10A H10A . . 119.7 ?
    C11A C10A H10A . . 119.7 ?
    C3A C11A C12A . . 118.9(3) ?
    C3A C11A C10A . . 121.6(3) ?
    C12A C11A C10A . . 119.4(3) ?
    C13A C12A C11A . . 121.9(3) ?
    C13A C12A H12A . . 119.1 ?
    C11A C12A H12A . . 119.1 ?
    C12A C13A C14A . . 120.3(2) ?
    C12A C13A H13A . . 119.9 ?
    C14A C13A H13A . . 119.9 ?
    C15A C14A C13A . . 122.3(2) ?
    C15A C14A C2A . . 117.9(3) ?
    C13A C14A C2A . . 119.8(3) ?
    C16A C15A C14A . . 119.9(3) ?
    C16A C15A H15A . . 120.1 ?
    C14A C15A H15A . . 120.1 ?
    C15A C16A C17A . . 118.2(3) ?
    C15A C16A H16A . . 120.9 ?
    C17A C16A H16A . . 120.9 ?
    N1A C17A C16A . . 124.1(3) ?
    N1A C17A H17A . . 117.9 ?
    C16A C17A H17A . . 117.9 ?
    C19A C18A C23A . . 118.0(3) ?
    C19A C18A C5A . . 119.2(2) ?
    C23A C18A C5A . . 122.4(3) ?
    C20A C19A C18A . . 121.4(3) ?
    C20A C19A H19A . . 119.3 ?
    C18A C19A H19A . . 119.3 ?
    C19A C20A C21A . . 120.2(3) ?
    C19A C20A H20A . . 119.9 ?
    C21A C20A H20A . . 119.9 ?
    O24A C21A C20A . . 125.3(3) ?
    O24A C21A C22A . . 115.7(2) ?
    C20A C21A C22A . . 119.0(3) ?
    C23A C22A C21A . . 120.5(3) ?
    C23A C22A H22A . . 119.7 ?
    C21A C22A H22A . . 119.7 ?
    C22A C23A C18A . . 120.8(3) ?
    C22A C23A H23A . . 119.6 ?
    C18A C23A H23A . . 119.6 ?
    C21A O24A C25A . . 118.0(2) ?
    O24A C25A C26A . . 107.6(2) ?
    O24A C25A H25A . . 110.2 ?
    C26A C25A H25A . . 110.2 ?
    O24A C25A H25B . . 110.2 ?
    C26A C25A H25B . . 110.2 ?
    H25A C25A H25B . . 108.5 ?
    C25A C26A C27A . . 111.6(3) ?
    C25A C26A H26A . . 109.3 ?
    C27A C26A H26A . . 109.3 ?
    C25A C26A H26B . . 109.3 ?
    C27A C26A H26B . . 109.3 ?
    H26A C26A H26B . . 108.0 ?
    C28A C27A C26A . . 115.1(3) ?
    C28A C27A H27A . . 108.5 ?
    C26A C27A H27A . . 108.5 ?
    C28A C27A H27B . . 108.5 ?
    C26A C27A H27B . . 108.5 ?
    H27A C27A H27B . . 107.5 ?
    C27A C28A C29A . . 113.5(3) ?
    C27A C28A H28A . . 108.9 ?
    C29A C28A H28A . . 108.9 ?
    C27A C28A H28B . . 108.9 ?
    C29A C28A H28B . . 108.9 ?
    H28A C28A H28B . . 107.7 ?
    C30A C29A C28A . . 114.4(4) ?
    C30A C29A H29A . . 108.7 ?
    C28A C29A H29A . . 108.7 ?
    C30A C29A H29B . . 108.7 ?
    C28A C29A H29B . . 108.7 ?
    H29A C29A H29B . . 107.6 ?
    C29A C30A H30A . . 109.5 ?
    C29A C30A H30B . . 109.5 ?
    H30A C30A H30B . . 109.5 ?
    C29A C30A H30C . . 109.5 ?
    H30A C30A H30C . . 109.5 ?
    H30B C30A H30C . . 109.5 ?
    C17B N1B C2B . . 117.3(2) ?
    N1B C2B C14B . . 122.8(2) ?
    N1B C2B C3B . . 119.0(2) ?
    C14B C2B C3B . . 118.1(2) ?
    C11B C3B N4B . . 117.0(2) ?
    C11B C3B C2B . . 120.2(2) ?
    N4B C3B C2B . . 122.7(2) ?
    C5B N4B C8B . . 104.2(2) ?
    C5B N4B C3B . . 135.5(2) ?
    C8B N4B C3B . . 120.3(2) ?
    N6B C5B N4B . . 109.0(2) ?
    N6B C5B C18B . . 121.0(2) ?
    N4B C5B C18B . . 129.4(2) ?
    C5B N6B N7B . . 109.3(2) ?
    C8B N7B N6B . . 106.8(2) ?
    N7B C8B N4B . . 110.5(2) ?
    N7B C8B C9B . . 128.2(2) ?
    N4B C8B C9B . . 120.9(2) ?
    C10B C9B C8B . . 118.5(2) ?
    C10B C9B H9B . . 120.7 ?
    C8B C9B H9B . . 120.7 ?
    C9B C10B C11B . . 121.0(3) ?
    C9B C10B H10B . . 119.5 ?
    C11B C10B H10B . . 119.5 ?
    C3B C11B C12B . . 119.0(2) ?
    C3B C11B C10B . . 120.9(2) ?
    C12B C11B C10B . . 120.0(2) ?
    C13B C12B C11B . . 121.1(3) ?
    C13B C12B H12B . . 119.5 ?
    C11B C12B H12B . . 119.5 ?
    C12B C13B C14B . . 120.5(2) ?
    C12B C13B H13B . . 119.8 ?
    C14B C13B H13B . . 119.8 ?
    C15B C14B C13B . . 122.8(2) ?
    C15B C14B C2B . . 117.1(2) ?
    C13B C14B C2B . . 120.0(2) ?
    C16B C15B C14B . . 119.6(2) ?
    C16B C15B H15B . . 120.2 ?
    C14B C15B H15B . . 120.2 ?
    C15B C16B C17B . . 119.0(3) ?
    C15B C16B H16B . . 120.5 ?
    C17B C16B H16B . . 120.5 ?
    N1B C17B C16B . . 123.8(3) ?
    N1B C17B H17B . . 118.1 ?
    C16B C17B H17B . . 118.1 ?
    C23B C18B C19B . . 118.8(2) ?
    C23B C18B C5B . . 121.3(2) ?
    C19B C18B C5B . . 119.7(2) ?
    C20B C19B C18B . . 120.1(3) ?
    C20B C19B H19B . . 119.9 ?
    C18B C19B H19B . . 119.9 ?
    C19B C20B C21B . . 120.4(3) ?
    C19B C20B H20B . . 119.8 ?
    C21B C20B H20B . . 119.8 ?
    O24B C21B C22B . . 124.9(3) ?
    O24B C21B C20B . . 115.2(2) ?
    C22B C21B C20B . . 119.8(3) ?
    C23B C22B C21B . . 119.3(2) ?
    C23B C22B H22B . . 120.4 ?
    C21B C22B H22B . . 120.4 ?
    C22B C23B C18B . . 121.5(2) ?
    C22B C23B H23B . . 119.3 ?
    C18B C23B H23B . . 119.3 ?
    C21B O24B C25B . . 119.1(2) ?
    O24B C25B C26B . . 111.9(3) ?
    O24B C25B H25C . . 109.2 ?
    C26B C25B H25C . . 109.2 ?
    O24B C25B H25D . . 109.2 ?
    C26B C25B H25D . . 109.2 ?
    H25C C25B H25D . . 107.9 ?
    C25B C26B C27B . . 112.2(3) ?
    C25B C26B H26C . . 109.2 ?
    C27B C26B H26C . . 109.2 ?
    C25B C26B H26D . . 109.2 ?
    C27B C26B H26D . . 109.2 ?
    H26C C26B H26D . . 107.9 ?
    C28B C27B C26B . . 114.1(3) ?
    C28B C27B H27C . . 108.7 ?
    C26B C27B H27C . . 108.7 ?
    C28B C27B H27D . . 108.7 ?
    C26B C27B H27D . . 108.7 ?
    H27C C27B H27D . . 107.6 ?
    C29B C28B C27B . . 113.3(3) ?
    C29B C28B H28C . . 108.9 ?
    C27B C28B H28C . . 108.9 ?
    C29B C28B H28D . . 108.9 ?
    C27B C28B H28D . . 108.9 ?
    H28C C28B H28D . . 107.7 ?
    C30B C29B C28B . . 112.5(3) ?
    C30B C29B H29C . . 109.1 ?
    C28B C29B H29C . . 109.1 ?
    C30B C29B H29D . . 109.1 ?
    C28B C29B H29D . . 109.1 ?
    H29C C29B H29D . . 107.8 ?
    C29B C30B H30D . . 109.5 ?
    C29B C30B H30E . . 109.5 ?
    H30D C30B H30E . . 109.5 ?
    C29B C30B H30F . . 109.5 ?
    H30D C30B H30F . . 109.5 ?
    H30E C30B H30F . . 109.5 ?
loop_
    _geom_torsion_atom_site_label_1
    _geom_torsion_atom_site_label_2
    _geom_torsion_atom_site_label_3
    _geom_torsion_atom_site_label_4
    _geom_torsion_site_symmetry_1
    _geom_torsion_site_symmetry_2
    _geom_torsion_site_symmetry_3
    _geom_torsion_site_symmetry_4
    _geom_torsion
    _geom_torsion_publ_flag
    C17A N1A C2A C14A . . . . 5.1(4) ?
    C17A N1A C2A C3A . . . . -178.1(2) ?
    N1A C2A C3A C11A . . . . -169.2(2) ?
    C14A C2A C3A C11A . . . . 7.7(4) ?
    N1A C2A C3A N4A . . . . 5.0(4) ?
    C14A C2A C3A N4A . . . . -178.1(2) ?
    C11A C3A N4A C5A . . . . -171.1(3) ?
    C2A C3A N4A C5A . . . . 14.5(5) ?
    C11A C3A N4A C8A . . . . 14.2(4) ?
    C2A C3A N4A C8A . . . . -160.2(3) ?
    C8A N4A C5A N6A . . . . 3.3(3) ?
    C3A N4A C5A N6A . . . . -171.9(3) ?
    C8A N4A C5A C18A . . . . -166.3(3) ?
    C3A N4A C5A C18A . . . . 18.4(6) ?
    N4A C5A N6A N7A . . . . -1.7(4) ?
    C18A C5A N6A N7A . . . . 169.4(3) ?
    C5A N6A N7A C8A . . . . -0.9(4) ?
    N6A N7A C8A N4A . . . . 3.1(4) ?
    N6A N7A C8A C9A . . . . -173.1(3) ?
    C5A N4A C8A N7A . . . . -3.9(4) ?
    C3A N4A C8A N7A . . . . 172.3(3) ?
    C5A N4A C8A C9A . . . . 172.5(3) ?
    C3A N4A C8A C9A . . . . -11.3(4) ?
    N7A C8A C9A C10A . . . . 176.7(4) ?
    N4A C8A C9A C10A . . . . 1.0(5) ?
    C8A C9A C10A C11A . . . . 5.7(5) ?
    N4A C3A C11A C12A . . . . 177.3(2) ?
    C2A C3A C11A C12A . . . . -8.1(4) ?
    N4A C3A C11A C10A . . . . -7.8(4) ?
    C2A C3A C11A C10A . . . . 166.8(3) ?
    C9A C10A C11A C3A . . . . -2.2(5) ?
    C9A C10A C11A C12A . . . . 172.6(3) ?
    C3A C11A C12A C13A . . . . 3.5(4) ?
    C10A C11A C12A C13A . . . . -171.5(3) ?
    C11A C12A C13A C14A . . . . 1.5(4) ?
    C12A C13A C14A C15A . . . . 177.5(3) ?
    C12A C13A C14A C2A . . . . -1.9(4) ?
    N1A C2A C14A C15A . . . . -5.2(4) ?
    C3A C2A C14A C15A . . . . 177.9(2) ?
    N1A C2A C14A C13A . . . . 174.2(2) ?
    C3A C2A C14A C13A . . . . -2.7(4) ?
    C13A C14A C15A C16A . . . . -177.7(3) ?
    C2A C14A C15A C16A . . . . 1.7(4) ?
    C14A C15A C16A C17A . . . . 1.7(4) ?
    C2A N1A C17A C16A . . . . -1.5(4) ?
    C15A C16A C17A N1A . . . . -1.9(5) ?
    N6A C5A C18A C19A . . . . 45.1(4) ?
    N4A C5A C18A C19A . . . . -146.1(3) ?
    N6A C5A C18A C23A . . . . -127.9(3) ?
    N4A C5A C18A C23A . . . . 40.8(5) ?
    C23A C18A C19A C20A . . . . -1.6(4) ?
    C5A C18A C19A C20A . . . . -175.0(3) ?
    C18A C19A C20A C21A . . . . 0.4(5) ?
    C19A C20A C21A O24A . . . . -179.0(3) ?
    C19A C20A C21A C22A . . . . 0.8(5) ?
    O24A C21A C22A C23A . . . . 179.1(2) ?
    C20A C21A C22A C23A . . . . -0.8(4) ?
    C21A C22A C23A C18A . . . . -0.5(4) ?
    C19A C18A C23A C22A . . . . 1.7(4) ?
    C5A C18A C23A C22A . . . . 174.8(2) ?
    C20A C21A O24A C25A . . . . -1.8(4) ?
    C22A C21A O24A C25A . . . . 178.3(3) ?
    C21A O24A C25A C26A . . . . 175.9(2) ?
    O24A C25A C26A C27A . . . . 179.0(3) ?
    C25A C26A C27A C28A . . . . 178.0(3) ?
    C26A C27A C28A C29A . . . . 178.9(3) ?
    C27A C28A C29A C30A . . . . 176.8(4) ?
    C17B N1B C2B C14B . . . . -5.5(4) ?
    C17B N1B C2B C3B . . . . 178.4(2) ?
    N1B C2B C3B C11B . . . . 163.5(2) ?
    C14B C2B C3B C11B . . . . -12.8(4) ?
    N1B C2B C3B N4B . . . . -12.3(4) ?
    C14B C2B C3B N4B . . . . 171.5(2) ?
    C11B C3B N4B C5B . . . . 167.9(3) ?
    C2B C3B N4B C5B . . . . -16.2(4) ?
    C11B C3B N4B C8B . . . . -13.9(3) ?
    C2B C3B N4B C8B . . . . 162.0(2) ?
    C8B N4B C5B N6B . . . . -3.0(3) ?
    C3B N4B C5B N6B . . . . 175.4(3) ?
    C8B N4B C5B C18B . . . . 168.3(3) ?
    C3B N4B C5B C18B . . . . -13.3(5) ?
    N4B C5B N6B N7B . . . . 1.8(3) ?
    C18B C5B N6B N7B . . . . -170.3(2) ?
    C5B N6B N7B C8B . . . . 0.2(3) ?
    N6B N7B C8B N4B . . . . -2.2(3) ?
    N6B N7B C8B C9B . . . . 171.2(3) ?
    C5B N4B C8B N7B . . . . 3.2(3) ?
    C3B N4B C8B N7B . . . . -175.5(2) ?
    C5B N4B C8B C9B . . . . -170.7(2) ?
    C3B N4B C8B C9B . . . . 10.6(4) ?
    N7B C8B C9B C10B . . . . -173.7(3) ?
    N4B C8B C9B C10B . . . . -0.9(4) ?
    C8B C9B C10B C11B . . . . -4.9(4) ?
    N4B C3B C11B C12B . . . . -173.6(2) ?
    C2B C3B C11B C12B . . . . 10.4(4) ?
    N4B C3B C11B C10B . . . . 8.2(4) ?
    C2B C3B C11B C10B . . . . -167.8(2) ?
    C9B C10B C11B C3B . . . . 1.1(4) ?
    C9B C10B C11B C12B . . . . -177.1(3) ?
    C3B C11B C12B C13B . . . . -1.4(4) ?
    C10B C11B C12B C13B . . . . 176.8(3) ?
    C11B C12B C13B C14B . . . . -5.0(4) ?
    C12B C13B C14B C15B . . . . -173.9(3) ?
    C12B C13B C14B C2B . . . . 2.3(4) ?
    N1B C2B C14B C15B . . . . 6.8(4) ?
    C3B C2B C14B C15B . . . . -177.1(2) ?
    N1B C2B C14B C13B . . . . -169.7(2) ?
    C3B C2B C14B C13B . . . . 6.4(4) ?
    C13B C14B C15B C16B . . . . 173.8(3) ?
    C2B C14B C15B C16B . . . . -2.6(4) ?
    C14B C15B C16B C17B . . . . -2.3(4) ?
    C2B N1B C17B C16B . . . . 0.1(4) ?
    C15B C16B C17B N1B . . . . 3.8(5) ?
    N6B C5B C18B C23B . . . . 120.5(3) ?
    N4B C5B C18B C23B . . . . -49.9(4) ?
    N6B C5B C18B C19B . . . . -54.7(4) ?
    N4B C5B C18B C19B . . . . 135.0(3) ?
    C23B C18B C19B C20B . . . . 1.9(4) ?
    C5B C18B C19B C20B . . . . 177.1(2) ?
    C18B C19B C20B C21B . . . . -0.5(4) ?
    C19B C20B C21B O24B . . . . 177.5(3) ?
    C19B C20B C21B C22B . . . . -1.2(4) ?
    O24B C21B C22B C23B . . . . -177.0(3) ?
    C20B C21B C22B C23B . . . . 1.6(4) ?
    C21B C22B C23B C18B . . . . -0.2(4) ?
    C19B C18B C23B C22B . . . . -1.5(4) ?
    C5B C18B C23B C22B . . . . -176.6(2) ?
    C22B C21B O24B C25B . . . . -9.2(4) ?
    C20B C21B O24B C25B . . . . 172.1(3) ?
    C21B O24B C25B C26B . . . . -88.3(3) ?
    O24B C25B C26B C27B . . . . -178.3(3) ?
    C25B C26B C27B C28B . . . . 164.8(3) ?
    C26B C27B C28B C29B . . . . 177.5(3) ?
    C27B C28B C29B C30B . . . . 178.4(3) ?
_shelx_hkl_file
;
   0   0 -14    4.85    4.99   1
   0   1 -14   77.75    7.16   1
   0   2 -14    8.98    3.98   1
   0   3 -14   16.83    4.59   1
   0   4 -14   34.14    5.11   1
   0   5 -14   10.45    4.03   1
   0   6 -14   -2.25    5.08   1
   0   7 -14    0.00    4.68   1
   0   8 -14   -2.54    4.52   1
   0  18 -13   21.82    4.91   1
   0  17 -13   28.50    4.95   1
   0  16 -13   15.87    4.51   1
  -1  15 -13    1.70    4.61   1
   0  15 -13    4.72    5.06   1
   0  14 -13   80.50    7.33   1
  -1  14 -13    0.91    4.08   1
  -1  13 -13    9.58    4.28   1
   0  13 -13    4.61    4.95   1
   0  12 -13    7.97    4.07   1
  -1  12 -13   78.72    7.06   1
  -1  11 -13    0.00    4.80   1
   0  11 -13   84.08    7.87   1
   0  10 -13   -0.64    5.58   1
  -1  10 -13   53.97    6.41   1
  -2   9 -13   49.62    5.62   1
  -1   9 -13   40.75    5.52   1
   0   9 -13   13.06    4.77   1
   0   8 -13   27.13    5.02   1
  -1   8 -13    1.15    5.15   1
  -2   8 -13    3.60    4.59   1
  -2   7 -13   -1.86    5.00   1
  -1   7 -13   -1.77    5.31   1
   0   7 -13   32.18    5.65   1
   0   6 -13    0.00    5.86   1
  -1   6 -13   16.44    4.70   1
  -2   6 -13   -0.95    4.62   1
  -2   5 -13    3.57    3.97   1
  -1   5 -13    1.83    4.61   1
   0   5 -13    3.50    7.03   1
   0   4 -13    9.90    5.36   1
  -1   4 -13   43.35    6.76   1
  -2   4 -13    7.28    4.02   1
  -2   3 -13   -1.01    5.03   1
  -1   3 -13   -6.88    5.97   1
   0   3 -13   46.12    6.41   1
   0   2 -13   -1.43    5.46   1
  -1   2 -13   37.39    5.44   1
  -2   2 -13    2.03    5.92   1
  -2   1 -13   12.94    4.36   1
  -1   1 -13   11.81    5.13   1
   0   1 -13   39.36    6.42   1
   0   0 -13  -10.09    7.21   1
  -1   0 -13   -7.61    6.21   1
  -2   0 -13    7.17    3.69   1
  -4   0 -12  126.95    8.17   1
  -3   0 -12   20.93    5.19   1
  -2   0 -12   18.17    5.67   1
  -1   0 -12   18.78    5.69   1
   0   0 -12    8.26    6.36   1
   0   1 -12   23.60    5.90   1
  -1   1 -12   30.36    6.23   1
  -2   1 -12   55.95    8.17   1
  -3   1 -12    3.62    5.53   1
  -4   1 -12    7.94    3.91   1
  -3   2 -12    8.81    4.35   1
  -2   2 -12   44.04    6.24   1
  -1   2 -12   11.57    5.14   1
   0   2 -12    7.07    4.57   1
   0   3 -12   -7.93    7.93   1
  -1   3 -12    2.47    6.84   1
  -2   3 -12    9.74    5.38   1
  -3   3 -12  -11.33    6.17   1
  -3   4 -12    8.66    4.49   1
  -2   4 -12    1.45    6.95   1
  -1   4 -12   33.31    7.11   1
   0   4 -12   12.88    6.20   1
   0   5 -12   11.64    6.74   1
  -1   5 -12    1.63    6.71   1
  -2   5 -12    3.59    5.79   1
  -3   5 -12   41.93    5.80   1
  -3   6 -12    7.25    4.30   1
  -2   6 -12    6.38    6.62   1
  -1   6 -12    4.03    6.19   1
   0   6 -12   42.79    7.68   1
   0   7 -12   15.48    5.88   1
  -1   7 -12    5.58    6.22   1
  -2   7 -12   41.94    6.05   1
  -3   7 -12   10.84    4.57   1
  -3   8 -12    2.74    5.16   1
  -2   8 -12   44.41    5.86   1
  -1   8 -12  -18.09    8.44   1
   0   8 -12  108.98    9.18   1
   0   9 -12   69.53    8.89   1
  -1   9 -12   44.91    7.96   1
  -2   9 -12   16.59    5.73   1
  -3   9 -12   18.78    4.98   1
  -3  10 -12    4.11    5.09   1
  -2  10 -12   68.30    7.61   1
  -1  10 -12   13.69    5.76   1
   0  10 -12    4.15    6.04   1
   0  11 -12  117.41    9.76   1
  -1  11 -12  -12.66    6.86   1
  -2  11 -12   17.04    5.69   1
  -3  11 -12    0.00    5.28   1
  -3  12 -12   -0.47    4.75   1
  -2  12 -12    6.60    4.25   1
  -1  12 -12    6.30    5.46   1
   0  12 -12   17.59    5.14   1
   0  13 -12  129.82   10.26   1
  -1  13 -12    4.24    6.00   1
  -2  13 -12    2.39    5.60   1
  -3  13 -12   -4.03    4.97   1
  -2  14 -12   36.28    5.91   1
  -1  14 -12   45.19    6.19   1
   0  14 -12   49.29    7.70   1
   0  15 -12   10.36    6.34   1
  -1  15 -12   13.65    5.72   1
  -2  15 -12   -8.20    5.27   1
  -2  16 -12    1.55    5.30   1
  -1  16 -12    5.70    6.31   1
   0  16 -12   82.55    8.37   1
   0  17 -12   -0.69    6.93   1
  -1  17 -12   -7.26    6.29   1
  -2  17 -12   -0.49    4.43   1
  -2  18 -12    3.92    3.24   1
  -1  18 -12    6.12    4.36   1
   0  18 -12   73.46    7.49   1
   0  19 -12   10.89    4.27   1
  -1  19 -12   81.37    7.08   1
  -1  20 -12    3.53    5.11   1
   0  20 -12   80.77    7.62   1
   0  21 -12   79.47    7.07   1
  -1  21 -12   23.86    4.35   1
   0  22 -12   28.29    4.37   1
   0  23 -12   52.56    5.96   1
   0  24 -12   63.81    6.11   1
   0  28 -11    1.80    4.35   1
   0  27 -11   16.04    4.98   1
   0  26 -11    5.14    4.05   1
  -1  26 -11   11.76    4.25   1
  -1  25 -11   -4.10    5.42   1
   0  25 -11    5.16    4.26   1
   0  24 -11  111.95    9.27   1
  -1  24 -11    1.11    6.74   1
  -2  24 -11    0.44    4.08   1
  -2  23 -11    0.00    4.77   1
  -1  23 -11    3.60    5.69   1
   0  23 -11   32.08    5.85   1
   0  22 -11   13.33    3.81   1
  -1  22 -11   15.32    4.66   1
  -2  22 -11    8.82    3.58   1
  -3  21 -11   17.22    3.61   1
  -2  21 -11   -3.41    4.61   1
  -1  21 -11   28.31    6.18   1
   0  21 -11  132.95   10.11   1
   0  20 -11   31.60    7.20   1
  -1  20 -11   10.37    4.42   1
  -2  20 -11   12.48    5.05   1
  -3  20 -11   26.86    4.64   1
  -3  19 -11   40.34    5.06   1
  -2  19 -11   28.48    5.23   1
  -1  19 -11   21.62    4.72   1
   0  19 -11   -5.63    7.05   1
   0  18 -11    7.73    6.24   1
  -1  18 -11   98.90    9.09   1
  -2  18 -11   12.03    4.43   1
  -3  18 -11    4.27    5.29   1
  -3  17 -11    6.41    3.79   1
  -2  17 -11   19.51    5.80   1
  -1  17 -11   16.84    5.81   1
   0  17 -11   70.14    8.07   1
   0  16 -11    8.67    9.42   1
  -1  16 -11   82.21    8.96   1
  -2  16 -11   10.11    5.60   1
  -3  16 -11    8.72    4.41   1
  -4  16 -11  -10.99    5.35   1
  -4  15 -11    9.36    3.79   1
  -3  15 -11   -1.24    6.02   1
  -2  15 -11   93.93    8.70   1
  -1  15 -11   87.46    9.37   1
   0  15 -11   43.52    7.26   1
   0  14 -11  106.32    9.94   1
  -1  14 -11   16.95    5.54   1
  -2  14 -11    7.66    5.24   1
  -3  14 -11    2.58    4.71   1
  -4  14 -11   34.89    4.60   1
  -4  13 -11   24.59    5.67   1
  -3  13 -11   11.12    4.89   1
  -2  13 -11    8.37    5.54   1
  -1  13 -11   89.07    9.47   1
   0  13 -11    7.86    5.76   1
   0  12 -11   27.48    7.41   1
  -1  12 -11    0.00    7.11   1
  -2  12 -11   26.18    6.83   1
  -3  12 -11   -8.93    6.26   1
  -4  12 -11    2.11    4.22   1
  -4  11 -11   32.91    5.08   1
  -3  11 -11    3.53    5.13   1
  -2  11 -11   28.83    7.28   1
  -1  11 -11   -4.43    7.56   1
   0  11 -11   21.53    4.48   1
   0  10 -11   24.16    7.04   1
  -1  10 -11   28.63    7.60   1
  -2  10 -11  140.29   10.52   1
  -3  10 -11    5.28    5.37   1
  -4  10 -11   56.64    6.76   1
  -4   9 -11    3.50    5.71   1
  -3   9 -11   23.51    6.35   1
  -2   9 -11    5.04    5.90   1
  -1   9 -11   75.15    8.85   1
   0   9 -11   31.11    7.97   1
   0   8 -11    8.12    5.76   1
  -1   8 -11  525.59   20.13   1
  -2   8 -11   -2.55    8.44   1
  -3   8 -11   40.32    6.41   1
  -4   8 -11    4.18    5.31   1
  -4   7 -11    3.66    4.05   1
  -3   7 -11   17.67    6.04   1
  -2   7 -11   35.39    7.58   1
  -1   7 -11   36.52    8.17   1
   0   7 -11  120.20   10.91   1
   0   6 -11   -0.94    9.18   1
  -1   6 -11   42.18    8.01   1
  -2   6 -11   12.08    6.22   1
  -3   6 -11   19.91    6.44   1
  -4   6 -11    0.00    5.89   1
  -5   6 -11   -3.40    4.25   1
  -5   5 -11   12.48    3.97   1
  -4   5 -11    6.71    3.51   1
  -3   5 -11   12.37    5.36   1
  -2   5 -11    3.47    5.30   1
  -1   5 -11   78.45    9.68   1
   0   5 -11   50.85    7.78   1
   0   4 -11   59.71    8.71   1
  -1   4 -11   26.43    6.42   1
  -2   4 -11   80.75    8.83   1
  -3   4 -11   29.07    6.53   1
  -4   4 -11   25.02    4.86   1
  -5   4 -11   12.70    4.29   1
  -5   3 -11    0.00    4.68   1
  -4   3 -11  -12.84    5.14   1
  -3   3 -11    5.48    7.22   1
  -2   3 -11   68.76    8.90   1
  -1   3 -11   21.53    6.19   1
   0   3 -11    1.88    6.66   1
   0   2 -11   12.57    5.18   1
  -1   2 -11   33.26    6.75   1
  -2   2 -11    4.38    7.06   1
  -3   2 -11    8.90    5.99   1
  -4   2 -11   -1.29    5.16   1
  -5   2 -11   -0.91    4.11   1
  -5   1 -11    7.62    3.74   1
  -4   1 -11   20.29    5.27   1
  -3   1 -11   27.29    6.52   1
  -2   1 -11   15.20    6.13   1
  -1   1 -11   42.49    6.32   1
   0   1 -11   28.25    5.86   1
   0   0 -11    4.40    5.58   1
  -1   0 -11   -1.85    6.26   1
  -2   0 -11   14.03    4.30   1
  -3   0 -11    4.72    4.55   1
  -4   0 -11    3.89    6.15   1
  -5   0 -11    2.29    4.60   1
  -6   0 -10  132.42    8.90   1
  -5   0 -10    3.35    6.11   1
  -4   0 -10   54.13    7.17   1
  -3   0 -10   19.97    6.55   1
  -2   0 -10    5.65    7.29   1
  -1   0 -10  163.64   11.96   1
   0   0 -10  197.68   12.82   1
   0   1 -10   16.63    7.16   1
  -1   1 -10  134.79   11.55   1
  -2   1 -10    4.71    7.23   1
  -3   1 -10   -6.35    6.60   1
  -4   1 -10   -1.64    5.91   1
  -5   1 -10    4.01    5.43   1
  -6   1 -10  154.35    8.88   1
  -6   2 -10    8.22    3.91   1
  -5   2 -10   33.75    4.96   1
  -4   2 -10   15.25    5.77   1
  -3   2 -10   10.86    6.10   1
  -2   2 -10   65.82    8.51   1
  -1   2 -10   60.79    8.59   1
   0   2 -10   43.12    7.35   1
   0   3 -10   -0.93    6.74   1
  -1   3 -10   25.08    7.78   1
  -2   3 -10   23.81    7.26   1
  -3   3 -10   19.27    5.78   1
  -4   3 -10   -4.07    6.66   1
  -5   3 -10    3.97    5.87   1
  -6   3 -10   35.81    5.52   1
  -6   4 -10    9.49    3.87   1
  -5   4 -10   18.37    5.36   1
  -4   4 -10   24.27    5.69   1
  -3   4 -10    4.50    7.90   1
  -2   4 -10   19.40    6.89   1
  -1   4 -10    7.53    6.15   1
   0   4 -10   17.92    5.83   1
   0   5 -10   39.64    6.91   1
  -1   5 -10   24.49    4.75   1
  -2   5 -10    3.75    7.50   1
  -3   5 -10   19.74    7.10   1
  -4   5 -10    1.61    6.62   1
  -5   5 -10    1.30    5.35   1
  -6   5 -10   24.42    4.57   1
  -6   6 -10   13.05    4.32   1
  -5   6 -10   13.22    5.34   1
  -4   6 -10   30.78    6.06   1
  -3   6 -10   85.12    9.01   1
  -2   6 -10   59.91    8.11   1
  -1   6 -10   10.06    5.26   1
   0   6 -10   -5.59    7.57   1
   0   7 -10  104.04   10.38   1
  -1   7 -10   -8.49    9.94   1
  -2   7 -10   24.91    6.94   1
  -3   7 -10  -11.54    8.09   1
  -4   7 -10    3.94    6.05   1
  -5   7 -10   30.19    5.44   1
  -5   8 -10    2.47    4.93   1
  -4   8 -10    1.56    6.69   1
  -3   8 -10    0.59    5.22   1
  -2   8 -10  168.27   11.62   1
  -1   8 -10  368.87   16.85   1
   0   8 -10   -0.94    6.83   1
   0   9 -10    4.70    7.22   1
  -1   9 -10  104.48    9.64   1
  -2   9 -10   35.87    7.83   1
  -3   9 -10   -6.99    6.99   1
  -4   9 -10   -2.30    7.39   1
  -5   9 -10   12.04    4.17   1
  -5  10 -10    3.51    5.56   1
  -4  10 -10    3.76    5.48   1
  -3  10 -10   -0.86    5.53   1
  -2  10 -10  -10.16    7.89   1
  -1  10 -10   42.16    8.19   1
   0  10 -10  437.57   18.36   1
   0  11 -10    5.04    6.23   1
  -1  11 -10  120.60   10.95   1
  -2  11 -10  113.14    9.98   1
  -3  11 -10   25.60    6.76   1
  -4  11 -10    3.94    5.02   1
  -5  11 -10   16.66    4.94   1
  -5  12 -10   -3.29    5.53   1
  -4  12 -10   77.86    8.44   1
  -3  12 -10   -0.84    6.78   1
  -2  12 -10    0.00    7.72   1
  -1  12 -10   -0.94    8.25   1
   0  12 -10   15.14    7.08   1
   0  13 -10   63.69    9.14   1
  -1  13 -10   36.19    7.90   1
  -2  13 -10   61.88    8.37   1
  -3  13 -10   11.02    4.93   1
  -4  13 -10   -2.81    6.51   1
  -5  13 -10    6.31    3.84   1
  -5  14 -10    0.00    5.06   1
  -4  14 -10    1.36    5.62   1
  -3  14 -10    5.40    6.30   1
  -2  14 -10   24.93    7.83   1
  -1  14 -10  162.57   11.66   1
   0  14 -10  219.31   13.19   1
   0  15 -10   -2.83    8.48   1
  -1  15 -10    4.62    8.10   1
  -2  15 -10   36.85    7.66   1
  -3  15 -10   19.00    4.67   1
  -4  15 -10   77.65    7.90   1
  -5  15 -10    2.85    5.07   1
  -5  16 -10    6.83    4.47   1
  -4  16 -10    8.85    4.44   1
  -3  16 -10   -4.62    7.06   1
  -2  16 -10   -6.90    7.52   1
  -1  16 -10   42.65    6.96   1
   0  16 -10    3.75    7.85   1
   0  17 -10   26.66    7.32   1
  -1  17 -10   91.97    9.64   1
  -2  17 -10    5.07    6.21   1
  -3  17 -10   -1.50    7.01   1
  -4  17 -10   10.89    4.58   1
  -4  18 -10   10.34    4.74   1
  -3  18 -10   -1.44    5.49   1
  -2  18 -10   23.62    6.62   1
  -1  18 -10   76.88    8.81   1
   0  18 -10    3.68    7.37   1
   0  19 -10    4.54    6.61   1
  -1  19 -10   45.78    7.55   1
  -2  19 -10    1.60    6.30   1
  -3  19 -10    1.39    5.19   1
  -4  19 -10   14.09    4.38   1
  -4  20 -10   62.81    6.49   1
  -3  20 -10   -4.63    5.58   1
  -2  20 -10   -2.32    6.15   1
  -1  20 -10    0.00    6.24   1
   0  20 -10   32.72    7.46   1
   0  21 -10    9.31    6.63   1
  -1  21 -10   -5.77    8.53   1
  -2  21 -10    6.95    4.92   1
  -3  21 -10   -2.51    5.82   1
  -4  21 -10    1.41    4.94   1
  -4  22 -10    7.98    3.61   1
  -3  22 -10    5.52    4.56   1
  -2  22 -10   18.05    6.09   1
  -1  22 -10   -3.19    6.57   1
   0  22 -10   39.67    7.04   1
   0  23 -10   10.43    4.29   1
  -1  23 -10   40.34    7.43   1
  -2  23 -10    0.00    5.24   1
  -3  23 -10    8.82    4.59   1
  -3  24 -10   54.94    5.78   1
  -2  24 -10   10.64    4.91   1
  -1  24 -10   62.43    7.23   1
   0  24 -10    3.17    5.72   1
   0  25 -10    9.61    6.57   1
  -1  25 -10   12.02    4.14   1
  -2  25 -10    4.18    5.50   1
  -3  25 -10    0.46    4.84   1
  -2  26 -10   18.38    5.93   1
  -1  26 -10   10.00    4.86   1
   0  26 -10   13.45    4.51   1
   0  27 -10   -2.04    6.75   1
  -1  27 -10   32.78    4.28   1
  -2  27 -10   -3.52    4.75   1
  -2  28 -10   17.76    4.48   1
  -1  28 -10   12.29    4.43   1
   0  28 -10    1.69    4.34   1
   0  29 -10    0.58    4.78   1
  -1  29 -10    1.52    5.20   1
  -1  30 -10    8.13    3.65   1
   0  30 -10   32.92    5.53   1
   0  31 -10    0.00    4.50   1
   0  34  -9    1.87    4.82   1
  -1  33  -9    0.92    4.80   1
   0  33  -9    6.72    3.79   1
   0  32  -9   -3.53    4.78   1
  -1  32  -9   13.49    4.02   1
  -2  31  -9   10.47    3.85   1
  -1  31  -9    0.00    6.46   1
   0  31  -9   -1.93    5.57   1
   0  30  -9    0.00    5.10   1
  -1  30  -9    0.00    5.76   1
  -2  30  -9   11.01    5.01   1
  -3  29  -9   15.85    3.64   1
  -2  29  -9    4.68    3.58   1
  -1  29  -9   -0.45    4.93   1
   0  29  -9   21.69    5.58   1
   0  28  -9   18.75    5.71   1
  -1  28  -9   13.50    4.68   1
  -2  28  -9    9.31    5.04   1
  -3  28  -9    8.17    3.73   1
  -3  27  -9   -2.80    4.99   1
  -2  27  -9    9.53    4.23   1
  -1  27  -9   12.24    5.30   1
   0  27  -9   30.00    6.01   1
   0  26  -9    5.10    6.25   1
  -1  26  -9   21.38    6.24   1
  -2  26  -9    0.00    6.13   1
  -3  26  -9    6.48    3.53   1
  -4  26  -9    3.62    4.37   1
  -4  25  -9    0.00    5.48   1
  -3  25  -9    2.17    3.50   1
  -2  25  -9  -14.46    7.18   1
  -1  25  -9    6.68    7.18   1
   0  25  -9    4.39    8.00   1
   0  24  -9    5.41    6.16   1
  -1  24  -9    2.59    6.16   1
  -2  24  -9    7.96    4.41   1
  -3  24  -9   -2.77    6.18   1
  -4  24  -9   -1.09    5.77   1
  -4  23  -9   10.18    4.73   1
  -3  23  -9   18.45    5.23   1
  -2  23  -9   47.38    6.81   1
  -1  23  -9   10.05    6.45   1
   0  23  -9  158.16   11.83   1
   0  22  -9   30.50    7.50   1
  -1  22  -9    3.63    6.91   1
  -2  22  -9   12.51    6.49   1
  -3  22  -9    0.00    4.94   1
  -4  22  -9    9.18    4.53   1
  -5  22  -9    7.68    3.85   1
  -5  21  -9   16.45    4.44   1
  -4  21  -9   56.06    7.21   1
  -3  21  -9    7.39    5.54   1
  -2  21  -9    5.26    6.79   1
  -1  21  -9    5.54    7.15   1
   0  21  -9  140.90   11.44   1
   0  20  -9    1.90    7.48   1
  -1  20  -9   51.73    8.35   1
  -2  20  -9    6.57    4.35   1
  -3  20  -9   16.38    6.13   1
  -4  20  -9   12.05    5.72   1
  -5  20  -9    3.65    4.81   1
  -5  19  -9    5.20    4.10   1
  -4  19  -9   18.39    5.48   1
  -3  19  -9    9.55    6.86   1
  -2  19  -9   30.39    7.65   1
  -1  19  -9   97.49    9.53   1
   0  19  -9   41.92    8.67   1
   0  18  -9   82.61    9.59   1
  -1  18  -9  115.80   10.05   1
  -2  18  -9   -0.92    6.73   1
  -3  18  -9   17.85    6.01   1
  -4  18  -9  115.51    9.93   1
  -5  18  -9    3.54    5.78   1
  -5  17  -9   20.25    4.98   1
  -4  17  -9   44.63    6.54   1
  -3  17  -9    1.76    7.58   1
  -2  17  -9   -5.61    5.61   1
  -1  17  -9    0.00    9.33   1
   0  17  -9  450.60   19.38   1
   0  16  -9  189.95   13.71   1
  -1  16  -9    3.81    7.25   1
  -2  16  -9   25.11    6.28   1
  -3  16  -9    3.59    6.04   1
  -4  16  -9   70.99    8.91   1
  -5  16  -9   28.06    5.68   1
  -6  16  -9    3.51    4.47   1
  -6  15  -9   21.21    5.09   1
  -5  15  -9    9.42    4.47   1
  -4  15  -9   -0.82    5.97   1
  -3  15  -9   25.45    6.64   1
  -2  15  -9   63.73    7.88   1
  -1  15  -9  124.24   10.68   1
   0  15  -9   18.18    7.01   1
   0  14  -9  767.76   24.15   1
  -1  14  -9  317.26   15.62   1
  -2  14  -9   24.05    6.46   1
  -3  14  -9   -0.92    6.69   1
  -4  14  -9    6.14    5.94   1
  -5  14  -9   88.61    8.83   1
  -6  14  -9   27.05    4.90   1
  -6  13  -9   19.75    5.13   1
  -5  13  -9   15.29    6.01   1
  -4  13  -9   21.62    5.80   1
  -3  13  -9   21.02    7.82   1
  -2  13  -9   32.95    7.40   1
  -1  13  -9   14.46    6.86   1
   0  13  -9  139.93   11.96   1
   0  12  -9   57.42    7.45   1
  -1  12  -9  135.12   10.70   1
  -2  12  -9   20.28    6.28   1
  -3  12  -9    3.73    6.33   1
  -4  12  -9   16.17    5.23   1
  -5  12  -9   59.82    7.36   1
  -6  12  -9    7.59    4.20   1
  -6  11  -9   10.50    5.00   1
  -5  11  -9   20.57    5.75   1
  -4  11  -9    0.88    6.51   1
  -3  11  -9   -0.94    7.56   1
  -2  11  -9   -4.75    8.11   1
  -1  11  -9  102.54   10.21   1
   0  11  -9   49.58    8.98   1
   0  10  -9  154.50   10.99   1
  -1  10  -9   81.50    9.48   1
  -2  10  -9   36.63    7.69   1
  -3  10  -9   54.62    7.79   1
  -4  10  -9    4.44    6.81   1
  -5  10  -9    2.30    6.37   1
  -6  10  -9   14.32    5.12   1
  -6   9  -9   -4.18    5.44   1
  -5   9  -9   -5.46    6.29   1
  -4   9  -9   -2.69    7.11   1
  -3   9  -9   48.47    7.22   1
  -2   9  -9   28.33    6.08   1
  -1   9  -9   17.16    5.95   1
   0   9  -9   96.61    9.91   1
   0   8  -9    4.11    6.46   1
  -1   8  -9   11.57    4.00   1
  -2   8  -9  162.60   11.01   1
  -3   8  -9   -4.73    7.39   1
  -4   8  -9    7.82    6.78   1
  -5   8  -9   15.83    6.72   1
  -6   8  -9   15.08    5.01   1
  -6   7  -9    3.74    5.72   1
  -5   7  -9   26.17    5.73   1
  -4   7  -9    9.68    5.87   1
  -3   7  -9   -5.68    7.69   1
  -2   7  -9   38.79    8.72   1
  -1   7  -9   72.59    9.63   1
   0   7  -9   39.58    7.04   1
   0   6  -9   19.64    5.60   1
  -1   6  -9   54.13    7.53   1
  -2   6  -9    4.68    7.19   1
  -3   6  -9    0.95    7.40   1
  -4   6  -9   78.42    9.96   1
  -5   6  -9   65.81    8.42   1
  -6   6  -9   24.53    6.02   1
  -6   5  -9  304.27   14.01   1
  -5   5  -9   -4.90    6.92   1
  -4   5  -9    4.58    5.86   1
  -3   5  -9  260.73   14.73   1
  -2   5  -9    9.32    4.44   1
  -1   5  -9    8.37    5.35   1
   0   5  -9   70.50    7.91   1
   0   4  -9   44.45    6.85   1
  -1   4  -9   11.91    5.52   1
  -2   4  -9   -3.72    6.96   1
  -3   4  -9   87.11    9.32   1
  -4   4  -9    1.84    7.23   1
  -5   4  -9    6.57    4.84   1
  -6   4  -9   25.17    6.26   1
  -7   3  -9   64.88    6.05   1
  -6   3  -9   39.40    6.36   1
  -5   3  -9   18.16    5.31   1
  -4   3  -9   61.94    7.20   1
  -3   3  -9   52.37    8.02   1
  -2   3  -9  283.33   14.28   1
  -1   3  -9    1.78    7.65   1
   0   3  -9   -5.95    6.19   1
   0   2  -9   68.38    7.63   1
  -1   2  -9   47.90    7.04   1
  -2   2  -9  256.92   15.14   1
  -3   2  -9   61.19    9.31   1
  -4   2  -9   36.85    7.06   1
  -5   2  -9   19.33    6.18   1
  -6   2  -9  136.07    9.47   1
  -7   2  -9   23.00    5.00   1
  -7   1  -9   66.92    6.22   1
  -6   1  -9   14.14    4.10   1
  -5   1  -9    4.43    5.80   1
  -4   1  -9   82.35    8.06   1
  -3   1  -9  161.44   12.33   1
  -2   1  -9  105.48    9.67   1
  -1   1  -9  471.01   18.09   1
   0   1  -9  391.21   16.26   1
   0   0  -9    3.38    7.37   1
  -1   0  -9   -3.54    6.97   1
  -2   0  -9    6.17    4.93   1
  -3   0  -9    2.52    6.31   1
  -4   0  -9    2.77    6.58   1
  -5   0  -9   -3.32    6.21   1
  -6   0  -9   -4.65    6.87   1
  -7   0  -9   -5.59    5.25   1
  -7   0  -8   64.22    7.72   1
  -6   0  -8   24.50    5.74   1
  -5   0  -8  142.66   11.02   1
  -4   0  -8   73.66   10.20   1
  -3   0  -8  885.66   25.93   1
  -2   0  -8  227.54   12.44   1
  -1   0  -8  343.68   14.97   1
   0   0  -8  326.80   14.05   1
   0   1  -8   -0.73    6.44   1
  -1   1  -8  175.64   11.23   1
  -2   1  -8  393.77   16.68   1
  -3   1  -8   74.53    9.93   1
  -4   1  -8   74.29    9.24   1
  -5   1  -8   -3.69    7.93   1
  -6   1  -8    8.16    6.32   1
  -7   1  -8  148.60   10.18   1
  -7   2  -8   78.75    7.88   1
  -6   2  -8  121.00   10.12   1
  -5   2  -8   20.26    7.14   1
  -4   2  -8  149.84   11.08   1
  -3   2  -8   12.74    7.05   1
  -2   2  -8   -5.94    7.15   1
  -1   2  -8  101.65    8.98   1
   0   2  -8   36.29    5.69   1
   0   3  -8    3.70    4.37   1
  -1   3  -8   95.77    8.64   1
  -2   3  -8   19.30    6.33   1
  -3   3  -8  184.13   12.37   1
  -4   3  -8    7.56    7.07   1
  -5   3  -8    2.76    7.96   1
  -6   3  -8    5.67    6.93   1
  -7   3  -8   -1.85    5.56   1
  -7   4  -8   24.45    6.24   1
  -6   4  -8   22.57    5.43   1
  -5   4  -8   92.91    9.44   1
  -4   4  -8  398.68   17.94   1
  -3   4  -8   37.77    7.37   1
  -2   4  -8  173.35   11.54   1
  -1   4  -8  237.63   12.91   1
   0   4  -8   33.74    6.00   1
   0   5  -8   14.52    5.32   1
  -1   5  -8  153.03   10.30   1
  -2   5  -8   -6.02    6.61   1
  -3   5  -8    9.17    5.50   1
  -4   5  -8   56.06    8.45   1
  -5   5  -8   19.49    6.22   1
  -6   5  -8    5.87    6.10   1
  -7   5  -8   10.46    4.86   1
  -7   6  -8   10.29    5.07   1
  -6   6  -8   52.31    8.05   1
  -5   6  -8   42.46    7.24   1
  -4   6  -8   54.17    8.52   1
  -3   6  -8    0.92    8.78   1
  -2   6  -8  200.26   12.47   1
  -1   6  -8   39.26    6.22   1
   0   6  -8   -0.76    5.83   1
   0   7  -8  190.41   11.17   1
  -1   7  -8   69.00    7.92   1
  -2   7  -8  208.15   12.96   1
  -3   7  -8  358.37   16.70   1
  -4   7  -8   -1.89    7.19   1
  -5   7  -8   91.09    8.81   1
  -6   7  -8  227.22   12.25   1
  -7   7  -8   -1.16    6.48   1
  -7   8  -8   19.35    5.77   1
  -6   8  -8   58.76    8.20   1
  -5   8  -8   22.77    5.75   1
  -4   8  -8   33.35    6.70   1
  -3   8  -8   38.33    7.17   1
  -2   8  -8    5.86    6.37   1
  -1   8  -8   15.38    4.79   1
   0   8  -8   19.71    5.14   1
   0   9  -8  140.01    9.86   1
  -1   9  -8   87.31    7.89   1
  -2   9  -8   63.86    8.34   1
  -3   9  -8   19.25    5.73   1
  -4   9  -8   45.24    8.01   1
  -5   9  -8   20.21    6.94   1
  -6   9  -8  192.25   11.69   1
  -7   9  -8    0.00    5.43   1
  -7  10  -8   68.35    6.98   1
  -6  10  -8   -7.47    6.16   1
  -5  10  -8   21.79    6.32   1
  -4  10  -8    4.70    6.85   1
  -3  10  -8   39.27    7.25   1
  -2  10  -8    6.26    7.32   1
  -1  10  -8   79.98    8.62   1
   0  10  -8    9.09    4.50   1
   0  11  -8   -4.08    6.05   1
  -1  11  -8    5.14    6.96   1
  -2  11  -8    1.81    6.39   1
  -3  11  -8   64.43    8.85   1
  -4  11  -8    3.75    6.36   1
  -5  11  -8   11.06    4.77   1
  -6  11  -8    9.75    6.13   1
  -7  11  -8    3.80    4.13   1
  -7  12  -8   38.06    5.98   1
  -6  12  -8    5.71    7.07   1
  -5  12  -8   10.33    4.45   1
  -4  12  -8   13.68    5.63   1
  -3  12  -8   87.19    9.02   1
  -2  12  -8   28.55    6.11   1
  -1  12  -8    3.47    8.14   1
   0  12  -8   88.95    8.37   1
   0  13  -8   89.38    8.48   1
  -1  13  -8    9.38    5.31   1
  -2  13  -8   14.09    5.58   1
  -3  13  -8    2.83    6.32   1
  -4  13  -8    6.80    6.57   1
  -5  13  -8   22.03    6.57   1
  -6  13  -8   10.64    5.53   1
  -7  13  -8    5.68    5.91   1
  -7  14  -8   -2.24    4.92   1
  -6  14  -8    0.67    5.50   1
  -5  14  -8   47.12    6.83   1
  -4  14  -8   49.63    8.03   1
  -3  14  -8   -4.72    7.72   1
  -2  14  -8   51.84    7.11   1
  -1  14  -8  213.89   13.03   1
   0  14  -8   70.88    8.73   1
   0  15  -8  156.39   11.03   1
  -1  15  -8  -22.57    9.34   1
  -2  15  -8   46.60    7.39   1
  -3  15  -8   -3.77    7.42   1
  -4  15  -8  106.70    9.72   1
  -5  15  -8   17.90    6.58   1
  -6  15  -8   13.39    4.75   1
  -7  15  -8   16.49    4.32   1
  -6  16  -8   79.23    7.83   1
  -5  16  -8   24.33    6.57   1
  -4  16  -8   23.34    8.61   1
  -3  16  -8  115.83   10.33   1
  -2  16  -8  113.04    9.64   1
  -1  16  -8  155.20   12.07   1
   0  16  -8   62.00    8.64   1
   0  17  -8  479.03   18.74   1
  -1  17  -8   22.75    6.60   1
  -2  17  -8   -4.70    7.70   1
  -3  17  -8  121.45   11.02   1
  -4  17  -8    1.77    6.95   1
  -5  17  -8   27.22    6.02   1
  -6  17  -8   -4.16    5.21   1
  -6  18  -8   24.78    5.37   1
  -5  18  -8   19.88    4.97   1
  -4  18  -8   65.84    7.65   1
  -3  18  -8   19.77    6.99   1
  -2  18  -8    7.53    5.95   1
  -1  18  -8   13.64    6.91   1
   0  18  -8   -0.91    8.59   1
   0  19  -8  673.64   22.37   1
  -1  19  -8   16.23    6.55   1
  -2  19  -8   20.68    7.60   1
  -3  19  -8   11.61    6.20   1
  -4  19  -8   -4.23    6.28   1
  -5  19  -8   12.91    5.04   1
  -6  19  -8    2.12    4.80   1
  -6  20  -8   -0.49    4.97   1
  -5  20  -8   38.47    5.51   1
  -4  20  -8    4.94    5.71   1
  -3  20  -8   25.89    6.29   1
  -2  20  -8   14.35    6.08   1
  -1  20  -8  405.12   17.54   1
   0  20  -8   11.78    5.72   1
   0  21  -8  306.49   15.66   1
  -1  21  -8  610.99   21.94   1
  -2  21  -8   27.24    6.32   1
  -3  21  -8    3.55    6.75   1
  -4  21  -8   12.22    5.02   1
  -5  21  -8   -2.61    5.62   1
  -6  21  -8    6.99    3.48   1
  -6  22  -8    6.08    3.08   1
  -5  22  -8    3.29    4.20   1
  -4  22  -8   26.11    5.68   1
  -3  22  -8   22.52    6.09   1
  -2  22  -8   59.34    8.65   1
  -1  22  -8  128.02   11.02   1
   0  22  -8  108.26   10.98   1
   0  23  -8    6.26    5.67   1
  -1  23  -8   70.70    9.27   1
  -2  23  -8    3.61    6.51   1
  -3  23  -8    9.54    6.99   1
  -4  23  -8    2.94    4.33   1
  -5  23  -8    0.58    5.34   1
  -5  24  -8   -1.61    4.65   1
  -4  24  -8   -5.60    5.60   1
  -3  24  -8   56.97    7.36   1
  -2  24  -8   20.03    7.02   1
  -1  24  -8    0.00    7.47   1
   0  24  -8  166.72   12.46   1
   0  25  -8   17.25    6.16   1
  -1  25  -8   -6.33    6.58   1
  -2  25  -8   25.24    5.85   1
  -3  25  -8   -3.13    8.20   1
  -4  25  -8    0.66    5.64   1
  -5  25  -8   -1.48    5.33   1
  -5  26  -8    1.78    4.59   1
  -4  26  -8   10.30    4.53   1
  -3  26  -8   81.07    8.58   1
  -2  26  -8    5.83    7.11   1
  -1  26  -8    5.30    7.80   1
   0  26  -8   -3.64    6.43   1
   0  27  -8    4.45    7.18   1
  -1  27  -8   35.47    7.06   1
  -2  27  -8   21.33    7.00   1
  -3  27  -8   -1.41    6.16   1
  -4  27  -8    4.96    4.60   1
  -4  28  -8   34.24    5.71   1
  -3  28  -8   24.31    5.10   1
  -2  28  -8   23.90    6.08   1
  -1  28  -8    6.62    7.12   1
   0  28  -8   21.35    6.66   1
   0  29  -8   -9.19    7.70   1
  -1  29  -8    3.17    6.63   1
  -2  29  -8   12.50    4.30   1
  -3  29  -8   -1.85    5.94   1
  -4  29  -8   42.77    5.45   1
  -4  30  -8   14.98    3.85   1
  -3  30  -8    2.83    4.76   1
  -2  30  -8    0.00    5.23   1
  -1  30  -8   -1.50    6.81   1
   0  30  -8   65.55    7.91   1
   0  31  -8   20.23    5.36   1
  -1  31  -8    2.83    5.38   1
  -2  31  -8    0.63    5.56   1
  -3  31  -8   -2.55    5.03   1
  -3  32  -8   13.60    4.16   1
  -2  32  -8    5.15    5.52   1
  -1  32  -8    0.66    6.86   1
   0  32  -8    0.47    4.82   1
   0  33  -8   -0.66    6.24   1
  -1  33  -8   14.89    4.20   1
  -2  33  -8    1.54    4.80   1
  -2  34  -8    3.63    4.21   1
  -1  34  -8    2.73    4.79   1
   0  34  -8   13.35    4.70   1
   0  35  -8   21.90    4.10   1
  -1  35  -8   34.19    5.17   1
  -1  36  -8   -0.84    4.05   1
   0  36  -8    4.36    4.82   1
   0  37  -8   17.46    3.99   1
   0  39  -7   29.72    4.22   1
   0  38  -7    9.37    4.39   1
  -1  38  -7    3.40    4.20   1
  -1  37  -7    3.62    4.33   1
   0  37  -7    4.96    5.14   1
   0  36  -7   35.56    5.26   1
  -1  36  -7    3.91    5.99   1
  -2  36  -7   35.04    4.87   1
  -3  35  -7   -6.76    4.31   1
  -2  35  -7   -5.37    5.15   1
  -1  35  -7    2.47    6.18   1
   0  35  -7    0.00    6.56   1
   0  34  -7    7.71    4.36   1
  -1  34  -7   56.57    6.80   1
  -2  34  -7    2.38    4.54   1
  -3  34  -7    4.37    4.68   1
  -3  33  -7    4.36    4.27   1
  -2  33  -7    7.37    5.50   1
  -1  33  -7    8.68    5.91   1
   0  33  -7   23.56    5.43   1
   0  32  -7    0.81    5.67   1
  -1  32  -7   -3.84    6.83   1
  -2  32  -7   -6.30    6.30   1
  -3  32  -7   -4.20    5.46   1
  -4  32  -7   -2.31    4.55   1
  -4  31  -7   11.41    4.76   1
  -3  31  -7    3.26    5.00   1
  -2  31  -7    4.97    3.79   1
  -1  31  -7   -5.65    6.51   1
   0  31  -7    6.19    5.31   1
   0  30  -7   25.59    7.17   1
  -1  30  -7   -1.68    7.34   1
  -2  30  -7  -16.51    7.33   1
  -3  30  -7  -10.47    6.51   1
  -4  30  -7    6.47    4.05   1
  -5  29  -7    9.44    4.30   1
  -4  29  -7    7.44    4.96   1
  -3  29  -7    3.70    6.50   1
  -2  29  -7   11.49    5.61   1
  -1  29  -7   52.12    7.79   1
   0  29  -7   57.77    8.42   1
   0  28  -7   12.73    6.73   1
  -1  28  -7  154.95   11.04   1
  -2  28  -7    2.55    5.70   1
  -3  28  -7   -4.67    6.87   1
  -4  28  -7    4.65    5.44   1
  -5  28  -7    2.54    4.62   1
  -5  27  -7   -0.56    6.50   1
  -4  27  -7   23.55    6.04   1
  -3  27  -7    0.81    6.93   1
  -2  27  -7    2.91    5.68   1
  -1  27  -7   19.92    7.02   1
   0  27  -7    7.96    5.84   1
   0  26  -7   25.22    6.37   1
  -1  26  -7   12.82    6.08   1
  -2  26  -7   97.60    9.08   1
  -3  26  -7   49.24    7.85   1
  -4  26  -7    5.20    5.51   1
  -5  26  -7    2.40    6.34   1
  -6  26  -7   -2.84    4.31   1
  -6  25  -7    8.75    3.69   1
  -5  25  -7    2.56    4.62   1
  -4  25  -7   -2.33    5.55   1
  -3  25  -7   75.34    8.81   1
  -2  25  -7   10.87    5.53   1
  -1  25  -7  404.12   17.84   1
   0  25  -7  190.77   12.70   1
   0  24  -7   27.46    7.55   1
  -1  24  -7   27.00    7.42   1
  -2  24  -7    3.66    5.33   1
  -3  24  -7  136.89   10.84   1
  -4  24  -7    0.00    5.10   1
  -5  24  -7    4.74    5.29   1
  -6  24  -7    4.46    4.63   1
  -6  23  -7    5.01    4.24   1
  -5  23  -7   -2.14    5.09   1
  -4  23  -7   22.16    6.32   1
  -3  23  -7   35.22    7.44   1
  -2  23  -7   20.80    6.48   1
  -1  23  -7   28.07    6.11   1
   0  23  -7    4.52    7.29   1
   0  22  -7  284.35   15.04   1
  -1  22  -7   50.85    7.86   1
  -2  22  -7   63.02    9.04   1
  -3  22  -7    0.60    5.16   1
  -4  22  -7   38.05    6.56   1
  -5  22  -7   25.74    6.72   1
  -6  22  -7    8.04    4.14   1
  -6  21  -7   15.44    4.91   1
  -5  21  -7    7.71    5.27   1
  -4  21  -7    0.87    6.79   1
  -3  21  -7   -9.12    7.52   1
  -2  21  -7   80.41    8.99   1
  -1  21  -7  364.49   15.82   1
   0  21  -7  501.47   19.05   1
   0  20  -7   79.03    9.02   1
  -1  20  -7   13.55    5.37   1
  -2  20  -7  103.45    9.94   1
  -3  20  -7   16.46    4.61   1
  -4  20  -7   22.38    6.97   1
  -5  20  -7   34.96    6.63   1
  -6  20  -7    7.69    5.83   1
  -7  20  -7   15.66    3.50   1
  -7  19  -7   -0.93    4.63   1
  -6  19  -7    6.71    5.20   1
  -5  19  -7    9.79    6.39   1
  -4  19  -7    0.00    5.26   1
  -3  19  -7  155.95   10.74   1
  -2  19  -7   80.78    9.36   1
  -1  19  -7   -2.60    7.80   1
   0  19  -7  168.85   11.45   1
   0  18  -7   36.06    7.34   1
  -1  18  -7   52.20    7.55   1
  -2  18  -7   19.51    5.89   1
  -3  18  -7    9.11    6.57   1
  -4  18  -7    9.61    6.19   1
  -5  18  -7   17.79    5.99   1
  -6  18  -7   15.80    4.21   1
  -7  18  -7    5.27    3.49   1
  -7  17  -7    2.10    5.25   1
  -6  17  -7   62.07    7.34   1
  -5  17  -7   23.23    5.70   1
  -4  17  -7    2.72    7.53   1
  -3  17  -7    1.81    6.40   1
  -2  17  -7   10.48    6.38   1
  -1  17  -7   22.76    5.75   1
   0  17  -7    2.66    6.36   1
   0  16  -7  492.11   17.70   1
  -1  16  -7  101.05    8.78   1
  -2  16  -7   32.68    6.82   1
  -3  16  -7    4.49    6.90   1
  -4  16  -7   10.29    4.65   1
  -5  16  -7    6.90    6.75   1
  -6  16  -7   15.85    5.20   1
  -7  16  -7   13.24    4.68   1
  -7  15  -7   38.12    5.55   1
  -6  15  -7    1.53    6.29   1
  -5  15  -7    8.15    5.76   1
  -4  15  -7   -7.27    7.27   1
  -3  15  -7   17.21    5.00   1
  -2  15  -7   -4.23    6.27   1
  -1  15  -7   56.77    6.88   1
   0  15  -7   31.76    6.00   1
   0  14  -7   50.11    7.14   1
  -1  14  -7  151.48   10.56   1
  -2  14  -7   62.58    7.56   1
  -3  14  -7   19.38    7.41   1
  -4  14  -7   -0.91    6.97   1
  -5  14  -7   49.34    8.03   1
  -6  14  -7    2.34    5.57   1
  -7  14  -7    3.60    4.65   1
  -7  13  -7   71.26    6.43   1
  -6  13  -7    9.54    5.35   1
  -5  13  -7   17.17    6.78   1
  -4  13  -7   -9.05    8.09   1
  -3  13  -7   44.14    6.93   1
  -2  13  -7   60.89    7.86   1
  -1  13  -7    1.52    4.30   1
   0  13  -7  197.32   11.27   1
   0  12  -7  120.19    8.77   1
  -1  12  -7   -6.69    5.31   1
  -2  12  -7   -8.81    6.56   1
  -3  12  -7   -0.86    6.94   1
  -4  12  -7   73.31    8.78   1
  -5  12  -7    7.73    5.68   1
  -6  12  -7  119.00    9.66   1
  -7  12  -7    7.68    4.18   1
  -8  12  -7    5.61    4.17   1
  -8  11  -7    3.38    4.89   1
  -7  11  -7   43.80    6.24   1
  -6  11  -7    0.82    7.00   1
  -5  11  -7   90.17    8.72   1
  -4  11  -7   -6.28    7.23   1
  -3  11  -7   43.64    6.93   1
  -2  11  -7    4.72    5.78   1
  -1  11  -7   46.94    7.04   1
   0  11  -7   12.70    4.67   1
   0  10  -7  526.74   17.49   1
  -1  10  -7   12.80    4.57   1
  -2  10  -7    0.77    6.33   1
  -3  10  -7   14.01    5.35   1
  -4  10  -7   63.02    8.72   1
  -5  10  -7    0.90    8.28   1
  -6  10  -7   30.37    6.38   1
  -7  10  -7   11.64    5.19   1
  -8  10  -7   21.73    4.22   1
  -8   9  -7   -0.91    4.14   1
  -7   9  -7   37.93    6.13   1
  -6   9  -7   13.95    6.29   1
  -5   9  -7   10.19    5.46   1
  -4   9  -7   24.83    6.48   1
  -3   9  -7   85.27    8.37   1
  -2   9  -7    2.28    7.79   1
  -1   9  -7   65.46    7.18   1
   0   9  -7  373.35   13.87   1
   0   8  -7   98.76    7.82   1
  -1   8  -7   13.22    4.16   1
  -2   8  -7   79.92    8.03   1
  -3   8  -7  -10.68    7.21   1
  -4   8  -7  128.17   10.59   1
  -5   8  -7    1.80    6.74   1
  -6   8  -7   21.93    6.54   1
  -7   8  -7    0.00    5.40   1
  -8   8  -7   38.69    5.70   1
  -8   7  -7    9.05    3.93   1
  -7   7  -7    3.77    4.95   1
  -6   7  -7   18.69    7.14   1
  -5   7  -7   62.43    7.71   1
  -4   7  -7   18.13    5.76   1
  -3   7  -7   12.47    5.92   1
  -2   7  -7   70.91    7.27   1
  -1   7  -7   95.43    7.62   1
   0   7  -7   45.29    5.88   1
   0   6  -7  624.41   17.78   1
  -1   6  -7   -3.31    5.66   1
  -2   6  -7    3.65    7.33   1
  -3   6  -7  177.33   11.76   1
  -4   6  -7   49.45    7.71   1
  -5   6  -7  -11.70    7.90   1
  -6   6  -7    3.99    6.26   1
  -7   6  -7    2.86    6.48   1
  -8   6  -7    4.46    4.62   1
  -8   5  -7    0.51    5.56   1
  -7   5  -7  155.76   10.73   1
  -6   5  -7    7.72    8.28   1
  -5   5  -7  276.57   14.87   1
  -4   5  -7    0.00    7.67   1
  -3   5  -7  509.08   18.02   1
  -2   5  -7  385.42   14.92   1
  -1   5  -7   -6.53    5.15   1
   0   5  -7   34.21    5.15   1
   0   4  -7    1.79    4.50   1
  -1   4  -7   35.34    5.15   1
  -2   4  -7  541.82   18.02   1
  -3   4  -7  120.74    9.43   1
  -4   4  -7   73.28    7.92   1
  -5   4  -7  140.31   11.27   1
  -6   4  -7   55.10    8.91   1
  -7   4  -7  139.50   10.05   1
  -8   4  -7   21.53    4.92   1
  -8   3  -7   18.68    4.57   1
  -7   3  -7   27.88    5.69   1
  -6   3  -7  158.29   10.93   1
  -5   3  -7   70.13    8.78   1
  -4   3  -7  136.91   10.22   1
  -3   3  -7   65.85    7.86   1
  -2   3  -7  181.37   10.71   1
  -1   3  -7  337.52   13.03   1
   0   3  -7   18.11    4.79   1
   0   2  -7   18.77    5.42   1
  -1   2  -7    7.22    3.87   1
  -2   2  -7  105.55    8.42   1
  -3   2  -7  106.54    8.86   1
  -4   2  -7  151.54   11.44   1
  -5   2  -7   50.34    7.78   1
  -6   2  -7  192.04   11.76   1
  -7   2  -7  310.55   13.83   1
  -8   2  -7   17.78    4.72   1
  -8   1  -7    0.00    5.31   1
  -7   1  -7   12.81    5.83   1
  -6   1  -7   41.00    7.47   1
  -5   1  -7   -2.70    7.47   1
  -4   1  -7   30.96    6.44   1
  -3   1  -7   -3.93    6.14   1
  -2   1  -7   55.91    7.10   1
  -1   1  -7   33.85    5.12   1
   0   1  -7  182.66    9.19   1
   0   0  -7   -3.50    5.35   1
  -1   0  -7   -5.71    4.79   1
  -2   0  -7    1.41    5.54   1
  -3   0  -7   -4.71    6.66   1
  -4   0  -7    0.00    5.16   1
  -5   0  -7  -15.28    7.36   1
  -6   0  -7    3.47    7.25   1
  -7   0  -7    0.74    6.06   1
  -8   0  -7    7.02    3.68   1
  -9   0  -6   39.68    4.72   1
  -8   0  -6    4.49    4.75   1
  -7   0  -6   40.27    6.44   1
  -6   0  -6 1540.69   41.88   1
  -5   0  -6    6.37    5.27   1
  -4   0  -6   34.56    6.42   1
  -3   0  -6  201.62   10.74   1
  -2   0  -6   19.89    4.71   1
  -1   0  -6  660.01   20.11   1
   0   0  -6  219.88    9.50   1
   0   1  -6  147.93    8.17   1
  -1   1  -6   16.46    4.45   1
  -2   1  -6   31.87    5.73   1
  -3   1  -6  547.05   17.43   1
  -4   1  -6    2.36    6.53   1
  -5   1  -6   30.14    6.91   1
  -6   1  -6   48.00    8.37   1
  -7   1  -6  177.37   12.30   1
  -8   1  -6   27.83    5.54   1
  -9   1  -6   18.27    4.51   1
  -9   2  -6   15.36    4.00   1
  -8   2  -6    0.00    4.38   1
  -7   2  -6    5.03    7.11   1
  -6   2  -6  162.09   11.69   1
  -5   2  -6  149.81   10.94   1
  -4   2  -6  401.33   15.83   1
  -3   2  -6   62.68    6.86   1
  -2   2  -6  543.54   16.21   1
  -1   2  -6  126.84    7.68   1
   0   2  -6 1263.13   28.16   1
   0   3  -6  100.67    6.83   1
  -1   3  -6  340.00   12.02   1
  -2   3  -6  586.19   17.07   1
  -3   3  -6   12.52    4.75   1
  -4   3  -6  231.97   12.51   1
  -5   3  -6    3.49    6.30   1
  -6   3  -6  181.49   12.04   1
  -7   3  -6  571.56   20.51   1
  -8   3  -6    8.47    4.52   1
  -9   3  -6   21.58    4.45   1
  -9   4  -6   11.44    3.66   1
  -8   4  -6   -0.66    6.47   1
  -7   4  -6  145.20   11.12   1
  -6   4  -6   31.86    7.35   1
  -5   4  -6   70.17    8.50   1
  -4   4  -6    2.39    7.44   1
  -3   4  -6   15.44    5.79   1
  -2   4  -6  475.05   15.34   1
  -1   4  -6  256.43   10.70   1
   0   4  -6   17.37    4.53   1
   0   5  -6  208.74    9.37   1
  -1   5  -6  244.43   10.59   1
  -2   5  -6  227.27   10.46   1
  -3   5  -6   13.24    5.64   1
  -4   5  -6   59.51    7.28   1
  -5   5  -6   -2.64    6.29   1
  -6   5  -6   27.70    7.18   1
  -7   5  -6  174.25   11.61   1
  -8   5  -6   19.32    5.52   1
  -9   5  -6   -2.41    4.05   1
  -8   6  -6   -1.95    5.63   1
  -7   6  -6   51.86    7.38   1
  -6   6  -6   -0.90    7.92   1
  -5   6  -6   24.21    7.77   1
  -4   6  -6   -2.43    7.03   1
  -3   6  -6   19.16    5.46   1
  -2   6  -6  387.25   14.10   1
  -1   6  -6   -1.12    5.42   1
   0   6  -6 1324.10   29.79   1
   0   7  -6   82.09    7.54   1
  -1   7  -6   34.20    5.90   1
  -2   7  -6  309.72   12.67   1
  -3   7  -6   21.37    5.37   1
  -4   7  -6   26.78    6.02   1
  -5   7  -6  186.47   12.08   1
  -6   7  -6    8.43    5.39   1
  -7   7  -6   10.43    4.69   1
  -8   7  -6   18.84    5.49   1
  -8   8  -6   10.93    5.18   1
  -7   8  -6   36.44    6.56   1
  -6   8  -6   22.86    7.12   1
  -5   8  -6   37.02    6.92   1
  -4   8  -6  114.42    9.20   1
  -3   8  -6   35.04    6.94   1
  -2   8  -6  553.37   17.03   1
  -1   8  -6    2.34    4.67   1
   0   8  -6  265.67   10.91   1
   0   9  -6 1126.00   28.06   1
  -1   9  -6  213.81   10.30   1
  -2   9  -6    0.00    6.12   1
  -3   9  -6    3.01    5.10   1
  -4   9  -6    8.95    5.92   1
  -5   9  -6  359.85   16.31   1
  -6   9  -6   11.42    5.54   1
  -7   9  -6   19.41    4.77   1
  -8   9  -6    4.33    4.83   1
  -8  10  -6    9.66    4.07   1
  -7  10  -6   11.18    5.30   1
  -6  10  -6   80.90    9.26   1
  -5  10  -6  167.28   12.15   1
  -4  10  -6   -2.55    6.74   1
  -3  10  -6  118.09    9.32   1
  -2  10  -6   -1.37    5.47   1
  -1  10  -6  515.12   16.19   1
   0  10  -6 1118.39   28.53   1
   0  11  -6  483.64   15.67   1
  -1  11  -6    8.86    4.68   1
  -2  11  -6   26.15    5.53   1
  -3  11  -6   10.42    5.00   1
  -4  11  -6  211.68   12.15   1
  -5  11  -6    4.55    7.00   1
  -6  11  -6   15.54    6.60   1
  -7  11  -6   16.82    5.52   1
  -8  11  -6   10.20    4.00   1
  -8  12  -6   26.19    5.39   1
  -7  12  -6    5.68    5.77   1
  -6  12  -6   63.55    7.56   1
  -5  12  -6   60.97    8.16   1
  -4  12  -6   40.67    6.94   1
  -3  12  -6    5.31    4.45   1
  -2  12  -6    5.03    7.91   1
  -1  12  -6  106.67    8.04   1
   0  12  -6 1392.47   32.76   1
   0  13  -6  421.12   15.02   1
  -1  13  -6    9.42    4.46   1
  -2  13  -6    2.95    6.17   1
  -3  13  -6   81.29    8.84   1
  -4  13  -6    3.53    7.69   1
  -5  13  -6   18.36    6.36   1
  -6  13  -6   20.66    5.38   1
  -7  13  -6    6.09    4.30   1
  -8  13  -6    8.80    4.75   1
  -8  14  -6   16.51    5.57   1
  -7  14  -6   51.01    7.31   1
  -6  14  -6   -8.76    7.23   1
  -5  14  -6    7.97    5.65   1
  -4  14  -6   10.12    5.23   1
  -3  14  -6   76.32    8.28   1
  -2  14  -6   -2.27    6.01   1
  -1  14  -6   65.83    6.12   1
   0  14  -6  138.14    9.56   1
   0  15  -6  911.02   27.17   1
  -1  15  -6   65.98    7.15   1
  -2  15  -6   10.89    4.12   1
  -3  15  -6    0.85    7.80   1
  -4  15  -6  249.78   13.91   1
  -5  15  -6   20.25    5.53   1
  -6  15  -6   -5.20    6.37   1
  -7  15  -6    4.35    4.51   1
  -8  15  -6    2.68    3.52   1
  -8  16  -6   21.23    4.54   1
  -7  16  -6   10.30    4.39   1
  -6  16  -6   23.33    6.52   1
  -5  16  -6   -8.27    7.96   1
  -4  16  -6  108.77   10.14   1
  -3  16  -6   20.69    6.90   1
  -2  16  -6   60.18    7.03   1
  -1  16  -6    6.92    4.42   1
   0  16  -6  133.93    9.44   1
   0  17  -6  167.57   10.83   1
  -1  17  -6  315.37   13.93   1
  -2  17  -6   73.16    7.98   1
  -3  17  -6   55.55    7.58   1
  -4  17  -6   -8.27    7.96   1
  -5  17  -6    9.15    5.88   1
  -6  17  -6   61.50    8.16   1
  -7  17  -6   11.31    4.46   1
  -8  17  -6   22.02    4.34   1
  -8  18  -6   13.79    3.78   1
  -7  18  -6   -2.61    5.83   1
  -6  18  -6    4.92    6.66   1
  -5  18  -6   -1.82    7.27   1
  -4  18  -6  103.48    9.95   1
  -3  18  -6  107.00    9.50   1
  -2  18  -6   97.97    8.64   1
  -1  18  -6   -6.31    7.14   1
   0  18  -6  181.23   11.07   1
   0  19  -6   99.32    8.84   1
  -1  19  -6  128.79    9.88   1
  -2  19  -6    5.15    6.65   1
  -3  19  -6   28.33    6.58   1
  -4  19  -6   48.19    7.43   1
  -5  19  -6    3.60    6.49   1
  -6  19  -6   30.38    7.10   1
  -7  19  -6   16.61    4.74   1
  -7  20  -6    2.95    4.54   1
  -6  20  -6    5.68    5.49   1
  -5  20  -6    5.32    6.14   1
  -4  20  -6  188.40   11.66   1
  -3  20  -6    5.49    7.43   1
  -2  20  -6    4.39    6.74   1
  -1  20  -6  338.98   14.66   1
   0  20  -6  301.00   14.11   1
   0  21  -6   -4.96    7.30   1
  -1  21  -6  126.15   10.52   1
  -2  21  -6  124.45   10.27   1
  -3  21  -6   -0.92    7.09   1
  -4  21  -6    0.92    7.21   1
  -5  21  -6    5.80    5.63   1
  -6  21  -6    4.49    5.79   1
  -7  21  -6    8.53    3.84   1
  -7  22  -6    4.49    3.71   1
  -6  22  -6   21.99    5.94   1
  -5  22  -6    1.70    6.70   1
  -4  22  -6   23.21    7.08   1
  -3  22  -6   16.08    5.74   1
  -2  22  -6  134.89   10.89   1
  -1  22  -6   -1.75    7.64   1
   0  22  -6  117.29   10.86   1
   0  23  -6 1236.30   36.60   1
  -1  23  -6   -7.15    8.94   1
  -2  23  -6   80.19   10.18   1
  -3  23  -6    6.50    7.25   1
  -4  23  -6  197.93   12.58   1
  -5  23  -6   16.54    5.05   1
  -6  23  -6    7.29    4.95   1
  -7  23  -6    9.25    3.65   1
  -7  24  -6   -1.30    4.19   1
  -6  24  -6   18.09    5.49   1
  -5  24  -6    3.20    6.96   1
  -4  24  -6   76.51    8.93   1
  -3  24  -6   48.76    8.98   1
  -2  24  -6   86.99   10.23   1
  -1  24  -6  162.32   11.38   1
   0  24  -6    5.93    5.75   1
   0  25  -6   81.56    9.22   1
  -1  25  -6  -11.04    8.72   1
  -2  25  -6    1.86    5.14   1
  -3  25  -6  104.06   10.69   1
  -4  25  -6   55.64    7.67   1
  -5  25  -6   52.15    6.41   1
  -6  25  -6   -3.03    5.59   1
  -6  26  -6    0.75    4.04   1
  -5  26  -6    0.00    6.20   1
  -4  26  -6    9.01    4.91   1
  -3  26  -6   33.81    7.60   1
  -2  26  -6   -0.93    6.75   1
  -1  26  -6  130.91   10.49   1
   0  26  -6   59.36    8.12   1
   0  27  -6    0.00    6.00   1
  -1  27  -6  178.23   12.44   1
  -2  27  -6   12.89    5.52   1
  -3  27  -6    5.33    7.53   1
  -4  27  -6    3.26    6.21   1
  -5  27  -6    9.22    4.28   1
  -6  27  -6   -0.52    5.03   1
  -6  28  -6    3.73    4.61   1
  -5  28  -6   -0.65    5.69   1
  -4  28  -6   11.45    5.51   1
  -3  28  -6   43.22    7.41   1
  -2  28  -6   -0.91    7.65   1
  -1  28  -6   40.67    8.14   1
   0  28  -6  170.67   12.14   1
   0  29  -6   28.96    6.90   1
  -1  29  -6    1.83    7.20   1
  -2  29  -6   39.73    7.00   1
  -3  29  -6    5.01    5.20   1
  -4  29  -6    5.93    6.11   1
  -5  29  -6   25.24    5.34   1
  -6  29  -6   -1.24    4.68   1
  -5  30  -6   22.03    5.25   1
  -4  30  -6    1.40    5.75   1
  -3  30  -6    5.34    5.50   1
  -2  30  -6   19.60    5.77   1
  -1  30  -6   16.18    4.98   1
   0  30  -6   17.67    7.44   1
   0  31  -6   -6.28    7.87   1
  -1  31  -6    2.63    7.28   1
  -2  31  -6   21.68    6.32   1
  -3  31  -6   -6.85    6.04   1
  -4  31  -6   18.20    4.25   1
  -5  31  -6   26.47    4.47   1
  -5  32  -6   14.92    5.19   1
  -4  32  -6   68.99    6.28   1
  -3  32  -6   14.32    5.10   1
  -2  32  -6  100.94    8.15   1
  -1  32  -6   -3.39    6.98   1
   0  32  -6  148.40   11.54   1
   0  33  -6   28.08    6.05   1
  -1  33  -6    4.05    5.90   1
  -2  33  -6   42.23    6.29   1
  -3  33  -6   10.66    4.35   1
  -4  33  -6    1.63    4.50   1
  -4  34  -6   18.03    4.27   1
  -3  34  -6   16.74    5.73   1
  -2  34  -6    2.82    5.65   1
  -1  34  -6   52.73    6.56   1
   0  34  -6   14.47    5.17   1
   0  35  -6   -0.76    6.13   1
  -1  35  -6   15.35    6.47   1
  -2  35  -6    2.61    3.69   1
  -3  35  -6   -0.55    5.22   1
  -4  35  -6    8.66    4.39   1
  -3  36  -6    3.44    5.27   1
  -2  36  -6    2.97    5.41   1
  -1  36  -6    4.66    6.76   1
   0  36  -6    4.25    4.56   1
   0  37  -6   30.05    5.70   1
  -1  37  -6   18.61    4.62   1
  -2  37  -6   -3.19    5.21   1
  -3  37  -6   -0.42    4.26   1
  -2  38  -6    5.58    3.56   1
  -1  38  -6    4.34    4.34   1
   0  38  -6    6.31    3.30   1
   0  39  -6   30.85    4.99   1
  -1  39  -6    4.75    5.66   1
   0  40  -6    1.37    4.80   1
  -1  41  -5   15.93    4.93   1
   0  41  -5    3.52    3.99   1
   0  40  -5    0.00    5.57   1
  -1  40  -5   13.20    3.85   1
  -2  40  -5    8.10    3.59   1
  -2  39  -5   19.55    3.76   1
  -1  39  -5   44.91    6.00   1
   0  39  -5    0.62    5.69   1
   0  38  -5    3.39    5.72   1
  -1  38  -5    0.00    4.69   1
  -2  38  -5    2.86    4.82   1
  -3  38  -5    4.42    3.97   1
  -4  37  -5   13.42    3.69   1
  -3  37  -5   10.44    3.72   1
  -2  37  -5   -0.63    6.17   1
  -1  37  -5   -6.27    6.93   1
   0  37  -5    5.87    6.56   1
   0  36  -5   -1.56    8.28   1
  -1  36  -5   -6.74    6.48   1
  -2  36  -5   -8.28    5.61   1
  -3  36  -5    5.21    3.82   1
  -4  36  -5   14.97    3.89   1
  -4  35  -5   -3.78    5.43   1
  -3  35  -5    7.46    4.79   1
  -2  35  -5   33.10    6.54   1
  -1  35  -5   11.65    4.24   1
   0  35  -5   23.60    5.74   1
   0  34  -5    0.86    6.36   1
  -1  34  -5    7.78    4.37   1
  -2  34  -5    6.29    6.76   1
  -3  34  -5   11.83    4.52   1
  -4  34  -5    1.20    5.15   1
  -5  34  -5   -2.23    4.79   1
  -5  33  -5   18.24    4.97   1
  -4  33  -5   -1.30    5.46   1
  -3  33  -5    5.55    4.76   1
  -2  33  -5   34.65    7.07   1
  -1  33  -5   -1.73    6.58   1
   0  33  -5    4.42    5.66   1
   0  32  -5   80.67    8.68   1
  -1  32  -5   18.96    6.38   1
  -2  32  -5   34.85    7.03   1
  -3  32  -5    7.98    4.61   1
  -4  32  -5   33.19    6.26   1
  -5  32  -5   36.75    5.85   1
  -6  31  -5    1.75    4.63   1
  -5  31  -5    3.69    5.22   1
  -4  31  -5   89.50    9.08   1
  -3  31  -5   67.16    7.74   1
  -2  31  -5   85.84    9.19   1
  -1  31  -5  252.24   13.83   1
   0  31  -5   28.63    7.44   1
   0  30  -5   -2.75    8.26   1
  -1  30  -5    3.66    7.32   1
  -2  30  -5  132.04   10.13   1
  -3  30  -5   28.72    7.23   1
  -4  30  -5    3.93    5.72   1
  -5  30  -5    5.30    5.70   1
  -6  30  -5   12.80    4.58   1
  -6  29  -5    4.35    4.48   1
  -5  29  -5   21.69    5.38   1
  -4  29  -5  103.86    9.30   1
  -3  29  -5  150.33   11.15   1
  -2  29  -5  122.80   10.35   1
  -1  29  -5  149.31   11.08   1
   0  29  -5  451.07   18.51   1
   0  28  -5   24.20    7.06   1
  -1  28  -5  203.71   13.65   1
  -2  28  -5   69.72    8.37   1
  -3  28  -5   -7.21    6.86   1
  -4  28  -5    7.92    4.46   1
  -5  28  -5   -0.75    5.44   1
  -6  28  -5  -11.83    6.09   1
  -7  27  -5   17.06    4.30   1
  -6  27  -5    3.82    4.68   1
  -5  27  -5   -7.83    5.20   1
  -4  27  -5   -0.87    7.04   1
  -3  27  -5   12.16    7.19   1
  -2  27  -5    5.50    8.98   1
  -1  27  -5   20.54    6.57   1
   0  27  -5   -6.26    8.43   1
   0  26  -5    4.38    7.06   1
  -1  26  -5   23.82    7.25   1
  -2  26  -5  291.64   15.02   1
  -3  26  -5    7.95    5.83   1
  -4  26  -5    7.13    4.83   1
  -5  26  -5   -2.44    7.86   1
  -6  26  -5   -2.71    6.91   1
  -7  26  -5   38.88    4.94   1
  -7  25  -5    0.00    4.47   1
  -6  25  -5   -7.87    6.60   1
  -5  25  -5   11.79    5.24   1
  -4  25  -5   19.90    5.82   1
  -3  25  -5  466.66   18.76   1
  -2  25  -5  102.76    9.54   1
  -1  25  -5  349.27   16.10   1
   0  25  -5    5.13    7.84   1
   0  24  -5  289.26   14.08   1
  -1  24  -5  722.28   22.26   1
  -2  24  -5   -7.10    8.60   1
  -3  24  -5   87.68    8.87   1
  -4  24  -5   70.64    8.51   1
  -5  24  -5   -3.46    6.81   1
  -6  24  -5   39.01    6.38   1
  -7  24  -5    2.28    5.34   1
  -7  23  -5   17.84    5.19   1
  -6  23  -5   22.39    5.87   1
  -5  23  -5   60.04    7.52   1
  -4  23  -5  165.18   12.19   1
  -3  23  -5   46.47    8.09   1
  -2  23  -5   17.41    6.82   1
  -1  23  -5  103.32    9.58   1
   0  23  -5   15.57    6.15   1
   0  22  -5   45.13    6.92   1
  -1  22  -5   12.40    5.42   1
  -2  22  -5  -15.32    8.08   1
  -3  22  -5   21.46    5.47   1
  -4  22  -5   17.75    6.68   1
  -5  22  -5   16.75    7.13   1
  -6  22  -5    2.43    7.00   1
  -7  22  -5    7.31    4.57   1
  -8  22  -5   14.37    3.93   1
  -8  21  -5    2.27    4.14   1
  -7  21  -5   -6.10    6.10   1
  -6  21  -5   21.64    6.73   1
  -5  21  -5  133.73   10.44   1
  -4  21  -5    7.32    5.39   1
  -3  21  -5   28.17    6.90   1
  -2  21  -5  229.10   13.20   1
  -1  21  -5   13.05    6.02   1
   0  21  -5   12.51    4.77   1
   0  20  -5  188.62   10.47   1
  -1  20  -5    5.30    5.61   1
  -2  20  -5   37.68    6.56   1
  -3  20  -5    8.64    6.39   1
  -4  20  -5    8.48    5.00   1
  -5  20  -5    2.74    7.26   1
  -6  20  -5   62.55    8.65   1
  -7  20  -5   -4.96    6.22   1
  -8  20  -5    2.29    4.34   1
  -8  19  -5    0.53    5.02   1
  -7  19  -5  -17.69    6.76   1
  -6  19  -5   17.40    5.32   1
  -5  19  -5   28.78    7.33   1
  -4  19  -5   61.23    8.21   1
  -3  19  -5   24.27    6.52   1
  -2  19  -5   64.84    7.89   1
  -1  19  -5   59.88    7.13   1
   0  19  -5  140.12    9.20   1
   0  18  -5   24.40    5.46   1
  -1  18  -5   29.08    5.19   1
  -2  18  -5   44.62    6.43   1
  -3  18  -5    5.52    5.52   1
  -4  18  -5    5.93    5.57   1
  -5  18  -5    6.74    4.94   1
  -6  18  -5    5.31    5.50   1
  -7  18  -5    3.05    6.91   1
  -8  18  -5    2.23    4.67   1
  -8  17  -5   64.27    6.70   1
  -7  17  -5    3.14    6.28   1
  -6  17  -5    0.00    8.78   1
  -5  17  -5   30.61    6.93   1
  -4  17  -5   40.38    7.39   1
  -3  17  -5   15.10    5.23   1
  -2  17  -5   15.72    5.29   1
  -1  17  -5   89.89    7.49   1
   0  17  -5  417.04   14.68   1
   0  16  -5   12.64    4.60   1
  -1  16  -5  147.79    9.20   1
  -2  16  -5    7.61    4.31   1
  -3  16  -5   85.24    8.09   1
  -4  16  -5   22.48    7.27   1
  -5  16  -5    6.40    7.15   1
  -6  16  -5   41.02    7.00   1
  -7  16  -5    0.81    5.64   1
  -8  16  -5   -6.77    6.25   1
  -8  15  -5    1.28    6.72   1
  -7  15  -5   -2.47    6.22   1
  -6  15  -5    9.72    5.89   1
  -5  15  -5   98.87    9.47   1
  -4  15  -5   10.78    5.04   1
  -3  15  -5   11.80    5.31   1
  -2  15  -5    6.45    4.42   1
  -1  15  -5  268.16   11.89   1
   0  15  -5  388.51   13.68   1
   0  14  -5  185.41    9.65   1
  -1  14  -5   21.74    5.58   1
  -2  14  -5   88.72    7.55   1
  -3  14  -5    1.50    5.31   1
  -4  14  -5   66.37    7.97   1
  -5  14  -5    9.64    6.38   1
  -6  14  -5  161.22   12.17   1
  -7  14  -5   -1.68    6.39   1
  -8  14  -5    7.96    5.42   1
  -9  14  -5    7.60    3.02   1
  -9  13  -5   18.17    4.15   1
  -8  13  -5   -1.37    5.47   1
  -7  13  -5    6.82    5.02   1
  -6  13  -5   93.72   10.05   1
  -5  13  -5    6.27    7.66   1
  -4  13  -5   -3.29    7.07   1
  -3  13  -5  166.82   10.27   1
  -2  13  -5    7.77    4.96   1
  -1  13  -5    7.37    4.37   1
   0  13  -5  803.78   23.45   1
   0  12  -5 5052.77   72.31   1
  -1  12  -5  319.38   12.09   1
  -2  12  -5  108.36    7.69   1
  -3  12  -5  144.16   10.09   1
  -4  12  -5    2.42    6.71   1
  -5  12  -5   19.55    6.88   1
  -6  12  -5  126.96   10.75   1
  -7  12  -5    2.59    6.52   1
  -8  12  -5   26.71    6.24   1
  -9  12  -5   21.57    4.00   1
  -9  11  -5   42.26    5.53   1
  -8  11  -5   23.51    6.46   1
  -7  11  -5    2.62    6.93   1
  -6  11  -5  168.07   11.53   1
  -5  11  -5  242.34   13.15   1
  -4  11  -5    6.88    5.53   1
  -3  11  -5    2.79    5.02   1
  -2  11  -5   15.42    4.80   1
  -1  11  -5   28.10    5.59   1
   0  11  -5 2231.54   40.73   1
   0  10  -5  419.71   13.21   1
  -1  10  -5  950.71   24.95   1
  -2  10  -5   10.25    5.32   1
  -3  10  -5   26.76    5.32   1
  -4  10  -5  108.24    8.78   1
  -5  10  -5  283.02   14.53   1
  -6  10  -5  211.38   12.87   1
  -7  10  -5   66.94    9.01   1
  -8  10  -5    5.88    4.80   1
  -9  10  -5    3.63    3.69   1
  -9   9  -5   19.80    4.40   1
  -8   9  -5   59.31    6.91   1
  -7   9  -5  209.39   12.72   1
  -6   9  -5  287.49   15.21   1
  -5   9  -5   16.12    5.58   1
  -4   9  -5   19.46    4.75   1
  -3   9  -5   76.31    7.30   1
  -2   9  -5  532.71   15.82   1
  -1   9  -5  699.48   20.73   1
   0   9  -5  989.75   24.03   1
   0   8  -5   25.79    5.27   1
  -1   8  -5  150.56    8.48   1
  -2   8  -5    9.71    4.51   1
  -3   8  -5  135.61    8.82   1
  -4   8  -5  114.47    8.88   1
  -5   8  -5  105.50    9.92   1
  -6   8  -5    3.66    7.98   1
  -7   8  -5  324.13   15.40   1
  -8   8  -5    3.03    6.07   1
  -9   8  -5   -0.53    5.13   1
  -9   7  -5   28.42    5.45   1
  -8   7  -5   -2.30    6.65   1
  -7   7  -5   -5.38    7.28   1
  -6   7  -5   86.42    9.55   1
  -5   7  -5  128.32   10.43   1
  -4   7  -5  152.63    9.87   1
  -3   7  -5   68.23    6.61   1
  -2   7  -5   21.88    6.13   1
  -1   7  -5  208.50    9.45   1
   0   7  -5  439.76   12.66   1
   0   6  -5  144.68    7.70   1
  -1   6  -5   -0.46    5.06   1
  -2   6  -5 1160.90   28.03   1
  -3   6  -5  118.66    8.25   1
  -4   6  -5  273.44   12.84   1
  -5   6  -5   20.75    6.75   1
  -6   6  -5    9.71    6.42   1
  -7   6  -5   34.76    6.68   1
  -8   6  -5  111.74    9.29   1
  -9   6  -5   13.57    3.26   1
  -9   5  -5   13.43    4.66   1
  -8   5  -5   20.35    6.07   1
  -7   5  -5   75.73    8.87   1
  -6   5  -5  222.13   13.54   1
  -5   5  -5   84.06    9.00   1
  -4   5  -5   -1.46    6.59   1
  -3   5  -5  129.69    8.28   1
  -2   5  -5  631.36   19.92   1
  -1   5  -5    3.63    5.01   1
   0   5  -5    2.44    4.46   1
   0   4  -5  105.29    6.37   1
  -1   4  -5  861.92   21.87   1
  -2   4  -5    2.07    5.48   1
  -3   4  -5  101.99    7.19   1
  -4   4  -5  333.25   13.66   1
  -5   4  -5   -5.81    7.28   1
  -6   4  -5   48.89    8.18   1
  -7   4  -5   30.70    7.45   1
  -8   4  -5    5.78    5.12   1
  -9   4  -5   13.22    4.88   1
  -9   3  -5   -4.58    5.73   1
  -8   3  -5   34.31    8.07   1
  -7   3  -5   -5.42    8.86   1
  -6   3  -5  513.81   19.54   1
  -5   3  -5   54.49    8.05   1
  -4   3  -5   64.42    7.09   1
  -3   3  -5  249.16   11.16   1
  -2   3  -5   12.27    4.26   1
  -1   3  -5    0.44    4.94   1
   0   3  -5   30.55    4.51   1
   0   2  -5    6.19    3.90   1
  -1   2  -5  387.86   11.95   1
  -2   2  -5   18.57    4.39   1
  -3   2  -5   22.45    4.21   1
  -4   2  -5   18.98    5.16   1
  -5   2  -5  242.86   12.89   1
  -6   2  -5   84.76    9.18   1
  -7   2  -5  814.50   24.91   1
  -8   2  -5   21.18    5.90   1
  -9   2  -5   -2.31    5.53   1
  -9   1  -5   10.42    4.18   1
  -8   1  -5  107.18    9.58   1
  -7   1  -5  100.12    9.92   1
  -6   1  -5   51.64    7.98   1
  -5   1  -5   13.67    4.86   1
  -4   1  -5   26.00    5.70   1
  -3   1  -5   55.85    5.84   1
  -2   1  -5   13.09    4.69   1
  -1   1  -5   41.34    4.89   1
   0   1  -5    8.69    3.74   1
   0   0  -5    3.32    3.13   1
  -1   0  -5    4.58    3.19   1
  -2   0  -5    0.00    4.92   1
  -3   0  -5   -0.60    4.59   1
  -4   0  -5    0.00    6.01   1
  -5   0  -5    3.28    4.44   1
  -6   0  -5   -4.50    7.03   1
  -7   0  -5    2.71    7.18   1
  -8   0  -5    3.18    6.06   1
  -9   0  -5    3.48    5.12   1
 -10   0  -4   -0.86    3.90   1
  -9   0  -4   -4.89    6.59   1
  -8   0  -4   -1.74    6.61   1
  -7   0  -4  275.90   14.84   1
  -6   0  -4   66.71    8.11   1
  -5   0  -4    3.96    5.19   1
  -4   0  -4  172.61    9.87   1
  -3   0  -4    2.01    4.72   1
  -2   0  -4   59.40    5.39   1
  -1   0  -4    5.17    2.80   1
   0   0  -4   55.34    4.01   1
   0   1  -4 1426.55   25.04   1
  -1   1  -4   19.83    3.48   1
  -2   1  -4  134.08    7.32   1
  -3   1  -4   58.18    5.55   1
  -4   1  -4   11.55    4.00   1
  -5   1  -4  159.51    9.89   1
  -6   1  -4  441.90   17.57   1
  -7   1  -4   68.79    8.44   1
  -8   1  -4    0.87    7.10   1
  -9   1  -4   16.27    4.81   1
 -10   1  -4    0.43    4.72   1
 -10   2  -4   15.64    4.36   1
  -9   2  -4   67.16    6.86   1
  -8   2  -4    9.23    5.03   1
  -7   2  -4    4.57    6.65   1
  -6   2  -4  200.96   11.84   1
  -5   2  -4    5.21    6.10   1
  -4   2  -4   16.97    5.45   1
  -3   2  -4   17.57    4.28   1
  -2   2  -4  395.76   11.77   1
  -1   2  -4  971.85   21.00   1
   0   2  -4  915.83   19.14   1
   0   3  -4   64.36    4.38   1
  -1   3  -4  328.12    9.73   1
  -2   3  -4    0.83    5.04   1
  -3   3  -4   19.09    4.12   1
  -4   3  -4   33.32    5.04   1
  -5   3  -4    2.99    5.40   1
  -6   3  -4   95.57    8.79   1
  -7   3  -4  615.43   21.99   1
  -8   3  -4   92.65    9.06   1
  -9   3  -4   21.64    5.51   1
 -10   3  -4    2.53    5.06   1
 -10   4  -4   19.65    4.54   1
  -9   4  -4   56.66    7.67   1
  -8   4  -4   -2.58    7.45   1
  -7   4  -4  471.87   18.93   1
  -6   4  -4   45.37    7.35   1
  -5   4  -4   20.58    5.34   1
  -4   4  -4    3.78    5.12   1
  -3   4  -4  286.24   10.78   1
  -2   4  -4   56.45    5.44   1
  -1   4  -4  147.94    6.92   1
   0   4  -4 1500.98   26.54   1
   0   5  -4 3895.72   52.61   1
  -1   5  -4   48.46    4.69   1
  -2   5  -4  149.10    7.35   1
  -3   5  -4  110.28    7.63   1
  -4   5  -4   24.65    5.38   1
  -5   5  -4    9.11    5.54   1
  -6   5  -4    0.00    7.64   1
  -7   5  -4   19.49    5.24   1
  -8   5  -4    0.00    6.41   1
  -9   5  -4    4.52    4.24   1
 -10   5  -4   20.33    4.02   1
  -9   6  -4    3.57    4.29   1
  -8   6  -4  147.04   10.25   1
  -7   6  -4  485.42   18.84   1
  -6   6  -4  187.83   12.11   1
  -5   6  -4  156.30    9.97   1
  -4   6  -4  418.83   14.62   1
  -3   6  -4  518.69   14.94   1
  -2   6  -4  910.39   22.76   1
  -1   6  -4  137.81    6.98   1
   0   6  -4 1654.87   28.91   1
   0   7  -4   51.20    4.69   1
  -1   7  -4   11.81    3.86   1
  -2   7  -4   75.64    6.82   1
  -3   7  -4   -0.55    5.96   1
  -4   7  -4    0.66    6.47   1
  -5   7  -4    1.55    5.14   1
  -6   7  -4  358.64   16.09   1
  -7   7  -4    8.53    6.39   1
  -8   7  -4   28.76    6.70   1
  -9   7  -4   -7.27    5.64   1
  -9   8  -4   -5.84    6.05   1
  -8   8  -4    6.71    5.65   1
  -7   8  -4  217.28   12.79   1
  -6   8  -4  426.03   17.59   1
  -5   8  -4   45.48    6.73   1
  -4   8  -4  545.85   17.40   1
  -3   8  -4  124.44    8.14   1
  -2   8  -4    9.04    4.76   1
  -1   8  -4  973.84   22.41   1
   0   8  -4 1007.02   21.86   1
   0   9  -4  451.07   12.12   1
  -1   9  -4 1911.02   34.45   1
  -2   9  -4 2903.67   47.93   1
  -3   9  -4  394.06   13.49   1
  -4   9  -4  174.92    9.87   1
  -5   9  -4   15.37    5.48   1
  -6   9  -4   20.68    6.76   1
  -7   9  -4   46.21    6.95   1
  -8   9  -4    2.49    7.19   1
  -9   9  -4   31.78    5.35   1
  -9  10  -4   16.13    5.12   1
  -8  10  -4    7.11    6.59   1
  -7  10  -4   45.50    8.35   1
  -6  10  -4  174.85   11.33   1
  -5  10  -4   20.42    5.32   1
  -4  10  -4    3.48    5.86   1
  -3  10  -4   11.00    4.58   1
  -2  10  -4 2312.02   42.00   1
  -1  10  -4 1051.20   24.58   1
   0  10  -4  974.80   22.41   1
   0  11  -4  635.58   17.92   1
  -1  11  -4    9.35    4.74   1
  -2  11  -4  607.53   16.51   1
  -3  11  -4   30.34    5.83   1
  -4  11  -4  251.42   12.24   1
  -5  11  -4  -11.46    6.55   1
  -6  11  -4  229.32   13.22   1
  -7  11  -4    0.00    7.03   1
  -8  11  -4   23.74    6.11   1
  -9  11  -4   -6.04    5.98   1
  -9  12  -4   74.86    6.59   1
  -8  12  -4   28.13    6.08   1
  -7  12  -4    5.42    7.00   1
  -6  12  -4   33.13    8.11   1
  -5  12  -4  143.47   10.54   1
  -4  12  -4   88.37    8.23   1
  -3  12  -4  196.50   10.13   1
  -2  12  -4  178.46    9.35   1
  -1  12  -4  268.71   10.14   1
   0  12  -4   64.58    5.81   1
   0  13  -4    4.57    4.71   1
  -1  13  -4  253.26   10.00   1
  -2  13  -4  577.96   16.49   1
  -3  13  -4  245.43   11.28   1
  -4  13  -4   -0.75    6.55   1
  -5  13  -4    2.53    7.01   1
  -6  13  -4   -6.36    7.66   1
  -7  13  -4   53.90    7.78   1
  -8  13  -4   -5.47    5.36   1
  -9  13  -4    7.15    4.14   1
  -9  14  -4   83.01    7.19   1
  -8  14  -4   64.71    7.64   1
  -7  14  -4   -1.78    6.04   1
  -6  14  -4   52.94    8.25   1
  -5  14  -4  220.47   12.73   1
  -4  14  -4   93.25    8.28   1
  -3  14  -4  104.99    8.53   1
  -2  14  -4    4.28    4.02   1
  -1  14  -4  257.59   10.54   1
   0  14  -4  229.73    9.85   1
   0  15  -4 1148.22   27.42   1
  -1  15  -4   46.88    5.61   1
  -2  15  -4    8.50    4.38   1
  -3  15  -4    5.52    3.74   1
  -4  15  -4    7.83    4.87   1
  -5  15  -4   37.68    7.50   1
  -6  15  -4  131.28   10.53   1
  -7  15  -4  164.14   11.51   1
  -8  15  -4   11.43    4.85   1
  -9  15  -4    0.52    5.09   1
  -9  16  -4    9.79    4.15   1
  -8  16  -4   91.71    8.21   1
  -7  16  -4   86.54    8.91   1
  -6  16  -4   22.62    6.03   1
  -5  16  -4   28.80    6.47   1
  -4  16  -4   31.56    7.16   1
  -3  16  -4   14.26    5.58   1
  -2  16  -4    1.90    5.48   1
  -1  16  -4   17.92    4.47   1
   0  16  -4  678.49   20.89   1
   0  17  -4  111.16    7.79   1
  -1  17  -4   10.79    3.73   1
  -2  17  -4   48.77    6.34   1
  -3  17  -4   28.98    5.63   1
  -4  17  -4    6.57    5.53   1
  -5  17  -4  160.13   11.39   1
  -6  17  -4    1.83    6.86   1
  -7  17  -4   13.73    6.87   1
  -8  17  -4   81.76    8.54   1
  -9  17  -4   57.37    5.46   1
  -9  18  -4    7.70    3.80   1
  -8  18  -4   43.17    7.32   1
  -7  18  -4   -5.05    7.99   1
  -6  18  -4    5.49    6.33   1
  -5  18  -4   -7.22    6.88   1
  -4  18  -4   12.89    6.11   1
  -3  18  -4  368.32   14.74   1
  -2  18  -4    8.69    4.07   1
  -1  18  -4   -0.63    5.52   1
   0  18  -4  211.60   10.16   1
   0  19  -4   18.29    4.36   1
  -1  19  -4   10.53    4.30   1
  -2  19  -4    9.04    3.72   1
  -3  19  -4    0.00    6.08   1
  -4  19  -4   62.38    7.60   1
  -5  19  -4   18.22    4.94   1
  -6  19  -4    0.91    6.36   1
  -7  19  -4    2.47    6.53   1
  -8  19  -4    5.17    4.09   1
  -8  20  -4   37.71    5.63   1
  -7  20  -4    7.48    4.21   1
  -6  20  -4    5.40    5.60   1
  -5  20  -4    2.75    7.27   1
  -4  20  -4    4.67    5.41   1
  -3  20  -4   25.35    5.89   1
  -2  20  -4  119.22    9.08   1
  -1  20  -4    4.82    5.11   1
   0  20  -4   51.97    6.06   1
   0  21  -4  144.66    8.92   1
  -1  21  -4  310.01   13.22   1
  -2  21  -4   81.59    8.04   1
  -3  21  -4    7.21    4.74   1
  -4  21  -4   87.22    9.84   1
  -5  21  -4   -4.60    6.82   1
  -6  21  -4    1.19    5.30   1
  -7  21  -4   -0.78    5.96   1
  -8  21  -4   54.27    6.89   1
  -8  22  -4   -2.72    5.02   1
  -7  22  -4    5.98    5.86   1
  -6  22  -4   -0.87    7.67   1
  -5  22  -4    2.76    6.94   1
  -4  22  -4    1.81    6.75   1
  -3  22  -4  169.59   11.76   1
  -2  22  -4   34.54    6.63   1
  -1  22  -4    0.00    5.19   1
   0  22  -4   49.85    7.09   1
   0  23  -4  101.07    8.52   1
  -1  23  -4  371.91   15.05   1
  -2  23  -4    0.82    7.03   1
  -3  23  -4  142.06   10.83   1
  -4  23  -4   22.51    5.41   1
  -5  23  -4   66.51    9.61   1
  -6  23  -4   66.11    7.84   1
  -7  23  -4   10.51    4.78   1
  -8  23  -4   21.25    4.86   1
  -8  24  -4  144.41    7.96   1
  -7  24  -4   25.44    6.03   1
  -6  24  -4   12.20    5.71   1
  -5  24  -4   28.42    6.08   1
  -4  24  -4  106.56   10.55   1
  -3  24  -4   29.10    6.85   1
  -2  24  -4 1546.67   40.46   1
  -1  24  -4   97.53    9.67   1
   0  24  -4   14.07    5.92   1
   0  25  -4   94.68    8.66   1
  -1  25  -4  264.52   13.64   1
  -2  25  -4   22.04    7.29   1
  -3  25  -4  123.04    9.65   1
  -4  25  -4  259.05   13.64   1
  -5  25  -4   28.03    6.51   1
  -6  25  -4   26.82    6.49   1
  -7  25  -4   22.74    5.55   1
  -8  25  -4    2.93    3.99   1
  -7  26  -4    4.82    6.49   1
  -6  26  -4    8.76    4.70   1
  -5  26  -4   22.22    6.46   1
  -4  26  -4  117.53   10.13   1
  -3  26  -4  160.40   11.86   1
  -2  26  -4   16.60    5.56   1
  -1  26  -4   38.43    7.73   1
   0  26  -4  232.82   12.73   1
   0  27  -4   51.30    7.47   1
  -1  27  -4  157.58   11.24   1
  -2  27  -4   22.32    6.64   1
  -3  27  -4  398.18   17.73   1
  -4  27  -4   63.74    8.10   1
  -5  27  -4   34.75    6.72   1
  -6  27  -4   48.66    6.98   1
  -7  27  -4    1.12    4.60   1
  -7  28  -4    5.61    6.23   1
  -6  28  -4    4.18    5.92   1
  -5  28  -4    0.83    6.46   1
  -4  28  -4   10.17    5.25   1
  -3  28  -4   17.18    6.32   1
  -2  28  -4  135.48   10.76   1
  -1  28  -4   37.19    6.80   1
   0  28  -4  375.74   16.80   1
   0  29  -4  242.69   14.14   1
  -1  29  -4    4.56    7.36   1
  -2  29  -4   38.05    6.79   1
  -3  29  -4  112.82   10.81   1
  -4  29  -4   19.90    6.03   1
  -5  29  -4   71.96    7.66   1
  -6  29  -4   46.62    6.23   1
  -7  29  -4   -7.80    4.92   1
  -6  30  -4   14.54    4.75   1
  -5  30  -4    0.00    6.67   1
  -4  30  -4   67.63    8.24   1
  -3  30  -4   23.47    7.59   1
  -2  30  -4   40.47    7.67   1
  -1  30  -4  190.69   12.96   1
   0  30  -4  767.40   24.05   1
   0  31  -4  123.36   10.54   1
  -1  31  -4  120.89   10.47   1
  -2  31  -4   12.16    5.44   1
  -3  31  -4   -7.95    6.31   1
  -4  31  -4   33.93    6.05   1
  -5  31  -4    9.97    4.87   1
  -6  31  -4   -0.55    5.23   1
  -6  32  -4  107.59    7.72   1
  -5  32  -4   27.92    5.27   1
  -4  32  -4   11.49    5.22   1
  -3  32  -4   15.44    5.86   1
  -2  32  -4   17.35    6.69   1
  -1  32  -4   12.18    6.89   1
   0  32  -4    5.51    7.12   1
   0  33  -4  135.28   11.12   1
  -1  33  -4   -3.60    7.42   1
  -2  33  -4   11.08    4.33   1
  -3  33  -4   11.55    6.25   1
  -4  33  -4   -0.74    6.23   1
  -5  33  -4   14.71    5.48   1
  -6  33  -4   13.22    4.10   1
  -5  34  -4   76.07    6.73   1
  -4  34  -4   26.27    6.82   1
  -3  34  -4   -3.93    5.50   1
  -2  34  -4   59.12    8.69   1
  -1  34  -4   11.11    4.79   1
   0  34  -4  -12.49    7.14   1
   0  35  -4   33.52    6.75   1
  -1  35  -4   19.20    5.65   1
  -2  35  -4    4.31    4.81   1
  -3  35  -4   17.75    5.54   1
  -4  35  -4   -8.29    6.21   1
  -5  35  -4    3.47    5.04   1
  -5  36  -4    4.60    3.57   1
  -4  36  -4   -0.58    5.08   1
  -3  36  -4    1.38    5.15   1
  -2  36  -4    0.76    5.95   1
  -1  36  -4    5.93    5.09   1
   0  36  -4   -4.16    6.17   1
   0  37  -4   44.29    6.34   1
  -1  37  -4    0.76    7.04   1
  -2  37  -4   -2.13    5.91   1
  -3  37  -4    2.52    4.12   1
  -4  37  -4   -4.13    4.67   1
  -4  38  -4    4.49    4.62   1
  -3  38  -4   -3.98    5.36   1
  -2  38  -4    4.58    5.11   1
  -1  38  -4   42.63    6.04   1
   0  38  -4   26.20    5.40   1
   0  39  -4   -1.83    4.79   1
  -1  39  -4    5.22    5.83   1
  -2  39  -4   16.18    3.73   1
  -3  39  -4    8.70    4.12   1
  -3  40  -4   17.78    3.94   1
  -2  40  -4   -3.67    4.78   1
  -1  40  -4   -2.94    5.61   1
   0  40  -4    1.87    5.40   1
   0  41  -4    5.93    3.93   1
  -1  41  -4    2.59    5.06   1
  -2  41  -4    9.05    3.84   1
  -1  42  -4   23.41    3.99   1
   0  42  -4   24.52    4.59   1
   0  43  -4   18.68    4.33   1
  -1  43  -3   25.90    4.22   1
   0  43  -3    1.41    4.53   1
   0  42  -3    2.18    5.11   1
  -1  42  -3    1.54    4.44   1
  -2  42  -3    7.24    3.69   1
  -3  41  -3    5.84    3.46   1
  -2  41  -3   50.49    5.39   1
  -1  41  -3   26.05    5.06   1
   0  41  -3   20.45    5.52   1
   0  40  -3   -4.06    5.98   1
  -1  40  -3   -3.24    6.58   1
  -2  40  -3    2.38    5.38   1
  -3  40  -3    5.79    3.42   1
  -4  39  -3    3.26    3.98   1
  -3  39  -3    3.08    3.93   1
  -2  39  -3   18.40    5.37   1
  -1  39  -3   54.28    6.97   1
   0  39  -3   25.93    6.10   1
   0  38  -3  100.42    8.93   1
  -1  38  -3    3.81    6.41   1
  -2  38  -3   13.81    5.20   1
  -3  38  -3   -1.28    5.12   1
  -4  38  -3    2.13    5.17   1
  -5  37  -3   51.91    5.64   1
  -4  37  -3    0.60    5.69   1
  -3  37  -3   10.22    4.79   1
  -2  37  -3    1.53    6.85   1
  -1  37  -3    2.42    6.09   1
   0  37  -3    7.16    5.26   1
   0  36  -3    6.03    8.21   1
  -1  36  -3   91.77    9.42   1
  -2  36  -3    2.16    6.01   1
  -3  36  -3  -13.47    6.61   1
  -4  36  -3    7.41    3.83   1
  -5  36  -3   -8.35    5.32   1
  -6  35  -3   19.89    4.34   1
  -5  35  -3   23.67    5.80   1
  -4  35  -3   16.50    5.14   1
  -3  35  -3    3.17    6.63   1
  -2  35  -3    0.00    7.47   1
  -1  35  -3   -4.37    7.15   1
   0  35  -3   15.36    6.02   1
   0  34  -3   13.25    6.37   1
  -1  34  -3    1.79    6.33   1
  -2  34  -3   48.93    7.01   1
  -3  34  -3    9.96    4.89   1
  -4  34  -3   -8.30    6.44   1
  -5  34  -3    5.10    4.16   1
  -6  34  -3   13.98    4.76   1
  -6  33  -3   13.20    4.96   1
  -5  33  -3    0.69    5.38   1
  -4  33  -3   61.00    8.15   1
  -3  33  -3    6.31    5.04   1
  -2  33  -3    2.68    6.38   1
  -1  33  -3   33.25    7.58   1
   0  33  -3    6.37    7.78   1
   0  32  -3    0.00    5.91   1
  -1  32  -3   35.86    7.43   1
  -2  32  -3  147.39   11.99   1
  -3  32  -3   58.91    8.27   1
  -4  32  -3   11.63    4.98   1
  -5  32  -3    5.38    4.62   1
  -6  32  -3   30.22    6.44   1
  -7  31  -3   -0.90    4.24   1
  -6  31  -3  119.34    8.98   1
  -5  31  -3   23.77    6.54   1
  -4  31  -3   -6.01    8.10   1
  -3  31  -3   -3.60    7.73   1
  -2  31  -3  262.80   14.44   1
  -1  31  -3  239.10   13.86   1
   0  31  -3  201.71   12.75   1
   0  30  -3   62.30    8.31   1
  -1  30  -3  216.85   12.50   1
  -2  30  -3   23.01    6.85   1
  -3  30  -3  174.86   11.15   1
  -4  30  -3   58.12    7.56   1
  -5  30  -3   10.80    4.65   1
  -6  30  -3   11.42    4.50   1
  -7  30  -3    1.52    5.03   1
  -7  29  -3    2.22    4.45   1
  -6  29  -3   19.88    5.80   1
  -5  29  -3   26.32    6.70   1
  -4  29  -3   11.94    5.73   1
  -3  29  -3  189.11   11.75   1
  -2  29  -3  245.75   14.25   1
  -1  29  -3   75.88    8.37   1
   0  29  -3   17.98    7.13   1
   0  28  -3  120.24    9.40   1
  -1  28  -3   28.16    6.33   1
  -2  28  -3   -4.43    7.24   1
  -3  28  -3   -2.71    7.18   1
  -4  28  -3   21.71    6.10   1
  -5  28  -3   -8.64    8.28   1
  -6  28  -3  122.78    9.10   1
  -7  28  -3   47.75    7.09   1
  -8  27  -3   77.48    6.15   1
  -7  27  -3   49.48    7.10   1
  -6  27  -3   37.21    5.64   1
  -5  27  -3   25.29    7.78   1
  -4  27  -3  145.25   11.09   1
  -3  27  -3    5.37    8.20   1
  -2  27  -3   23.09    5.42   1
  -1  27  -3   92.09    8.31   1
   0  27  -3    2.46    6.50   1
   0  26  -3    8.94    5.59   1
  -1  26  -3   86.39    8.88   1
  -2  26  -3   26.43    7.01   1
  -3  26  -3   -6.17    7.42   1
  -4  26  -3   44.07    7.86   1
  -5  26  -3   68.61    9.05   1
  -6  26  -3   99.03    9.39   1
  -7  26  -3   12.78    4.83   1
  -8  26  -3    6.07    4.51   1
  -8  25  -3   42.91    5.11   1
  -7  25  -3   72.61    8.04   1
  -6  25  -3  104.71    9.13   1
  -5  25  -3   -9.93    8.61   1
  -4  25  -3   13.78    6.02   1
  -3  25  -3   28.76    7.37   1
  -2  25  -3  973.27   30.64   1
  -1  25  -3   21.83    5.25   1
   0  25  -3  144.29    9.49   1
   0  24  -3    2.90    4.42   1
  -1  24  -3   93.32    8.27   1
  -2  24  -3   31.61    6.84   1
  -3  24  -3  268.21   13.64   1
  -4  24  -3  130.81   10.22   1
  -5  24  -3   28.99    6.94   1
  -6  24  -3    6.94    7.47   1
  -7  24  -3   50.24    7.26   1
  -8  24  -3    3.95    5.01   1
  -8  23  -3    4.82    6.32   1
  -7  23  -3   18.79    5.72   1
  -6  23  -3   18.83    6.82   1
  -5  23  -3   16.29    6.01   1
  -4  23  -3   52.43    7.29   1
  -3  23  -3   93.29    8.56   1
  -2  23  -3    0.00    6.46   1
  -1  23  -3    6.21    5.38   1
   0  23  -3   24.38    5.51   1
   0  22  -3    0.00    5.33   1
  -1  22  -3   31.00    5.29   1
  -2  22  -3    6.34    4.34   1
  -3  22  -3   -3.17    5.61   1
  -4  22  -3    0.00    5.14   1
  -5  22  -3    0.00    7.32   1
  -6  22  -3    2.68    7.42   1
  -7  22  -3  108.86    8.49   1
  -8  22  -3   -0.64    6.60   1
  -9  21  -3   -0.87    4.22   1
  -8  21  -3   38.02    6.03   1
  -7  21  -3  157.80   11.01   1
  -6  21  -3   13.21    4.58   1
  -5  21  -3   80.37    8.73   1
  -4  21  -3    5.87    7.73   1
  -3  21  -3   -2.30    6.09   1
  -2  21  -3   80.42    6.69   1
  -1  21  -3    0.65    5.33   1
   0  21  -3   29.49    4.76   1
   0  20  -3   -3.54    4.57   1
  -1  20  -3   44.59    5.18   1
  -2  20  -3   39.83    6.29   1
  -3  20  -3   67.17    7.46   1
  -4  20  -3    9.27    4.79   1
  -5  20  -3   48.26    7.73   1
  -6  20  -3   11.46    6.12   1
  -7  20  -3   91.72    8.82   1
  -8  20  -3   -4.91    6.83   1
  -9  20  -3   93.78    6.55   1
  -9  19  -3   33.75    4.51   1
  -8  19  -3   16.99    5.43   1
  -7  19  -3  -12.97    7.19   1
  -6  19  -3  153.91   11.12   1
  -5  19  -3    1.74    7.18   1
  -4  19  -3   37.18    5.48   1
  -3  19  -3  230.90   11.53   1
  -2  19  -3    4.70    4.55   1
  -1  19  -3  128.96    8.30   1
   0  19  -3   -3.91    5.08   1
   0  18  -3   99.04    7.32   1
  -1  18  -3  188.43    9.50   1
  -2  18  -3   65.32    6.33   1
  -3  18  -3   46.30    6.05   1
  -4  18  -3   20.66    5.61   1
  -5  18  -3   38.27    6.89   1
  -6  18  -3   64.46    8.22   1
  -7  18  -3   49.14    6.43   1
  -8  18  -3   -1.51    5.43   1
  -9  18  -3    9.68    4.35   1
  -9  17  -3    3.40    5.56   1
  -8  17  -3   -6.20    5.59   1
  -7  17  -3   11.83    6.21   1
  -6  17  -3   -9.00    7.42   1
  -5  17  -3    5.89    6.89   1
  -4  17  -3  224.29   11.65   1
  -3  17  -3   60.86    6.42   1
  -2  17  -3  216.90   10.05   1
  -1  17  -3  408.67   13.30   1
   0  17  -3  216.23    9.53   1
   0  16  -3    9.67    3.17   1
  -1  16  -3  120.25    7.67   1
  -2  16  -3   20.42    4.74   1
  -3  16  -3   17.39    4.97   1
  -4  16  -3   94.50    8.00   1
  -5  16  -3   63.87    8.15   1
  -6  16  -3   25.63    6.72   1
  -7  16  -3  187.30   12.57   1
  -8  16  -3   35.50    6.52   1
  -9  16  -3   91.53    7.73   1
  -9  15  -3   31.79    5.80   1
  -8  15  -3   15.70    6.48   1
  -7  15  -3  176.99   11.90   1
  -6  15  -3    2.66    7.04   1
  -5  15  -3    2.43    7.01   1
  -4  15  -3    1.42    4.37   1
  -3  15  -3   19.57    4.24   1
  -2  15  -3    2.48    4.08   1
  -1  15  -3   35.28    4.29   1
   0  15  -3   13.79    3.99   1
   0  14  -3   12.13    3.53   1
  -1  14  -3  691.40   19.57   1
  -2  14  -3   -3.54    5.23   1
  -3  14  -3   12.94    4.66   1
  -4  14  -3    0.69    4.51   1
  -5  14  -3   85.70    8.92   1
  -6  14  -3    7.03    5.56   1
  -7  14  -3   31.31    9.06   1
  -8  14  -3   74.97    8.32   1
  -9  14  -3    0.00    5.45   1
  -9  13  -3   17.23    4.26   1
  -8  13  -3  125.41   10.55   1
  -7  13  -3   36.19    7.83   1
  -6  13  -3   98.58    9.51   1
  -5  13  -3  169.99   10.95   1
  -4  13  -3  135.38    9.20   1
  -3  13  -3  281.81   11.20   1
  -2  13  -3 1306.37   28.86   1
  -1  13  -3   -3.38    4.70   1
   0  13  -3  387.81   11.17   1
   0  12  -3  211.68    8.03   1
  -1  12  -3  162.50    7.34   1
  -2  12  -3 1220.12   27.31   1
  -3  12  -3    1.09    5.23   1
  -4  12  -3   -1.30    4.94   1
  -5  12  -3    0.00    6.46   1
  -6  12  -3  226.56   13.14   1
  -7  12  -3   40.42    8.13   1
  -8  12  -3   10.21    5.73   1
  -9  12  -3   31.33    6.15   1
 -10  12  -3   -2.10    4.51   1
 -10  11  -3   27.05    4.86   1
  -9  11  -3    9.31    4.88   1
  -8  11  -3    5.16    6.66   1
  -7  11  -3  248.92   14.06   1
  -6  11  -3   -6.81    8.25   1
  -5  11  -3  320.48   13.96   1
  -4  11  -3  605.87   17.62   1
  -3  11  -3  339.93   12.32   1
  -2  11  -3   43.33    5.37   1
  -1  11  -3  424.52   11.84   1
   0  11  -3    3.76    3.91   1
   0  10  -3 1631.74   28.23   1
  -1  10  -3  121.08    6.23   1
  -2  10  -3   84.27    5.81   1
  -3  10  -3  870.90   23.25   1
  -4  10  -3    0.82    3.92   1
  -5  10  -3  146.89   10.26   1
  -6  10  -3  233.25   12.75   1
  -7  10  -3  120.26   11.31   1
  -8  10  -3   -4.33    5.68   1
  -9  10  -3   19.47    5.56   1
 -10  10  -3   53.61    5.75   1
 -10   9  -3    8.89    3.54   1
  -9   9  -3   -7.98    7.57   1
  -8   9  -3   32.59    7.04   1
  -7   9  -3    9.60    6.68   1
  -6   9  -3   60.99    8.32   1
  -5   9  -3  144.61    9.80   1
  -4   9  -3   94.07    8.24   1
  -3   9  -3   -2.45    4.82   1
  -2   9  -3   -0.80    4.79   1
  -1   9  -3 1614.39   28.65   1
   0   9  -3  437.78   12.95   1
   0   8  -3 3380.27   46.02   1
  -1   8  -3   15.82    3.61   1
  -2   8  -3 1893.08   33.31   1
  -3   8  -3   -1.42    4.72   1
  -4   8  -3  904.58   25.10   1
  -5   8  -3  170.75    9.96   1
  -6   8  -3  125.51   10.57   1
  -7   8  -3   10.75    5.28   1
  -8   8  -3   11.10    4.99   1
  -9   8  -3    5.15    5.74   1
 -10   8  -3   20.59    4.28   1
 -10   7  -3   13.09    4.39   1
  -9   7  -3   -0.75    5.72   1
  -8   7  -3   38.15    6.88   1
  -7   7  -3   -4.46    6.97   1
  -6   7  -3  291.82   14.09   1
  -5   7  -3   76.80    7.44   1
  -4   7  -3    2.66    4.48   1
  -3   7  -3  224.46    9.83   1
  -2   7  -3  563.02   16.24   1
  -1   7  -3  384.74   11.96   1
   0   7  -3 3788.95   49.64   1
   0   6  -3 6192.65   74.80   1
  -1   6  -3  145.67    6.17   1
  -2   6  -3 1512.02   28.11   1
  -3   6  -3  440.55   12.97   1
  -4   6  -3  135.31    8.05   1
  -5   6  -3   34.64    5.21   1
  -6   6  -3    8.05    5.34   1
  -7   6  -3    3.55    8.61   1
  -8   6  -3    4.41    5.22   1
  -9   6  -3    9.02    4.43   1
 -10   6  -3    3.59    4.90   1
 -10   5  -3   26.82    5.46   1
  -9   5  -3   80.91    8.77   1
  -8   5  -3   34.77    7.06   1
  -7   5  -3   -7.08    7.72   1
  -6   5  -3  417.30   16.28   1
  -5   5  -3  199.21   10.69   1
  -4   5  -3  319.87   11.84   1
  -3   5  -3  252.79    9.40   1
  -2   5  -3   24.27    3.52   1
  -1   5  -3  106.40    5.17   1
   0   5  -318798.96  403.12   1
   0   4  -315840.04  169.43   1
  -1   4  -3   56.42    4.19   1
  -2   4  -3    2.25    2.85   1
  -3   4  -3  399.24   12.04   1
  -4   4  -3   29.92    4.67   1
  -5   4  -3  209.36   10.79   1
  -6   4  -3   98.72    8.75   1
  -7   4  -3   84.03    8.66   1
  -8   4  -3  111.36   10.11   1
  -9   4  -3   12.19    4.66   1
 -10   4  -3   -1.06    4.79   1
 -10   3  -3   -1.07    5.66   1
  -9   3  -3    8.17    5.55   1
  -8   3  -3    0.00    7.19   1
  -7   3  -3   14.06    5.74   1
  -6   3  -3   60.84    6.87   1
  -5   3  -3    0.00    5.60   1
  -4   3  -3   29.89    4.86   1
  -3   3  -3  106.05    6.40   1
  -2   3  -3  169.56    7.01   1
  -1   3  -3   44.57    3.75   1
   0   3  -3  176.63    6.25   1
   0   2  -3 5759.51   67.46   1
  -1   2  -3   16.62    3.15   1
  -2   2  -3  787.27   18.12   1
  -3   2  -3  102.56    6.56   1
  -4   2  -3   38.78    5.15   1
  -5   2  -3  255.18   11.97   1
  -6   2  -3   -7.04    6.50   1
  -7   2  -3   -1.75    6.67   1
  -8   2  -3  274.37   14.37   1
  -9   2  -3   -1.53    5.84   1
 -10   2  -3    9.31    4.50   1
 -10   1  -3   16.90    4.48   1
  -9   1  -3   52.24    7.85   1
  -8   1  -3   15.31    6.50   1
  -7   1  -3   32.03    6.41   1
  -6   1  -3   64.94    7.21   1
  -5   1  -3    1.74    3.48   1
  -4   1  -3  146.32    8.25   1
  -3   1  -3    4.13    4.40   1
  -2   1  -3   22.45    3.30   1
  -1   1  -3  340.89   10.40   1
   0   1  -3  359.29    9.91   1
   0   0  -3   -2.68    3.49   1
  -1   0  -3    1.99    3.07   1
  -2   0  -3    1.60    3.30   1
  -3   0  -3    4.39    3.06   1
  -4   0  -3    3.14    5.13   1
  -5   0  -3   -1.30    4.69   1
  -6   0  -3  -11.66    6.46   1
  -7   0  -3  -15.68    7.08   1
  -8   0  -3    2.64    5.91   1
  -9   0  -3    2.04    4.45   1
 -10   0  -3   -3.23    4.57   1
 -10   0  -2  234.94   11.60   1
  -9   0  -2   96.24    9.10   1
  -8   0  -2  380.74   16.87   1
  -7   0  -2  382.84   15.89   1
  -6   0  -2    4.32    5.84   1
  -5   0  -2  135.85    8.10   1
  -4   0  -2  532.52   14.37   1
  -3   0  -2  847.46   19.32   1
  -2   0  -2  284.67    7.78   1
  -1   0  -2   92.94    4.60   1
   0   0  -2 1841.64   24.33   1
   0   1  -2 2630.24   32.45   1
  -1   1  -2  945.54   16.54   1
  -2   1  -2   45.59    3.80   1
  -3   1  -2   99.90    5.94   1
  -4   1  -2  279.19   10.57   1
  -5   1  -2  151.76    8.92   1
  -6   1  -2    4.31    3.98   1
  -7   1  -2   77.43    8.13   1
  -8   1  -2  717.98   22.81   1
  -9   1  -2   59.17    7.73   1
 -10   1  -2   18.89    4.88   1
 -10   2  -2   12.13    4.33   1
  -9   2  -2  251.48   13.54   1
  -8   2  -2    8.27    6.03   1
  -7   2  -2  384.50   15.80   1
  -6   2  -2   82.02    6.95   1
  -5   2  -2   26.91    5.11   1
  -4   2  -2  338.61   11.50   1
  -3   2  -2  190.79    7.42   1
  -2   2  -2  358.60   10.70   1
  -1   2  -2 3530.49   43.65   1
   0   2  -2 2527.35   31.59   1
   0   3  -2   63.74    3.32   1
  -1   3  -2  265.31    8.32   1
  -2   3  -2   49.64    3.98   1
  -3   3  -2   62.99    5.27   1
  -4   3  -2  130.33    7.57   1
  -5   3  -2   15.29    4.76   1
  -6   3  -2   69.25    7.29   1
  -7   3  -2   20.06    5.63   1
  -8   3  -2  182.72   11.66   1
  -9   3  -2    6.52    4.80   1
 -10   3  -2   38.11    6.38   1
 -10   4  -2   10.68    4.86   1
  -9   4  -2   10.82    5.98   1
  -8   4  -2    5.30    7.80   1
  -7   4  -2    4.19    5.37   1
  -6   4  -2   52.18    6.92   1
  -5   4  -2  323.52   12.30   1
  -4   4  -2  680.69   19.70   1
  -3   4  -2   83.13    5.49   1
  -2   4  -2   54.86    4.01   1
  -1   4  -2 1744.25   25.75   1
   0   4  -2  355.95    8.74   1
   0   5  -2  122.96    4.73   1
  -1   5  -2 2588.87   35.00   1
  -2   5  -2  229.14    7.26   1
  -3   5  -2  115.78    6.49   1
  -4   5  -2  139.79    7.70   1
  -5   5  -2  558.04   16.41   1
  -6   5  -2    2.19    5.79   1
  -7   5  -2   10.07    5.98   1
  -8   5  -2  173.23   11.38   1
  -9   5  -2  112.18    9.62   1
 -10   5  -2  106.84    8.54   1
 -10   6  -2    5.98    4.20   1
  -9   6  -2    3.20    5.76   1
  -8   6  -2    6.45    5.15   1
  -7   6  -2  525.37   18.94   1
  -6   6  -2    1.47    3.70   1
  -5   6  -2   28.71    5.04   1
  -4   6  -2  135.26    7.69   1
  -3   6  -2  393.74   11.20   1
  -2   6  -2   23.44    3.25   1
  -1   6  -2   59.65    4.25   1
   0   6  -211483.76  123.84   1
   0   7  -223252.44  433.85   1
  -1   7  -2 1327.81   22.36   1
  -2   7  -2  171.12    6.45   1
  -3   7  -2  753.02   19.05   1
  -4   7  -2  609.59   19.20   1
  -5   7  -2  241.40   11.10   1
  -6   7  -2    3.47    4.72   1
  -7   7  -2  141.57   10.96   1
  -8   7  -2   -2.63    6.96   1
  -9   7  -2  259.01   13.10   1
 -10   7  -2    9.78    4.61   1
 -10   8  -2    4.60    5.52   1
  -9   8  -2   22.97    6.31   1
  -8   8  -2   92.21    9.35   1
  -7   8  -2   10.77    5.41   1
  -6   8  -2  763.82   21.70   1
  -5   8  -2  648.29   18.04   1
  -4   8  -2   -3.54    5.79   1
  -3   8  -2  258.24    9.31   1
  -2   8  -2 1309.41   24.43   1
  -1   8  -2   42.64    3.73   1
   0   8  -2 7008.42   80.47   1
   0   9  -2  885.63   17.40   1
  -1   9  -2  174.37    6.29   1
  -2   9  -2  286.42    8.93   1
  -3   9  -2 1378.21   27.95   1
  -4   9  -2 1548.01   32.68   1
  -5   9  -2   69.83    6.50   1
  -6   9  -2   15.72    6.11   1
  -7   9  -2   59.24    7.83   1
  -8   9  -2    4.65    5.76   1
  -9   9  -2   -4.64    5.99   1
 -10   9  -2   42.98    5.82   1
 -10  10  -2   15.27    4.88   1
  -9  10  -2   59.43    7.23   1
  -8  10  -2    4.34    6.33   1
  -7  10  -2  122.00   10.04   1
  -6  10  -2  451.24   16.61   1
  -5  10  -2  366.53   13.86   1
  -4  10  -2  240.84   10.94   1
  -3  10  -2  104.50    7.45   1
  -2  10  -2  610.85   16.32   1
  -1  10  -2   14.17    3.05   1
   0  10  -2 2146.22   32.08   1
   0  11  -2  152.20    6.17   1
  -1  11  -2   55.95    4.47   1
  -2  11  -2 1289.83   25.81   1
  -3  11  -2   35.69    4.76   1
  -4  11  -2  303.49   11.63   1
  -5  11  -2   24.45    4.90   1
  -6  11  -2   44.30    7.25   1
  -7  11  -2  144.47   11.18   1
  -8  11  -2  203.35   13.23   1
  -9  11  -2   14.98    6.59   1
 -10  11  -2    4.22    4.56   1
 -10  12  -2   13.90    4.69   1
  -9  12  -2   48.01    6.73   1
  -8  12  -2   14.88    5.31   1
  -7  12  -2   10.99    6.04   1
  -6  12  -2   26.98    5.87   1
  -5  12  -2   13.65    4.46   1
  -4  12  -2   26.56    4.90   1
  -3  12  -2   77.27    5.94   1
  -2  12  -2  169.14    7.65   1
  -1  12  -2   63.91    4.70   1
   0  12  -2  186.54    7.14   1
   0  13  -2  136.31    6.37   1
  -1  13  -2    9.06    3.75   1
  -2  13  -2 1331.55   27.43   1
  -3  13  -2  543.54   14.81   1
  -4  13  -2  393.20   13.45   1
  -5  13  -2  184.69   10.26   1
  -6  13  -2   25.77    7.56   1
  -7  13  -2  347.92   16.02   1
  -8  13  -2    5.68    6.17   1
  -9  13  -2   45.52    6.84   1
 -10  13  -2  -10.73    5.52   1
 -10  14  -2   12.39    4.27   1
  -9  14  -2   -2.80    6.03   1
  -8  14  -2    2.53    7.30   1
  -7  14  -2    4.37    7.67   1
  -6  14  -2  226.69   12.89   1
  -5  14  -2   -2.87    5.37   1
  -4  14  -2  514.24   15.72   1
  -3  14  -2   77.92    6.90   1
  -2  14  -2  670.35   19.00   1
  -1  14  -2  190.82    8.00   1
   0  14  -2   76.00    5.32   1
   0  15  -2  117.58    6.31   1
  -1  15  -2  135.77    7.00   1
  -2  15  -2    2.76    4.79   1
  -3  15  -2  137.65    7.86   1
  -4  15  -2  330.28   12.88   1
  -5  15  -2   19.13    4.25   1
  -6  15  -2  715.46   21.99   1
  -7  15  -2  203.23   12.47   1
  -8  15  -2    0.00    6.77   1
  -9  15  -2   78.56    7.73   1
 -10  15  -2   -4.40    4.22   1
 -10  16  -2   -5.36    4.50   1
  -9  16  -2   34.29    4.95   1
  -8  16  -2   48.70    7.46   1
  -7  16  -2  140.22   10.80   1
  -6  16  -2   51.01    8.04   1
  -5  16  -2  225.32   11.82   1
  -4  16  -2   75.42    7.27   1
  -3  16  -2   68.85    5.96   1
  -2  16  -2  328.49   11.51   1
  -1  16  -2    2.61    4.53   1
   0  16  -2   80.84    5.67   1
   0  17  -2   -5.70    4.54   1
  -1  17  -2   68.65    6.15   1
  -2  17  -2  233.53   10.19   1
  -3  17  -2    0.59    5.02   1
  -4  17  -2   14.45    3.73   1
  -5  17  -2   10.83    5.43   1
  -6  17  -2   78.35    8.15   1
  -7  17  -2   19.84    6.81   1
  -8  17  -2   25.81    6.72   1
  -9  17  -2   10.17    5.59   1
  -9  18  -2   54.04    6.78   1
  -8  18  -2   15.79    4.65   1
  -7  18  -2  134.25   10.50   1
  -6  18  -2    7.46    4.91   1
  -5  18  -2   10.56    4.90   1
  -4  18  -2   -1.40    5.87   1
  -3  18  -2   90.56    7.21   1
  -2  18  -2  318.39   11.65   1
  -1  18  -2  347.33   11.75   1
   0  18  -2  541.89   14.63   1
   0  19  -2  942.77   24.27   1
  -1  19  -2   75.53    6.04   1
  -2  19  -2  209.33    9.74   1
  -3  19  -2   24.84    5.32   1
  -4  19  -2  123.00    9.37   1
  -5  19  -2    0.81    7.21   1
  -6  19  -2  270.69   14.44   1
  -7  19  -2    0.00    6.00   1
  -8  19  -2   24.15    6.64   1
  -9  19  -2   31.02    6.11   1
  -9  20  -2   29.74    5.21   1
  -8  20  -2   70.33    7.81   1
  -7  20  -2    3.43    6.53   1
  -6  20  -2  235.75   13.10   1
  -5  20  -2  111.50    9.50   1
  -4  20  -2    2.50    4.56   1
  -3  20  -2  109.19    8.68   1
  -2  20  -2  184.41   10.10   1
  -1  20  -2   33.40    5.61   1
   0  20  -2   -0.53    5.19   1
   0  21  -2   58.10    6.13   1
  -1  21  -2  197.58    9.43   1
  -2  21  -2   75.80    6.67   1
  -3  21  -2   22.40    5.37   1
  -4  21  -2  318.82   13.76   1
  -5  21  -2  141.80   10.50   1
  -6  21  -2   25.79    7.65   1
  -7  21  -2    4.23    6.82   1
  -8  21  -2   -9.41    6.10   1
  -9  21  -2   10.36    4.79   1
  -9  22  -2   14.79    3.99   1
  -8  22  -2   19.01    4.93   1
  -7  22  -2  134.62   10.38   1
  -6  22  -2  121.37   10.48   1
  -5  22  -2    9.15    5.18   1
  -4  22  -2  109.66    9.50   1
  -3  22  -2   24.79    5.65   1
  -2  22  -2   76.09    6.89   1
  -1  22  -2  125.05    8.06   1
   0  22  -2   12.01    4.28   1
   0  23  -2  224.33   10.73   1
  -1  23  -2   70.92    7.23   1
  -2  23  -2    0.70    5.18   1
  -3  23  -2    0.00    5.25   1
  -4  23  -2   32.82    6.71   1
  -5  23  -2   12.76    5.97   1
  -6  23  -2   69.58    7.72   1
  -7  23  -2   -0.81    6.25   1
  -8  23  -2    0.67    5.68   1
  -9  23  -2    8.60    2.98   1
  -9  24  -2    1.61    4.03   1
  -8  24  -2   33.23    6.46   1
  -7  24  -2   89.58    8.64   1
  -6  24  -2   87.01    9.14   1
  -5  24  -2   20.49    5.71   1
  -4  24  -2  -13.45    7.52   1
  -3  24  -2  339.09   15.00   1
  -2  24  -2    7.80    4.25   1
  -1  24  -2   32.72    5.29   1
   0  24  -2  131.90    8.53   1
   0  25  -2   -5.64    6.14   1
  -1  25  -2   64.23    6.84   1
  -2  25  -2   55.87    7.62   1
  -3  25  -2  426.85   16.43   1
  -4  25  -2   64.05    8.15   1
  -5  25  -2   27.09    7.31   1
  -6  25  -2    9.74    5.93   1
  -7  25  -2   46.91    7.12   1
  -8  25  -2   14.28    4.96   1
  -8  26  -2   16.26    4.38   1
  -7  26  -2    5.38    4.46   1
  -6  26  -2   81.00    8.64   1
  -5  26  -2   16.49    6.56   1
  -4  26  -2  130.78   10.97   1
  -3  26  -2  309.78   14.74   1
  -2  26  -2  175.76   11.30   1
  -1  26  -2   30.82    5.57   1
   0  26  -2  151.90    9.81   1
   0  27  -2    7.72    4.46   1
  -1  27  -2  612.72   20.19   1
  -2  27  -2  343.77   15.10   1
  -3  27  -2  238.68   13.29   1
  -4  27  -2  477.94   18.41   1
  -5  27  -2  574.57   20.53   1
  -6  27  -2   11.54    4.95   1
  -7  27  -2   48.59    6.72   1
  -8  27  -2   -5.63    5.49   1
  -8  28  -2    0.00    4.23   1
  -7  28  -2  129.79    9.20   1
  -6  28  -2   90.46    8.82   1
  -5  28  -2  249.85   14.05   1
  -4  28  -2    2.37    5.55   1
  -3  28  -2   90.05    8.91   1
  -2  28  -2   16.87    6.01   1
  -1  28  -2   21.27    5.75   1
   0  28  -2    4.29    4.42   1
   0  29  -2   78.62    7.79   1
  -1  29  -2  239.88   13.64   1
  -2  29  -2   31.08    6.15   1
  -3  29  -2   65.35    8.37   1
  -4  29  -2   30.74    7.62   1
  -5  29  -2   -5.98    7.20   1
  -6  29  -2   86.58    9.19   1
  -7  29  -2   27.33    5.47   1
  -8  29  -2   23.33    4.67   1
  -7  30  -2  118.08    8.55   1
  -6  30  -2   98.65    8.82   1
  -5  30  -2   57.75    7.64   1
  -4  30  -2   18.78    5.81   1
  -3  30  -2   21.95    7.29   1
  -2  30  -2   14.66    6.29   1
  -1  30  -2  100.92    9.55   1
   0  30  -2   23.96    6.99   1
   0  31  -2   92.04    9.86   1
  -1  31  -2    2.64    6.29   1
  -2  31  -2  176.03   12.32   1
  -3  31  -2   26.69    6.74   1
  -4  31  -2   22.56    6.10   1
  -5  31  -2    8.60    4.50   1
  -6  31  -2  -11.78    6.61   1
  -7  31  -2    8.08    4.20   1
  -7  32  -2    4.73    4.87   1
  -6  32  -2   25.91    4.97   1
  -5  32  -2   11.84    5.62   1
  -4  32  -2   -1.70    7.09   1
  -3  32  -2    4.12    5.43   1
  -2  32  -2  409.00   17.28   1
  -1  32  -2  127.18   10.44   1
   0  32  -2   68.11    7.45   1
   0  33  -2  275.84   14.65   1
  -1  33  -2   99.49   10.14   1
  -2  33  -2   52.72    7.39   1
  -3  33  -2   80.50    9.25   1
  -4  33  -2   -4.93    6.67   1
  -5  33  -2    6.36    5.64   1
  -6  33  -2   13.18    5.04   1
  -7  33  -2   27.81    4.71   1
  -6  34  -2   41.79    6.38   1
  -5  34  -2    5.96    4.08   1
  -4  34  -2   22.04    6.68   1
  -3  34  -2   18.07    5.76   1
  -2  34  -2   -4.39    6.51   1
  -1  34  -2   67.08    8.73   1
   0  34  -2  190.81   11.96   1
   0  35  -2  253.27   13.97   1
  -1  35  -2   13.44    5.87   1
  -2  35  -2  102.30   10.03   1
  -3  35  -2   -5.72    5.95   1
  -4  35  -2   30.90    6.03   1
  -5  35  -2    1.28    5.27   1
  -6  35  -2    4.89    3.43   1
  -6  36  -2   -5.96    4.63   1
  -5  36  -2    4.28    4.02   1
  -4  36  -2   15.88    4.53   1
  -3  36  -2   39.01    6.69   1
  -2  36  -2  100.60    9.17   1
  -1  36  -2   -4.28    6.34   1
   0  36  -2   10.40    5.29   1
   0  37  -2    4.19    7.63   1
  -1  37  -2   70.86    8.80   1
  -2  37  -2    5.81    4.63   1
  -3  37  -2    9.32    5.53   1
  -4  37  -2    1.73    4.19   1
  -5  37  -2   27.62    4.55   1
  -5  38  -2   12.56    3.59   1
  -4  38  -2   -4.72    5.14   1
  -3  38  -2    5.02    4.00   1
  -2  38  -2   -0.75    7.05   1
  -1  38  -2    2.36    5.61   1
   0  38  -2   37.98    5.99   1
   0  39  -2   -3.78    6.19   1
  -1  39  -2   40.32    6.46   1
  -2  39  -2   -4.87    5.34   1
  -3  39  -2    4.39    5.13   1
  -4  39  -2    0.53    4.50   1
  -4  40  -2    4.28    3.91   1
  -3  40  -2   -1.69    5.26   1
  -2  40  -2    8.07    3.78   1
  -1  40  -2   40.55    5.79   1
   0  40  -2    9.87    4.53   1
   0  41  -2   12.47    4.69   1
  -1  41  -2   -3.11    4.35   1
  -2  41  -2   24.84    4.94   1
  -3  41  -2   -3.47    4.98   1
  -3  42  -2   -2.95    5.04   1
  -2  42  -2    6.71    3.80   1
  -1  42  -2    5.55    5.72   1
   0  42  -2   11.99    5.12   1
   0  43  -2   -6.61    5.26   1
  -1  43  -2    9.01    4.37   1
  -2  43  -2    3.71    2.98   1
  -1  44  -2   20.48    4.37   1
   0  44  -2    2.59    4.36   1
   0  44  -1   16.82    4.63   1
  -1  44  -1   -2.19    4.45   1
  -2  43  -1    4.22    4.66   1
  -1  43  -1   33.34    5.07   1
   0  43  -1   51.03    5.88   1
   0  42  -1    4.85    5.42   1
  -1  42  -1   56.41    6.74   1
  -2  42  -1   49.58    5.96   1
  -3  42  -1    3.44    3.24   1
  -4  41  -1    6.46    3.19   1
  -3  41  -1    3.25    4.97   1
  -2  41  -1    4.90    3.87   1
  -1  41  -1   -4.58    6.38   1
   0  41  -1  -12.10    6.38   1
   0  40  -1   73.61    7.51   1
  -1  40  -1  132.12    9.88   1
  -2  40  -1   15.33    5.49   1
  -3  40  -1    5.49    6.25   1
  -4  40  -1    7.19    3.51   1
  -5  39  -1    6.36    3.36   1
  -4  39  -1    1.16    4.57   1
  -3  39  -1   66.39    7.54   1
  -2  39  -1    0.73    6.28   1
  -1  39  -1    4.62    6.54   1
   0  39  -1  161.67   11.18   1
   0  38  -1   -5.80    6.68   1
  -1  38  -1   -2.45    6.78   1
  -2  38  -1    0.00    6.38   1
  -3  38  -1   23.37    5.97   1
  -4  38  -1   -3.87    6.32   1
  -5  38  -1   15.36    3.76   1
  -6  37  -1   18.16    3.84   1
  -5  37  -1    2.35    4.91   1
  -4  37  -1   -0.70    6.16   1
  -3  37  -1   78.64    7.92   1
  -2  37  -1  113.43    9.85   1
  -1  37  -1   -2.57    6.11   1
   0  37  -1    0.00    7.04   1
   0  36  -1   46.40    7.59   1
  -1  36  -1  120.42   10.69   1
  -2  36  -1   17.31    5.29   1
  -3  36  -1   55.00    7.11   1
  -4  36  -1   97.67    8.08   1
  -5  36  -1    9.94    4.34   1
  -6  36  -1   38.65    5.26   1
  -6  35  -1    3.93    4.39   1
  -5  35  -1   -0.70    4.50   1
  -4  35  -1  123.36    9.47   1
  -3  35  -1   13.78    5.80   1
  -2  35  -1   -9.82    7.31   1
  -1  35  -1   29.03    7.41   1
   0  35  -1   36.47    7.60   1
   0  34  -1    6.44    7.53   1
  -1  34  -1   16.53    6.45   1
  -2  34  -1   41.91    7.52   1
  -3  34  -1   -2.67    7.39   1
  -4  34  -1    0.84    5.89   1
  -5  34  -1   -1.51    7.31   1
  -6  34  -1    0.00    5.27   1
  -7  34  -1    3.96    5.44   1
  -7  33  -1   36.72    5.46   1
  -6  33  -1   -0.67    5.92   1
  -5  33  -1   27.65    6.86   1
  -4  33  -1   -1.75    5.92   1
  -3  33  -1   12.73    7.05   1
  -2  33  -1    0.92    8.19   1
  -1  33  -1   30.76    6.97   1
   0  33  -1   57.76    7.79   1
   0  32  -1   15.22    6.36   1
  -1  32  -1    6.73    5.37   1
  -2  32  -1   -1.85    8.05   1
  -3  32  -1   31.94    7.33   1
  -4  32  -1   -9.88    7.35   1
  -5  32  -1    6.69    7.19   1
  -6  32  -1   17.87    5.82   1
  -7  32  -1   11.56    4.49   1
  -7  31  -1   -5.51    5.30   1
  -6  31  -1   -0.77    6.75   1
  -5  31  -1   26.61    7.04   1
  -4  31  -1   69.52    9.23   1
  -3  31  -1   -9.25    7.96   1
  -2  31  -1   84.44    9.40   1
  -1  31  -1    4.53    5.36   1
   0  31  -1   10.20    4.84   1
   0  30  -1   36.90    6.51   1
  -1  30  -1   34.91    7.79   1
  -2  30  -1   24.13    7.34   1
  -3  30  -1   92.22    9.33   1
  -4  30  -1   53.64    8.36   1
  -5  30  -1   25.01    7.44   1
  -6  30  -1    4.04    6.82   1
  -7  30  -1   30.95    6.10   1
  -8  30  -1   -1.84    5.19   1
  -8  29  -1   76.15    6.42   1
  -7  29  -1    5.67    5.55   1
  -6  29  -1   -4.21    6.58   1
  -5  29  -1   27.35    6.91   1
  -4  29  -1   71.76    8.38   1
  -3  29  -1  163.75   11.55   1
  -2  29  -1  133.70   11.08   1
  -1  29  -1    0.87    7.39   1
   0  29  -1    1.71    7.05   1
   0  28  -1  -12.37    6.85   1
  -1  28  -1   -4.19    5.49   1
  -2  28  -1  382.57   16.34   1
  -3  28  -1   19.76    6.31   1
  -4  28  -1  149.84   11.55   1
  -5  28  -1  108.43   10.33   1
  -6  28  -1    9.30    5.07   1
  -7  28  -1  160.34   11.25   1
  -8  28  -1   15.03    4.75   1
  -8  27  -1   19.53    5.55   1
  -7  27  -1  121.98    9.94   1
  -6  27  -1   83.46    8.96   1
  -5  27  -1   -3.72    6.96   1
  -4  27  -1   25.03    7.15   1
  -3  27  -1   16.39    6.52   1
  -2  27  -1   22.34    5.75   1
  -1  27  -1   25.82    6.04   1
   0  27  -1   24.31    5.60   1
   0  26  -1   26.77    5.38   1
  -1  26  -1   28.35    5.68   1
  -2  26  -1    1.08    4.81   1
  -3  26  -1    5.98    6.34   1
  -4  26  -1    3.61    5.10   1
  -5  26  -1  153.15   12.17   1
  -6  26  -1   25.52    6.49   1
  -7  26  -1    0.00    6.37   1
  -8  26  -1   15.71    5.13   1
  -9  26  -1    1.25    4.28   1
  -9  25  -1   15.22    4.18   1
  -8  25  -1    2.78    6.95   1
  -7  25  -1   77.08    8.09   1
  -6  25  -1  139.70   11.25   1
  -5  25  -1    3.70    6.67   1
  -4  25  -1   22.40    6.98   1
  -3  25  -1  301.29   13.91   1
  -2  25  -1    5.17    4.68   1
  -1  25  -1   -1.48    6.93   1
   0  25  -1  117.95    8.73   1
   0  24  -1   -1.37    4.33   1
  -1  24  -1   22.95    5.41   1
  -2  24  -1   18.79    5.98   1
  -3  24  -1   27.69    6.35   1
  -4  24  -1    3.45    7.52   1
  -5  24  -1   28.70    7.31   1
  -6  24  -1   70.68    8.88   1
  -7  24  -1   -6.12    7.96   1
  -8  24  -1   39.51    6.82   1
  -9  24  -1   -0.51    5.28   1
  -9  23  -1   14.73    4.92   1
  -8  23  -1    3.57    5.18   1
  -7  23  -1  207.83   13.38   1
  -6  23  -1    7.46    7.69   1
  -5  23  -1    1.81    5.56   1
  -4  23  -1   14.54    6.33   1
  -3  23  -1  128.53   10.26   1
  -2  23  -1   -7.78    6.29   1
  -1  23  -1  246.51   11.55   1
   0  23  -1    8.64    4.28   1
   0  22  -1  293.79   11.97   1
  -1  22  -1    7.98    3.73   1
  -2  22  -1  577.83   17.73   1
  -3  22  -1  165.99   10.15   1
  -4  22  -1   20.60    5.84   1
  -5  22  -1  527.20   19.04   1
  -6  22  -1   94.24    8.95   1
  -7  22  -1   -5.45    8.02   1
  -8  22  -1   37.61    6.61   1
  -9  22  -1    9.46    4.43   1
  -9  21  -1   15.47    5.34   1
  -8  21  -1   17.51    6.61   1
  -7  21  -1   26.35    6.91   1
  -6  21  -1  116.48   10.02   1
  -5  21  -1  219.31   12.56   1
  -4  21  -1   -2.36    6.24   1
  -3  21  -1   -1.41    4.46   1
  -2  21  -1  443.89   15.03   1
  -1  21  -1   83.95    6.93   1
   0  21  -1  476.63   14.66   1
   0  20  -1  281.07   11.26   1
  -1  20  -1  177.71    9.05   1
  -2  20  -1   16.52    5.30   1
  -3  20  -1  280.86   12.43   1
  -4  20  -1  177.46   10.84   1
  -5  20  -1  201.72   12.27   1
  -6  20  -1   62.89    8.51   1
  -7  20  -1  130.89    9.69   1
  -8  20  -1  134.95   10.93   1
  -9  20  -1    4.62    6.50   1
 -10  19  -1   21.63    4.39   1
  -9  19  -1   77.82    7.28   1
  -8  19  -1  220.35   13.09   1
  -7  19  -1   27.90    7.37   1
  -6  19  -1  317.31   15.23   1
  -5  19  -1    8.26    5.14   1
  -4  19  -1    4.38    4.54   1
  -3  19  -1   44.05    5.38   1
  -2  19  -1  198.31    9.66   1
  -1  19  -1   76.55    6.59   1
   0  19  -1   38.65    5.55   1
   0  18  -1   72.47    5.92   1
  -1  18  -1   -1.47    4.58   1
  -2  18  -1    6.46    6.73   1
  -3  18  -1    4.89    5.66   1
  -4  18  -1  176.11    9.74   1
  -5  18  -1  123.20    9.30   1
  -6  18  -1  272.89   14.64   1
  -7  18  -1   63.29    7.92   1
  -8  18  -1   22.85    5.83   1
  -9  18  -1   42.13    5.96   1
 -10  18  -1   -6.53    5.07   1
 -10  17  -1   33.91    5.53   1
  -9  17  -1    5.20    7.09   1
  -8  17  -1   12.49    5.15   1
  -7  17  -1   98.51    9.35   1
  -6  17  -1   59.67    8.00   1
  -5  17  -1   74.95    7.36   1
  -4  17  -1   73.36    7.28   1
  -3  17  -1   84.02    7.34   1
  -2  17  -1  308.02   11.28   1
  -1  17  -1   65.12    5.67   1
   0  17  -1    9.34    3.53   1
   0  16  -1  460.99   12.46   1
  -1  16  -1  109.49    6.53   1
  -2  16  -1  352.18   11.79   1
  -3  16  -1  318.77   11.85   1
  -4  16  -1   28.53    5.30   1
  -5  16  -1  315.32   13.98   1
  -6  16  -1   75.27    7.98   1
  -7  16  -1   85.74    9.50   1
  -8  16  -1  162.47   11.90   1
  -9  16  -1   -1.53    6.67   1
 -10  16  -1   29.89    5.33   1
 -10  15  -1   -8.32    5.84   1
  -9  15  -1   28.29    5.60   1
  -8  15  -1  105.07   10.13   1
  -7  15  -1  328.17   16.18   1
  -6  15  -1  133.67   10.38   1
  -5  15  -1   -4.41    5.41   1
  -4  15  -1  366.99   13.47   1
  -3  15  -1   -2.10    4.69   1
  -2  15  -1  433.80   12.57   1
  -1  15  -1 1219.77   25.49   1
   0  15  -1   20.78    3.36   1
   0  14  -1  276.76    8.96   1
  -1  14  -1   29.04    4.13   1
  -2  14  -1  361.03   11.38   1
  -3  14  -1   27.24    4.94   1
  -4  14  -1  136.39    8.46   1
  -5  14  -1   38.07    6.22   1
  -6  14  -1  115.04   10.26   1
  -7  14  -1  373.07   16.83   1
  -8  14  -1    5.50    6.35   1
  -9  14  -1    6.96    5.74   1
 -10  14  -1    8.49    5.32   1
 -10  13  -1    5.21    4.62   1
  -9  13  -1   31.66    5.94   1
  -8  13  -1   77.97    9.32   1
  -7  13  -1   -0.91    7.30   1
  -6  13  -1  675.70   21.03   1
  -5  13  -1    0.69    4.54   1
  -4  13  -1   42.14    5.75   1
  -3  13  -1    8.20    3.73   1
  -2  13  -1   69.14    5.50   1
  -1  13  -1   10.47    2.88   1
   0  13  -1   11.66    3.13   1
   0  12  -1   26.01    3.45   1
  -1  12  -1   71.90    4.58   1
  -2  12  -1   80.36    5.40   1
  -3  12  -1    9.30    3.90   1
  -4  12  -1   51.60    5.90   1
  -5  12  -1  277.73   12.22   1
  -6  12  -1  258.41   13.02   1
  -7  12  -1    8.97    6.47   1
  -8  12  -1  -12.92    7.39   1
  -9  12  -1   19.96    6.08   1
 -10  12  -1   36.44    5.90   1
 -10  11  -1   11.52    4.50   1
  -9  11  -1    5.06    5.06   1
  -8  11  -1  175.70   12.07   1
  -7  11  -1   50.95    7.46   1
  -6  11  -1  108.50    8.98   1
  -5  11  -1   29.23    6.16   1
  -4  11  -1    1.06    4.58   1
  -3  11  -1   57.08    4.99   1
  -2  11  -1    0.35    3.51   1
  -1  11  -1  152.23    6.02   1
   0  11  -1  181.69    6.42   1
   0  10  -1  385.14   10.73   1
  -1  10  -1  283.21    7.98   1
  -2  10  -1  288.87    8.73   1
  -3  10  -1  187.70    7.99   1
  -4  10  -1  224.88    9.55   1
  -5  10  -1   19.96    5.19   1
  -6  10  -1    8.70    5.30   1
  -7  10  -1  150.13   10.82   1
  -8  10  -1   16.02    6.47   1
  -9  10  -1   61.41    7.53   1
 -10  10  -1   19.23    5.29   1
 -10   9  -1   -6.71    5.53   1
  -9   9  -1   51.70    7.72   1
  -8   9  -1   16.64    6.67   1
  -7   9  -1  128.38   10.03   1
  -6   9  -1   27.67    5.94   1
  -5   9  -1   45.12    5.77   1
  -4   9  -1  198.40    9.23   1
  -3   9  -1  594.49   16.77   1
  -2   9  -1   54.74    4.42   1
  -1   9  -1   99.63    4.87   1
   0   9  -1   -1.73    3.49   1
   0   8  -1   74.37    4.22   1
  -1   8  -1  590.27   13.29   1
  -2   8  -1   34.07    3.34   1
  -3   8  -1   23.59    3.99   1
  -4   8  -1  120.41    7.32   1
  -5   8  -1   -3.64    6.12   1
  -6   8  -1   -3.71    6.07   1
  -7   8  -1  214.58   12.16   1
  -8   8  -1   73.81    8.15   1
  -9   8  -1   72.91    9.21   1
 -10   8  -1   -0.68    4.97   1
 -11   7  -1    0.00    4.51   1
 -10   7  -1   -2.78    5.46   1
  -9   7  -1   89.73    9.47   1
  -8   7  -1   36.24    6.88   1
  -7   7  -1   37.64    6.99   1
  -6   7  -1    1.46    6.54   1
  -5   7  -1  394.35   13.66   1
  -4   7  -1   72.41    5.98   1
  -3   7  -1  401.95   11.06   1
  -2   7  -1  604.89   14.34   1
  -1   7  -1  392.22   10.29   1
   0   7  -1 1607.71   23.28   1
   0   6  -1 1127.76   17.41   1
  -1   6  -1   43.75    3.58   1
  -2   6  -1 1607.58   25.96   1
  -3   6  -1  592.91   15.87   1
  -4   6  -1  358.01   11.54   1
  -5   6  -1   99.69    7.36   1
  -6   6  -1   18.74    4.78   1
  -7   6  -1   91.59    8.36   1
  -8   6  -1  211.38   13.30   1
  -9   6  -1   -7.02    7.65   1
 -10   6  -1   -0.70    5.40   1
 -11   6  -1    2.96    4.17   1
 -11   5  -1   11.56    4.05   1
 -10   5  -1   69.63    7.42   1
  -9   5  -1   19.39    6.68   1
  -8   5  -1   95.40    9.52   1
  -7   5  -1   25.26    6.67   1
  -6   5  -1   94.92    7.35   1
  -5   5  -1  573.41   16.61   1
  -4   5  -1   81.85    6.20   1
  -3   5  -1  310.73    9.31   1
  -2   5  -1  496.31   12.44   1
  -1   5  -1  750.12   13.83   1
   0   5  -1  205.54    6.01   1
   0   4  -1   75.18    2.90   1
  -1   4  -1 6759.66   74.92   1
  -2   4  -1  915.66   17.46   1
  -3   4  -1   50.56    4.09   1
  -4   4  -1  179.02    8.26   1
  -5   4  -1  329.18   12.34   1
  -6   4  -1   35.22    5.70   1
  -7   4  -1  332.26   14.79   1
  -8   4  -1   -0.91    8.03   1
  -9   4  -1    0.88    6.55   1
 -10   4  -1   31.97    5.64   1
 -11   4  -1    3.82    3.89   1
 -11   3  -1   -2.69    4.39   1
 -10   3  -1   -3.60    6.41   1
  -9   3  -1   14.76    5.25   1
  -8   3  -1   14.61    6.33   1
  -7   3  -1   18.30    6.86   1
  -6   3  -1    3.49    5.37   1
  -5   3  -1  153.36    8.52   1
  -4   3  -1   78.07    5.54   1
  -3   3  -1  303.78    8.83   1
  -2   3  -1   19.72    2.95   1
  -1   3  -1  276.91    7.25   1
   0   3  -1 3521.24   39.65   1
   0   2  -1 3073.49   34.54   1
  -1   2  -1 1340.52   18.94   1
  -2   2  -1 2064.58   29.54   1
  -3   2  -1   -3.09    3.16   1
  -4   2  -1  165.27    7.79   1
  -5   2  -1  216.79   10.08   1
  -6   2  -1   20.35    5.36   1
  -7   2  -1   43.61    6.52   1
  -8   2  -1  175.54   11.95   1
  -9   2  -1   76.15    8.77   1
 -10   2  -1    7.23    5.08   1
 -11   2  -1   -0.45    5.40   1
 -11   1  -1   -2.27    5.24   1
 -10   1  -1    5.80    5.98   1
  -9   1  -1   -3.54    6.98   1
  -8   1  -1   21.23    6.79   1
  -7   1  -1   17.61    5.28   1
  -6   1  -1  186.06   10.03   1
  -5   1  -1  276.51   11.56   1
  -4   1  -1 1366.77   27.97   1
  -3   1  -1  526.28   14.01   1
  -2   1  -1 4667.68   56.22   1
  -1   1  -1  319.25    7.38   1
   0   1  -1  970.62   12.82   1
   0   0  -1   -0.74    1.25   1
  -1   0  -1   -0.12    2.09   1
  -2   0  -1    2.48    3.54   1
  -3   0  -1   -0.91    2.93   1
  -4   0  -1    9.46    2.78   1
  -5   0  -1    1.64    4.74   1
  -6   0  -1    4.82    5.64   1
  -7   0  -1    1.10    4.91   1
  -8   0  -1    6.66    4.88   1
  -9   0  -1    2.65    6.32   1
 -10   0  -1    7.72    4.53   1
 -11   0  -1    1.82    4.11   1
 -11   0   0    4.24    5.56   1
 -10   0   0   51.26    7.02   1
  -9   0   0  487.60   18.82   1
  -8   0   0   82.78    8.81   1
  -7   0   0  241.07   12.42   1
  -6   0   0 1344.40   32.76   1
  -5   0   0  508.99   14.56   1
  -4   0   0  281.09    9.54   1
  -3   0   0  405.00   11.61   1
  -2   0   010537.88  113.73   1
  -1   0   0  186.98    4.60   1
   0   1   0    2.61    0.32   1
  -1   1   0  861.79   12.29   1
  -2   1   0 7038.93   78.69   1
  -3   1   0  134.31    5.61   1
  -4   1   0   13.49    3.63   1
  -5   1   0  121.67    7.61   1
  -6   1   0   10.81    3.99   1
  -7   1   0  104.68    9.00   1
  -8   1   0   34.50    6.63   1
  -9   1   0    9.61    7.31   1
 -10   1   0   93.43    9.00   1
 -11   1   0    1.58    4.92   1
 -11   2   0    6.65    4.47   1
 -10   2   0  266.63   13.45   1
  -9   2   0  171.59   11.39   1
  -8   2   0   43.43    7.18   1
  -7   2   0   -2.37    5.64   1
  -6   2   0   20.82    4.25   1
  -5   2   0 1006.40   25.30   1
  -4   2   0  388.07   11.22   1
  -3   2   0   48.11    3.75   1
  -2   2   012578.53  134.46   1
  -1   2   0 4001.19   44.51   1
   0   2   0 3166.41   69.50   1
   0   3   0   -0.70    1.11   1
  -1   3   0  962.14   14.11   1
  -2   3   0 1852.75   26.46   1
  -3   3   0 1028.04   20.10   1
  -4   3   0 1789.07   32.15   1
  -5   3   0  140.54    7.88   1
  -6   3   0    4.58    4.85   1
  -7   3   0   -7.92    6.81   1
  -8   3   0   18.44    5.49   1
  -9   3   0   10.77    5.86   1
 -10   3   0   34.78    6.79   1
 -11   3   0   41.55    5.38   1
 -11   4   0   -2.05    6.07   1
 -10   4   0   22.37    5.89   1
  -9   4   0   60.27    8.27   1
  -8   4   0  198.91   11.81   1
  -7   4   0    1.59    5.62   1
  -6   4   0  133.86    8.49   1
  -5   4   0   13.16    3.92   1
  -4   4   0   61.32    5.31   1
  -3   4   0   13.39    2.80   1
  -2   4   0    7.28    2.71   1
  -1   4   0  877.91   13.68   1
   0   4   0 1314.33   16.94   1
   0   5   0   -1.61    1.67   1
  -1   5   0   87.70    3.56   1
  -2   5   0  262.94    7.04   1
  -3   5   0 1212.05   22.75   1
  -4   5   0  539.92   16.26   1
  -5   5   0  252.90   10.52   1
  -6   5   0   -0.66    3.93   1
  -7   5   0  111.41    9.10   1
  -8   5   0    5.96    5.78   1
  -9   5   0   35.66    6.68   1
 -10   5   0   84.08    7.53   1
 -11   5   0    5.55    6.03   1
 -11   6   0   -4.45    4.92   1
 -10   6   0    4.49    4.85   1
  -9   6   0    2.67    5.96   1
  -8   6   0  145.74   11.49   1
  -7   6   0  227.62   12.17   1
  -6   6   0   28.68    4.35   1
  -5   6   0    7.86    3.57   1
  -4   6   0   29.16    4.31   1
  -3   6   0   38.13    3.78   1
  -2   6   0   48.25    3.48   1
  -1   6   0  138.87    4.62   1
   0   6   0  208.08    5.95   1
   0   7   0    0.15    2.66   1
  -1   7   0  291.55    8.44   1
  -2   7   0  304.75    9.44   1
  -3   7   0   89.37    5.33   1
  -4   7   0    4.24    4.84   1
  -5   7   0  811.87   23.31   1
  -6   7   0   15.90    3.99   1
  -7   7   0   12.44    4.56   1
  -8   7   0  243.49   13.87   1
  -9   7   0   34.75    7.76   1
 -10   7   0   -1.48    6.43   1
 -11   7   0   -5.79    5.41   1
 -11   8   0   -0.31    3.66   1
 -10   8   0   13.58    5.66   1
  -9   8   0   14.65    5.95   1
  -8   8   0   50.97    8.22   1
  -7   8   0  169.28   11.05   1
  -6   8   0    1.85    3.86   1
  -5   8   0  530.59   15.51   1
  -4   8   0   74.41    5.88   1
  -3   8   0  454.89   13.49   1
  -2   8   0   98.25    4.91   1
  -1   8   0   27.39    3.31   1
   0   8   0  201.77    5.85   1
   0   9   0   -2.58    3.26   1
  -1   9   0 2790.16   37.41   1
  -2   9   0    6.72    2.86   1
  -3   9   0  269.97    8.96   1
  -4   9   0  688.79   19.25   1
  -5   9   0 1656.39   35.52   1
  -6   9   0   51.61    6.35   1
  -7   9   0   61.21    7.61   1
  -8   9   0   -9.01    6.74   1
  -9   9   0   22.69    6.13   1
 -10   9   0    3.57    6.27   1
 -11   9   0    0.00    4.58   1
 -11  10   0   -3.92    4.07   1
 -10  10   0    3.51    5.39   1
  -9  10   0   -5.19    7.35   1
  -8  10   0   78.87    9.22   1
  -7  10   0  130.44   10.66   1
  -6  10   0   39.20    5.71   1
  -5  10   0   -9.40    5.82   1
  -4  10   0  503.99   14.15   1
  -3  10   0  159.48    7.20   1
  -2  10   0   74.99    4.52   1
  -1  10   0  223.53    6.85   1
   0  10   0   39.93    3.31   1
   0  11   0    0.50    2.93   1
  -1  11   0  321.33   10.16   1
  -2  11   0   23.29    2.85   1
  -3  11   0   17.69    3.90   1
  -4  11   0   53.67    5.52   1
  -5  11   0  255.53   11.65   1
  -6  11   0   21.94    6.15   1
  -7  11   0    1.69    8.37   1
  -8  11   0   12.06    5.19   1
  -9  11   0  130.30    9.89   1
 -10  11   0    2.74    4.65   1
 -11  11   0   22.49    4.06   1
 -10  12   0   -2.01    5.79   1
  -9  12   0   26.56    6.62   1
  -8  12   0   -6.34    7.30   1
  -7  12   0   84.95    8.74   1
  -6  12   0  533.63   17.75   1
  -5  12   0   19.10    5.16   1
  -4  12   0  236.35    9.93   1
  -3  12   0  344.63   10.89   1
  -2  12   0  179.96    7.15   1
  -1  12   0  346.34   10.89   1
   0  12   0   56.53    4.20   1
   0  13   0   10.41    2.39   1
  -1  13   0   57.78    4.26   1
  -2  13   0  196.86    7.82   1
  -3  13   0   34.18    4.01   1
  -4  13   0    6.35    3.77   1
  -5  13   0    1.29    5.06   1
  -6  13   0   10.68    4.75   1
  -7  13   0   30.57    6.46   1
  -8  13   0   32.58    6.45   1
  -9  13   0    5.02    6.48   1
 -10  13   0   58.03    7.01   1
 -10  14   0   36.88    5.79   1
  -9  14   0  112.52    9.30   1
  -8  14   0  -10.84    7.34   1
  -7  14   0  244.31   13.90   1
  -6  14   0   45.23    6.93   1
  -5  14   0  455.53   15.75   1
  -4  14   0   12.15    4.09   1
  -3  14   0   -0.92    4.59   1
  -2  14   0    4.14    3.27   1
  -1  14   0  196.03    7.46   1
   0  14   0   -0.66    3.47   1
   0  15   0    1.07    3.44   1
  -1  15   0   -2.23    3.97   1
  -2  15   0  209.02    8.48   1
  -3  15   0 1216.06   27.82   1
  -4  15   0  734.03   22.21   1
  -5  15   0  -10.28    6.17   1
  -6  15   0  444.30   16.72   1
  -7  15   0   21.21    6.29   1
  -8  15   0  104.49    9.92   1
  -9  15   0   93.79    8.61   1
 -10  15   0   14.14    4.83   1
 -10  16   0    0.00    4.72   1
  -9  16   0   21.62    6.04   1
  -8  16   0  148.12   11.27   1
  -7  16   0  183.72   12.37   1
  -6  16   0    2.44    7.05   1
  -5  16   0   37.29    6.36   1
  -4  16   0   15.26    4.95   1
  -3  16   0  421.15   13.25   1
  -2  16   0   44.08    5.62   1
  -1  16   0  554.50   16.45   1
   0  16   0    3.35    2.90   1
   0  17   0   -3.76    4.85   1
  -1  17   0    5.47    3.47   1
  -2  17   0  457.92   13.34   1
  -3  17   0  463.21   14.09   1
  -4  17   0   20.54    4.62   1
  -5  17   0   85.33    8.25   1
  -6  17   0   92.62    8.73   1
  -7  17   0   -7.19    7.19   1
  -8  17   0   -5.34    6.89   1
  -9  17   0   -6.18    6.18   1
 -10  17   0    1.66    4.60   1
 -10  18   0   -0.52    5.11   1
  -9  18   0    4.50    4.86   1
  -8  18   0  139.03   10.70   1
  -7  18   0  351.98   15.69   1
  -6  18   0  481.40   18.11   1
  -5  18   0   64.95    7.58   1
  -4  18   0  197.79   10.15   1
  -3  18   0  382.31   13.18   1
  -2  18   0  555.25   15.40   1
  -1  18   0   89.94    6.77   1
   0  18   0  625.02   18.43   1
   0  19   0    1.93    4.53   1
  -1  19   0  102.24    6.69   1
  -2  19   0 1285.68   29.77   1
  -3  19   0    4.20    5.34   1
  -4  19   0   36.97    5.77   1
  -5  19   0   16.10    5.71   1
  -6  19   0    6.92    5.65   1
  -7  19   0    0.00    5.54   1
  -8  19   0  294.66   14.40   1
  -9  19   0   22.73    5.79   1
 -10  19   0    2.96    4.83   1
 -10  20   0    7.02    3.58   1
  -9  20   0    5.58    4.56   1
  -8  20   0   25.03    7.15   1
  -7  20   0  772.35   24.13   1
  -6  20   0   -1.76    7.03   1
  -5  20   0   11.23    6.35   1
  -4  20   0  759.02   20.92   1
  -3  20   0   70.82    6.49   1
  -2  20   0 4319.42   66.09   1
  -1  20   0   60.48    5.68   1
   0  20   0  103.09    7.23   1
   0  21   0   -1.66    4.38   1
  -1  21   0  488.73   15.14   1
  -2  21   0  399.10   14.14   1
  -3  21   0    6.20    4.77   1
  -4  21   0    2.97    5.65   1
  -5  21   0  125.42   10.34   1
  -6  21   0   43.96    6.89   1
  -7  21   0   71.26    9.34   1
  -8  21   0   -8.35    6.25   1
  -9  21   0    2.00    5.55   1
 -10  21   0    2.53    4.84   1
  -9  22   0    4.45    5.65   1
  -8  22   0   82.96    8.80   1
  -7  22   0  324.57   15.06   1
  -6  22   0  726.60   23.12   1
  -5  22   0   -8.46    8.12   1
  -4  22   0  296.44   13.60   1
  -3  22   0  166.80    9.79   1
  -2  22   0  175.76    9.93   1
  -1  22   0  305.03   11.88   1
   0  22   0   43.16    6.04   1
   0  23   0   -1.25    5.23   1
  -1  23   0   12.32    4.01   1
  -2  23   0   74.94    7.72   1
  -3  23   0  269.81   12.69   1
  -4  23   0    2.39    6.91   1
  -5  23   0   21.36    5.33   1
  -6  23   0  204.52   13.92   1
  -7  23   0   32.06    6.83   1
  -8  23   0   44.16    7.84   1
  -9  23   0   -3.00    5.91   1
  -9  24   0    6.36    4.08   1
  -8  24   0   14.68    5.24   1
  -7  24   0   -2.63    8.72   1
  -6  24   0    6.37    6.75   1
  -5  24   0   47.08    7.69   1
  -4  24   0    2.47    5.89   1
  -3  24   0  217.72   11.50   1
  -2  24   0   42.03    6.33   1
  -1  24   0   57.07    6.74   1
   0  24   0    5.30    4.19   1
   0  25   0    2.10    4.69   1
  -1  25   0    2.84    5.41   1
  -2  25   0    2.23    5.61   1
  -3  25   0   11.09    5.09   1
  -4  25   0   63.95    7.97   1
  -5  25   0    2.69    5.60   1
  -6  25   0  104.32    9.65   1
  -7  25   0    2.58    7.44   1
  -8  25   0    5.09    6.46   1
  -9  25   0   43.67    5.52   1
  -9  26   0    9.82    4.19   1
  -8  26   0   53.40    7.36   1
  -7  26   0  154.93   10.89   1
  -6  26   0  107.25   10.96   1
  -5  26   0   43.51    7.98   1
  -4  26   0  246.07   13.39   1
  -3  26   0  114.98    9.55   1
  -2  26   0   83.35    8.63   1
  -1  26   0   53.24    6.68   1
   0  26   0   17.17    5.35   1
   0  27   0   -2.31    6.68   1
  -1  27   0   -2.34    5.57   1
  -2  27   0  147.08   10.29   1
  -3  27   0   11.87    5.27   1
  -4  27   0    6.22    6.94   1
  -5  27   0  147.10   10.67   1
  -6  27   0  385.12   16.80   1
  -7  27   0   53.37    7.77   1
  -8  27   0    0.65    5.08   1
  -9  27   0   -2.14    4.82   1
  -8  28   0   36.02    5.78   1
  -7  28   0  144.34   10.28   1
  -6  28   0   39.13    6.90   1
  -5  28   0   13.98    6.29   1
  -4  28   0  156.97   10.79   1
  -3  28   0   11.03    5.90   1
  -2  28   0   25.69    5.42   1
  -1  28   0    0.54    5.00   1
   0  28   0   -4.02    7.15   1
   0  29   0    2.51    4.80   1
  -1  29   0   97.75    8.76   1
  -2  29   0   99.57    9.49   1
  -3  29   0   47.48    8.28   1
  -4  29   0    7.28    7.83   1
  -5  29   0    3.62    7.58   1
  -6  29   0    2.56    7.39   1
  -7  29   0  133.03    9.82   1
  -8  29   0   17.93    3.89   1
  -8  30   0   27.19    5.23   1
  -7  30   0   -3.49    6.87   1
  -6  30   0   71.54    8.30   1
  -5  30   0   26.21    6.90   1
  -4  30   0   -2.74    7.25   1
  -3  30   0   24.11    6.21   1
  -2  30   0  223.61   12.97   1
  -1  30   0    8.11    5.56   1
   0  30   0   12.65    5.58   1
   0  31   0   -8.85    6.97   1
  -1  31   0  142.90   10.78   1
  -2  31   0   35.44    7.04   1
  -3  31   0   13.38    7.09   1
  -4  31   0    3.64    6.55   1
  -5  31   0    6.12    6.49   1
  -6  31   0  159.34   10.25   1
  -7  31   0   88.58    7.94   1
  -8  31   0    7.60    3.66   1
  -7  32   0   11.62    4.15   1
  -6  32   0   25.55    5.95   1
  -5  32   0   -9.33    6.63   1
  -4  32   0    8.38    5.15   1
  -3  32   0   10.35    5.55   1
  -2  32   0   71.06    9.02   1
  -1  32   0    6.03    4.59   1
   0  32   0    4.51    6.56   1
   0  33   0   10.33    4.90   1
  -1  33   0   36.50    7.75   1
  -2  33   0  106.58   10.19   1
  -3  33   0   50.76    7.85   1
  -4  33   0    0.88    6.86   1
  -5  33   0   -8.16    6.11   1
  -6  33   0   79.11    8.19   1
  -7  33   0   18.23    4.67   1
  -7  34   0   84.39    6.79   1
  -6  34   0    0.00    5.79   1
  -5  34   0   -3.88    6.63   1
  -4  34   0   -4.26    6.32   1
  -3  34   0   24.37    6.49   1
  -2  34   0    6.36    7.76   1
  -1  34   0  132.66   10.45   1
   0  34   0  352.01   15.99   1
   0  35   0    2.42    4.84   1
  -1  35   0  121.80   10.48   1
  -2  35   0   92.98    8.93   1
  -3  35   0   39.96    7.58   1
  -4  35   0    4.09    6.28   1
  -5  35   0    3.90    4.67   1
  -6  35   0   75.74    7.48   1
  -7  35   0   11.94    4.06   1
  -6  36   0   40.09    5.85   1
  -5  36   0   24.90    5.68   1
  -4  36   0   28.45    5.84   1
  -3  36   0   17.86    6.46   1
  -2  36   0    1.74    6.16   1
  -1  36   0  263.77   14.39   1
   0  36   0   -0.89    6.49   1
   0  37   0   -5.20    5.62   1
  -1  37   0   23.52    6.26   1
  -2  37   0  196.96   11.93   1
  -3  37   0   38.28    7.02   1
  -4  37   0   17.46    4.45   1
  -5  37   0    3.73    4.57   1
  -6  37   0    0.48    5.39   1
  -6  38   0   -0.55    3.58   1
  -5  38   0    5.04    5.41   1
  -4  38   0   37.21    5.91   1
  -3  38   0   23.50    7.23   1
  -2  38   0   -6.39    6.39   1
  -1  38   0   -5.77    7.52   1
   0  38   0   56.65    7.09   1
   0  39   0    1.58    5.24   1
  -1  39   0   39.03    6.82   1
  -2  39   0   10.51    4.98   1
  -3  39   0    4.87    5.16   1
  -4  39   0   40.79    6.23   1
  -5  39   0    5.60    3.86   1
  -5  40   0   29.31    4.39   1
  -4  40   0    5.10    3.61   1
  -3  40   0   16.52    4.47   1
  -2  40   0   91.71    8.54   1
  -1  40   0  118.96    9.35   1
   0  40   0  117.79   10.01   1
   0  41   0   -4.09    5.78   1
  -1  41   0   17.84    5.54   1
  -2  41   0   26.57    6.16   1
  -3  41   0   66.42    6.94   1
  -4  41   0   42.48    5.07   1
  -3  42   0   57.12    5.59   1
  -2  42   0   23.72    5.10   1
  -1  42   0   -6.03    5.97   1
   0  42   0    0.00    5.44   1
   0  43   0   -4.37    5.12   1
  -1  43   0   26.26    5.10   1
  -2  43   0   -0.49    5.08   1
  -3  43   0   -0.42    4.11   1
  -2  44   0    8.26    3.44   1
  -1  44   0   12.15    4.51   1
   0  44   0    5.64    3.43   1
   0  44   1   25.52    4.05   1
  -1  44   1   25.07    4.50   1
  -2  44   1   -0.83    4.04   1
  -3  43   1    2.59    3.81   1
  -2  43   1    5.28    3.93   1
  -1  43   1    3.71    4.88   1
   0  43   1   57.66    6.28   1
   0  42   1    9.32    3.69   1
  -1  42   1   38.44    5.81   1
  -2  42   1   -2.27    5.44   1
  -3  42   1    2.03    5.07   1
  -4  42   1    6.65    3.59   1
  -4  41   1   16.69    4.36   1
  -3  41   1    2.89    5.63   1
  -2  41   1   49.95    5.86   1
  -1  41   1    2.00    6.42   1
   0  41   1   14.35    4.16   1
   0  40   1   79.47    8.15   1
  -1  40   1    9.18    5.05   1
  -2  40   1   15.32    4.48   1
  -3  40   1   46.28    6.49   1
  -4  40   1    8.22    4.06   1
  -5  40   1    3.11    5.13   1
  -5  39   1    4.63    5.12   1
  -4  39   1   -1.25    4.24   1
  -3  39   1   -9.83    6.12   1
  -2  39   1   11.52    4.73   1
  -1  39   1   11.91    5.51   1
   0  39   1  154.88   10.76   1
   0  38   1   -4.95    7.29   1
  -1  38   1    3.28    6.25   1
  -2  38   1    3.20    7.49   1
  -3  38   1    3.02    5.45   1
  -4  38   1   -6.84    5.38   1
  -5  38   1   30.90    5.71   1
  -6  38   1   10.79    3.93   1
  -6  37   1    5.04    3.35   1
  -5  37   1    3.84    4.11   1
  -4  37   1   -3.69    6.55   1
  -3  37   1    8.01    4.98   1
  -2  37   1    8.94    4.68   1
  -1  37   1   94.16    8.72   1
   0  37   1    4.01    4.25   1
   0  36   1   46.63    7.27   1
  -1  36   1   84.73    9.04   1
  -2  36   1   71.25    8.72   1
  -3  36   1   21.25    5.71   1
  -4  36   1    2.35    7.05   1
  -5  36   1    8.33    4.94   1
  -6  36   1   -1.13    4.93   1
  -7  35   1   -5.97    4.75   1
  -6  35   1    4.99    6.36   1
  -5  35   1    1.49    4.94   1
  -4  35   1    0.82    5.40   1
  -3  35   1   51.52    7.36   1
  -2  35   1    0.89    8.21   1
  -1  35   1   80.93    9.61   1
   0  35   1   24.62    7.03   1
   0  34   1    3.63    6.16   1
  -1  34   1   10.29    6.77   1
  -2  34   1  219.88   13.45   1
  -3  34   1   -5.34    6.89   1
  -4  34   1   49.58    7.47   1
  -5  34   1    0.00    6.39   1
  -6  34   1    6.76    4.06   1
  -7  34   1    2.60    5.52   1
  -7  33   1    2.88    4.64   1
  -6  33   1    6.28    4.61   1
  -5  33   1   -0.82    6.64   1
  -4  33   1   16.41    5.11   1
  -3  33   1    2.71    6.05   1
  -2  33   1   40.54    6.83   1
  -1  33   1    7.25    8.11   1
   0  33   1   46.51    7.53   1
   0  32   1    8.38    6.77   1
  -1  32   1   45.54    7.59   1
  -2  32   1   25.32    6.61   1
  -3  32   1   10.28    7.53   1
  -4  32   1   -3.58    8.59   1
  -5  32   1   38.12    7.54   1
  -6  32   1   48.55    6.74   1
  -7  32   1   -1.26    5.25   1
  -8  32   1   29.69    4.79   1
  -8  31   1    4.43    4.60   1
  -7  31   1   10.36    4.25   1
  -6  31   1   -4.82    6.53   1
  -5  31   1  108.65    9.34   1
  -4  31   1   50.01    7.66   1
  -3  31   1    8.44    5.59   1
  -2  31   1    0.89    6.98   1
  -1  31   1   30.03    6.38   1
   0  31   1    5.28    6.10   1
   0  30   1   25.20    6.33   1
  -1  30   1    5.18    7.01   1
  -2  30   1    4.38    6.73   1
  -3  30   1   37.57    6.46   1
  -4  30   1    4.53    8.25   1
  -5  30   1   42.21    7.27   1
  -6  30   1  133.46   10.64   1
  -7  30   1    2.40    5.09   1
  -8  30   1   -1.09    4.55   1
  -8  29   1    1.19    4.89   1
  -7  29   1   50.53    6.98   1
  -6  29   1    4.30    6.60   1
  -5  29   1   28.23    6.88   1
  -4  29   1  147.66   11.20   1
  -3  29   1   42.77    6.46   1
  -2  29   1  145.70   10.60   1
  -1  29   1  248.63   12.86   1
   0  29   1    4.99    7.62   1
   0  28   1    2.67    4.31   1
  -1  28   1   76.41    8.64   1
  -2  28   1    9.38    5.03   1
  -3  28   1   21.18    6.45   1
  -4  28   1   48.04    7.21   1
  -5  28   1   90.36    9.94   1
  -6  28   1   25.16    7.48   1
  -7  28   1    3.17    6.03   1
  -8  28   1   -1.91    5.73   1
  -9  28   1    3.79    5.10   1
  -9  27   1   20.38    4.20   1
  -8  27   1    4.75    7.08   1
  -7  27   1   47.60    7.54   1
  -6  27   1   29.10    7.86   1
  -5  27   1    4.50    5.77   1
  -4  27   1   99.61    9.88   1
  -3  27   1   97.28    8.79   1
  -2  27   1   32.42    6.28   1
  -1  27   1   14.45    4.84   1
   0  27   1   22.55    5.52   1
   0  26   1   37.21    5.97   1
  -1  26   1   41.45    6.52   1
  -2  26   1    7.15    4.21   1
  -3  26   1  136.02    9.96   1
  -4  26   1   57.51    8.71   1
  -5  26   1   33.92    7.65   1
  -6  26   1   -9.88    7.02   1
  -7  26   1   15.76    4.71   1
  -8  26   1    7.15    3.96   1
  -9  26   1    0.52    3.82   1
  -9  25   1   -7.26    5.08   1
  -8  25   1    4.50    6.09   1
  -7  25   1   72.57    8.14   1
  -6  25   1  537.49   19.71   1
  -5  25   1  174.29   12.11   1
  -4  25   1   -6.65    6.33   1
  -3  25   1    4.14    4.96   1
  -2  25   1   20.97    5.50   1
  -1  25   1   39.43    5.99   1
   0  25   1  113.97    8.44   1
   0  24   1   -1.32    3.86   1
  -1  24   1   -5.35    5.83   1
  -2  24   1   37.65    6.19   1
  -3  24   1  155.49   10.66   1
  -4  24   1   60.14    7.43   1
  -5  24   1   19.01    6.39   1
  -6  24   1   82.05    9.64   1
  -7  24   1   45.07    8.23   1
  -8  24   1   10.37    5.59   1
  -9  24   1    9.55    4.67   1
  -9  23   1   -5.70    6.31   1
  -8  23   1   24.13    5.01   1
  -7  23   1  638.35   21.66   1
  -6  23   1   63.65    8.62   1
  -5  23   1  639.45   21.32   1
  -4  23   1   33.18    6.32   1
  -3  23   1   99.74    9.07   1
  -2  23   1  622.77   18.26   1
  -1  23   1  252.98   11.49   1
   0  23   1   -5.62    5.19   1
   0  22   1  311.71   12.04   1
  -1  22   1  705.07   18.67   1
  -2  22   1    3.76    4.34   1
  -3  22   1    6.35    3.90   1
  -4  22   1   26.48    6.46   1
  -5  22   1   27.46    6.50   1
  -6  22   1    1.77    7.59   1
  -7  22   1   83.43    8.59   1
  -8  22   1   55.05    7.84   1
  -9  22   1   -3.33    5.21   1
 -10  22   1   14.35    3.88   1
 -10  21   1   14.06    4.02   1
  -9  21   1   -6.28    6.94   1
  -8  21   1    2.25    6.42   1
  -7  21   1  539.12   20.12   1
  -6  21   1   30.75    6.80   1
  -5  21   1    2.40    6.65   1
  -4  21   1  202.60   10.67   1
  -3  21   1   18.12    4.85   1
  -2  21   1   90.40    7.24   1
  -1  21   1    1.68    4.65   1
   0  21   1  450.29   14.09   1
   0  20   1  283.43   10.97   1
  -1  20   1  194.89    9.48   1
  -2  20   1   34.64    5.37   1
  -3  20   1  140.66    9.16   1
  -4  20   1    4.15    5.86   1
  -5  20   1   64.77    7.63   1
  -6  20   1  411.30   16.58   1
  -7  20   1    2.69    7.11   1
  -8  20   1  237.63   12.55   1
  -9  20   1    4.35    5.61   1
 -10  20   1    4.36    5.08   1
 -10  19   1   19.66    4.13   1
  -9  19   1    0.00    5.81   1
  -8  19   1   51.68    8.76   1
  -7  19   1    8.92    6.27   1
  -6  19   1  233.97   13.40   1
  -5  19   1   -3.76    5.88   1
  -4  19   1  152.23    9.58   1
  -3  19   1    8.17    5.09   1
  -2  19   1   14.71    4.54   1
  -1  19   1  151.16    8.13   1
   0  19   1   23.57    5.61   1
   0  18   1   78.95    5.90   1
  -1  18   1  464.23   13.17   1
  -2  18   1   36.88    5.52   1
  -3  18   1    5.53    3.78   1
  -4  18   1  101.36    7.46   1
  -5  18   1   15.05    5.07   1
  -6  18   1    4.11    7.76   1
  -7  18   1    4.72    6.36   1
  -8  18   1  248.57   13.52   1
  -9  18   1   -3.86    6.03   1
 -10  18   1    0.57    5.40   1
 -10  17   1    1.19    5.70   1
  -9  17   1    5.80    5.76   1
  -8  17   1   36.03    7.95   1
  -7  17   1   33.96    6.84   1
  -6  17   1    4.02    5.85   1
  -5  17   1   51.62    7.04   1
  -4  17   1  417.54   14.17   1
  -3  17   1  483.20   14.50   1
  -2  17   1 1300.62   28.23   1
  -1  17   1  108.43    7.02   1
   0  17   1    1.68    4.79   1
   0  16   1  439.25   12.05   1
  -1  16   1  939.03   21.93   1
  -2  16   1  299.59   10.47   1
  -3  16   1  952.16   24.29   1
  -4  16   1    9.65    4.14   1
  -5  16   1   50.78    6.37   1
  -6  16   1   75.40    6.83   1
  -7  16   1   81.68    8.73   1
  -8  16   1  151.20   11.21   1
  -9  16   1   38.78    7.70   1
 -10  16   1   78.00    7.30   1
 -10  15   1    3.21    6.65   1
  -9  15   1   99.30    8.88   1
  -8  15   1   32.69    7.02   1
  -7  15   1  505.03   18.55   1
  -6  15   1   -6.14    6.14   1
  -5  15   1   62.63    6.27   1
  -4  15   1  245.00   10.73   1
  -3  15   1  632.71   18.86   1
  -2  15   1  178.66    8.04   1
  -1  15   1  753.97   18.76   1
   0  15   1   28.85    3.45   1
   0  14   1  283.75    8.85   1
  -1  14   1   40.49    4.36   1
  -2  14   1 1230.60   25.19   1
  -3  14   1   61.34    5.52   1
  -4  14   1   66.33    5.98   1
  -5  14   1   -1.27    4.30   1
  -6  14   1   17.97    5.87   1
  -7  14   1   14.70    6.24   1
  -8  14   1   42.79    7.44   1
  -9  14   1  184.82   11.42   1
 -10  14   1    3.32    6.05   1
 -11  14   1    1.61    4.69   1
 -11  13   1    0.43    4.45   1
 -10  13   1   29.15    6.48   1
  -9  13   1  240.79   12.97   1
  -8  13   1   27.31    6.78   1
  -7  13   1  337.99   15.04   1
  -6  13   1   17.54    5.07   1
  -5  13   1   41.72    5.94   1
  -4  13   1   57.03    5.82   1
  -3  13   1  116.75    7.05   1
  -2  13   1   20.00    3.92   1
  -1  13   1   18.23    3.06   1
   0  13   1   10.19    2.84   1
   0  12   1   32.46    3.28   1
  -1  12   1   71.63    4.46   1
  -2  12   1   -0.66    3.19   1
  -3  12   1   15.28    4.32   1
  -4  12   1    2.42    4.42   1
  -5  12   1   24.54    4.89   1
  -6  12   1  127.56    8.94   1
  -7  12   1  269.56   13.32   1
  -8  12   1  198.38   12.54   1
  -9  12   1    3.42    8.02   1
 -10  12   1   13.07    5.45   1
 -11  12   1    5.68    3.67   1
 -11  11   1    0.00    4.29   1
 -10  11   1   45.35    6.40   1
  -9  11   1  104.58    9.84   1
  -8  11   1    5.31    5.51   1
  -7  11   1  640.98   20.38   1
  -6  11   1   -3.49    5.71   1
  -5  11   1    2.88    5.24   1
  -4  11   1    4.18    5.15   1
  -3  11   1  529.20   15.49   1
  -2  11   1  155.65    6.33   1
  -1  11   1    7.75    2.64   1
   0  11   1  197.36    6.46   1
   0  10   1  385.72   10.67   1
  -1  10   1    0.48    2.91   1
  -2  10   1   11.93    2.73   1
  -3  10   1    0.71    4.36   1
  -4  10   1  142.48    7.70   1
  -5  10   1   46.87    4.93   1
  -6  10   1   18.21    4.13   1
  -7  10   1    1.61    6.01   1
  -8  10   1   80.56    8.04   1
  -9  10   1   68.85    8.86   1
 -10  10   1    3.41    4.64   1
 -11  10   1   37.61    4.39   1
 -11   9   1   57.30    6.25   1
 -10   9   1   -1.48    5.35   1
  -9   9   1  102.99    9.02   1
  -8   9   1   26.94    6.04   1
  -7   9   1   30.14    6.68   1
  -6   9   1   63.79    7.26   1
  -5   9   1   10.12    4.40   1
  -4   9   1   44.65    5.03   1
  -3   9   1   32.21    3.77   1
  -2   9   1   29.18    3.11   1
  -1   9   1  116.48    5.03   1
   0   9   1    4.85    2.47   1
   0   8   1   86.00    4.14   1
  -1   8   1    4.34    2.38   1
  -2   8   1 1148.43   20.54   1
  -3   8   1   78.87    4.78   1
  -4   8   1   36.16    4.49   1
  -5   8   1   37.33    5.45   1
  -6   8   1   42.47    5.50   1
  -7   8   1   72.65    8.15   1
  -8   8   1  643.90   21.54   1
  -9   8   1  117.50    9.62   1
 -10   8   1    6.52    4.79   1
 -11   8   1   26.89    5.41   1
 -11   7   1   13.77    4.62   1
 -10   7   1   17.78    6.45   1
  -9   7   1    8.80    4.43   1
  -8   7   1   98.74    8.86   1
  -7   7   1   65.15    6.97   1
  -6   7   1   26.69    4.76   1
  -5   7   1  153.71    8.16   1
  -4   7   1  129.78    6.76   1
  -3   7   1    8.91    2.40   1
  -2   7   1  111.14    4.79   1
  -1   7   1    3.01    3.09   1
   0   7   1 1706.59   24.08   1
   0   6   1 1183.87   17.83   1
  -1   6   1  819.54   14.30   1
  -2   6   1  298.88    9.06   1
  -3   6   1  336.20   10.61   1
  -4   6   1  465.29   14.61   1
  -5   6   1    1.01    4.84   1
  -6   6   1  534.20   16.40   1
  -7   6   1  104.47    9.19   1
  -8   6   1  141.79   11.24   1
  -9   6   1  106.51    9.75   1
 -10   6   1   62.65    9.12   1
 -11   6   1   10.46    4.66   1
 -11   5   1   32.27    5.59   1
 -10   5   1  -12.43    7.20   1
  -9   5   1  137.99   11.55   1
  -8   5   1   38.06    6.33   1
  -7   5   1    2.29    5.11   1
  -6   5   1   22.18    5.41   1
  -5   5   1 1221.05   27.73   1
  -4   5   1  704.32   18.07   1
  -3   5   1   78.17    4.56   1
  -2   5   1  116.70    4.85   1
  -1   5   1  421.72    9.07   1
   0   5   1  223.10    6.10   1
   0   4   1   77.86    2.82   1
  -1   4   1  457.49    9.12   1
  -2   4   1 1092.58   18.26   1
  -3   4   1    7.37    2.60   1
  -4   4   1  465.53   14.22   1
  -5   4   1  812.39   22.00   1
  -6   4   1   12.42    4.87   1
  -7   4   1  115.51    8.56   1
  -8   4   1    6.90    7.12   1
  -9   4   1   50.23    6.83   1
 -10   4   1   39.65    6.73   1
 -11   4   1   30.87    5.46   1
 -11   3   1  130.77    8.59   1
 -10   3   1    0.79    7.50   1
  -9   3   1  353.22   15.64   1
  -8   3   1   52.80    8.25   1
  -7   3   1  365.21   14.60   1
  -6   3   1  121.52    8.03   1
  -5   3   1 1974.97   36.99   1
  -4   3   1  392.81   10.97   1
  -3   3   1 1601.75   26.21   1
  -2   3   1 1162.02   18.69   1
  -1   3   1   74.11    2.80   1
   0   3   1 4322.09   47.59   1
   0   2   1 3405.07   37.77   1
  -1   2   1  921.66   13.38   1
  -2   2   1  372.99    9.38   1
  -3   2   1 1066.04   19.93   1
  -4   2   1  452.01   14.00   1
  -5   2   1   51.02    5.53   1
  -6   2   1    3.67    4.06   1
  -7   2   1   69.48    7.89   1
  -8   2   1   29.80    7.52   1
  -9   2   1   10.67    5.62   1
 -10   2   1  -10.27    6.66   1
 -11   2   1   46.98    5.79   1
 -11   1   1   17.89    4.74   1
 -10   1   1    4.75    6.72   1
  -9   1   1  199.80   12.41   1
  -8   1   1  174.66   11.43   1
  -7   1   1   60.85    7.29   1
  -6   1   1   13.83    3.95   1
  -5   1   1  693.87   20.00   1
  -4   1   1  911.24   20.57   1
  -3   1   1   21.97    2.98   1
  -2   1   1   64.26    3.80   1
  -1   1   1  802.83   11.89   1
   0   1   1 1009.66   13.16   1
   0   0   1    0.00    1.16   1
  -1   0   1    1.17    1.50   1
  -2   0   1   -0.33    3.12   1
  -3   0   1    2.78    2.82   1
  -4   0   1   -2.85    4.15   1
  -5   0   1   -1.90    4.85   1
  -6   0   1    1.22    5.65   1
  -7   0   1    5.98    4.23   1
  -8   0   1    1.72    7.39   1
  -9   0   1   -5.34    6.90   1
 -10   0   1   -7.14    5.99   1
 -11   0   1    4.58    4.72   1
 -11   0   2    7.31    4.22   1
 -10   0   2   70.54    7.03   1
  -9   0   2  220.23   13.36   1
  -8   0   2  287.42   14.42   1
  -7   0   2  187.51   10.42   1
  -6   0   2  213.44   10.41   1
  -5   0   2  713.05   20.43   1
  -4   0   2   23.39    3.72   1
  -3   0   2  274.13    7.79   1
  -2   0   2 5353.30   62.24   1
  -1   0   2 7198.80   78.56   1
   0   0   2 2002.36   25.99   1
   0   1   2 2867.47   34.89   1
  -1   1   2  123.48    4.16   1
  -2   1   2 7346.51   82.38   1
  -3   1   2   60.49    4.09   1
  -4   1   2  222.69    8.14   1
  -5   1   2 1524.24   31.12   1
  -6   1   2    2.41    5.25   1
  -7   1   2    2.21    6.64   1
  -8   1   2   47.12    7.86   1
  -9   1   2   48.85    7.69   1
 -10   1   2    5.97    4.57   1
 -11   1   2   -1.22    5.91   1
 -11   2   2   23.87    4.42   1
 -10   2   2   63.40    7.93   1
  -9   2   2  319.34   15.17   1
  -8   2   2  137.04   10.62   1
  -7   2   2    7.40    4.44   1
  -6   2   2  140.27    8.32   1
  -5   2   2 1841.19   35.18   1
  -4   2   2  364.70   10.58   1
  -3   2   2   97.30    4.86   1
  -2   2   2  212.25    6.24   1
  -1   2   2  849.17   14.17   1
   0   2   2 2715.98   33.58   1
   0   3   2   57.44    3.46   1
  -1   3   2  623.22   11.87   1
  -2   3   2  867.67   16.03   1
  -3   3   2 1448.71   24.80   1
  -4   3   2   25.70    3.87   1
  -5   3   2    3.84    3.92   1
  -6   3   2   45.87    5.97   1
  -7   3   2   31.23    5.37   1
  -8   3   2  205.85   12.36   1
  -9   3   2    5.36    5.36   1
 -10   3   2   12.97    4.78   1
 -11   3   2   -3.62    5.91   1
 -11   4   2   -4.18    6.01   1
 -10   4   2    9.69    4.93   1
  -9   4   2  357.48   16.19   1
  -8   4   2  123.57   10.37   1
  -7   4   2   -4.49    5.80   1
  -6   4   2  121.30    7.95   1
  -5   4   2  213.64    9.60   1
  -4   4   2 4326.19   59.26   1
  -3   4   2   46.38    3.76   1
  -2   4   217133.94  360.89   1
  -1   4   2 1158.16   18.24   1
   0   4   2  394.19    9.35   1
   0   5   2  139.95    4.92   1
  -1   5   2 1138.72   18.50   1
  -2   5   212642.85  136.98   1
  -3   5   2 1936.28   30.78   1
  -4   5   2 1266.69   25.93   1
  -5   5   2  296.53   11.11   1
  -6   5   2   12.85    4.99   1
  -7   5   2  282.13   13.42   1
  -8   5   2  110.87    9.62   1
  -9   5   2   11.32    5.87   1
 -10   5   2   33.19    6.48   1
 -11   5   2    2.36    4.94   1
 -11   6   2   26.77    4.90   1
 -10   6   2   -0.80    8.25   1
  -9   6   2    3.57    7.14   1
  -8   6   2   -0.58    5.62   1
  -7   6   2   30.96    5.86   1
  -6   6   2   11.77    4.90   1
  -5   6   2  457.14   13.71   1
  -4   6   2  152.73    7.31   1
  -3   6   2 2490.51   37.20   1
  -2   6   2 3725.61   47.59   1
  -1   6   2 4929.97   58.19   1
   0   6   213359.15  142.79   1
   0   7   225597.55  463.63   1
  -1   7   2  897.78   16.72   1
  -2   7   2 2255.76   32.85   1
  -3   7   2    1.57    3.69   1
  -4   7   2  262.71    9.79   1
  -5   7   2  141.11    8.25   1
  -6   7   2   28.20    5.24   1
  -7   7   2  213.42   12.00   1
  -8   7   2   13.92    7.24   1
  -9   7   2    8.32    5.51   1
 -10   7   2    1.58    7.33   1
 -11   7   2   11.43    4.57   1
 -11   8   2   36.91    5.30   1
 -10   8   2   -7.03    6.20   1
  -9   8   2  392.31   16.72   1
  -8   8   2  105.49    9.76   1
  -7   8   2    3.89    7.59   1
  -6   8   2   -8.48    5.50   1
  -5   8   2    3.17    4.48   1
  -4   8   2  179.51    8.24   1
  -3   8   2  531.53   14.87   1
  -2   8   2    4.93    2.19   1
  -1   8   2 3335.80   43.34   1
   0   8   2 8135.72   91.99   1
   0   9   2 1003.71   18.90   1
  -1   9   2 2442.08   34.76   1
  -2   9   2    2.26    3.12   1
  -3   9   2    2.77    3.20   1
  -4   9   2  132.83    7.26   1
  -5   9   2   -0.54    5.11   1
  -6   9   2   16.85    3.97   1
  -7   9   2   18.40    5.44   1
  -8   9   2  592.27   20.67   1
  -9   9   2  204.36   12.42   1
 -10   9   2   12.35    6.30   1
 -11   9   2    1.64    5.08   1
 -11  10   2   57.15    6.08   1
 -10  10   2   55.73    8.09   1
  -9  10   2   34.10    6.87   1
  -8  10   2    9.42    5.71   1
  -7  10   2    0.80    5.92   1
  -6  10   2   61.11    7.34   1
  -5  10   2  243.90   10.76   1
  -4  10   2  528.53   16.65   1
  -3  10   2   26.75    3.65   1
  -2  10   2    0.60    2.99   1
  -1  10   2    2.68    2.42   1
   0  10   2 2350.41   34.45   1
   0  11   2  177.15    6.59   1
  -1  11   2   49.74    4.24   1
  -2  11   2   18.98    3.07   1
  -3  11   2   83.56    5.79   1
  -4  11   2    2.50    4.01   1
  -5  11   2   82.38    6.94   1
  -6  11   2   -2.08    6.69   1
  -7  11   2  143.06   10.10   1
  -8  11   2   40.21    7.01   1
  -9  11   2    4.38    7.99   1
 -10  11   2   12.44    5.20   1
 -11  11   2    4.60    5.24   1
 -11  12   2   23.26    5.01   1
 -10  12   2   13.65    5.56   1
  -9  12   2   12.76    4.18   1
  -8  12   2   58.77    7.51   1
  -7  12   2 1009.08   31.54   1
  -6  12   2   19.88    5.19   1
  -5  12   2   73.15    6.81   1
  -4  12   2   17.93    5.00   1
  -3  12   2  906.32   21.64   1
  -2  12   2  438.96   13.59   1
  -1  12   2    2.51    2.91   1
   0  12   2  207.57    7.29   1
   0  13   2  152.90    6.65   1
  -1  13   2  803.18   18.53   1
  -2  13   2 2169.52   36.05   1
  -3  13   2   23.97    4.64   1
  -4  13   2  992.58   25.23   1
  -5  13   2   47.78    6.14   1
  -6  13   2  142.85    9.00   1
  -7  13   2    4.16    7.85   1
  -8  13   2  225.53   13.95   1
  -9  13   2   -1.72    6.89   1
 -10  13   2   21.89    6.02   1
 -11  13   2    2.19    4.07   1
 -11  14   2   39.48    5.11   1
 -10  14   2    4.17    5.90   1
  -9  14   2   30.65    6.67   1
  -8  14   2  527.53   19.62   1
  -7  14   2   44.98    7.08   1
  -6  14   2  138.81    9.71   1
  -5  14   2   15.61    4.76   1
  -4  14   2  181.77    9.39   1
  -3  14   2  560.88   17.48   1
  -2  14   2  421.24   11.87   1
  -1  14   2 1086.73   23.10   1
   0  14   2   75.59    5.15   1
   0  15   2  129.01    6.88   1
  -1  15   2 1148.27   24.38   1
  -2  15   2   29.17    4.37   1
  -3  15   2  206.90    9.29   1
  -4  15   2  212.47   10.11   1
  -5  15   2   97.73    7.57   1
  -6  15   2  387.16   15.32   1
  -7  15   2   53.50    8.11   1
  -8  15   2  210.31   13.45   1
  -9  15   2   -0.84    7.07   1
 -10  15   2    1.35    6.02   1
 -11  15   2    6.42    3.47   1
 -10  16   2  -16.90    6.30   1
  -9  16   2    4.95    6.06   1
  -8  16   2   11.90    5.52   1
  -7  16   2  170.44   11.78   1
  -6  16   2  251.86   13.14   1
  -5  16   2  101.50    8.15   1
  -4  16   2 1220.76   29.84   1
  -3  16   2  223.88    9.67   1
  -2  16   2  230.43    9.58   1
  -1  16   2  545.02   16.51   1
   0  16   2   70.05    5.90   1
   0  17   2    1.79    4.19   1
  -1  17   2    6.27    3.55   1
  -2  17   2    2.22    4.05   1
  -3  17   2  113.46    7.56   1
  -4  17   2   35.99    5.33   1
  -5  17   2  151.56    9.20   1
  -6  17   2  600.54   19.85   1
  -7  17   2   72.68    9.02   1
  -8  17   2   10.06    6.12   1
  -9  17   2   11.84    4.69   1
 -10  17   2   -5.61    5.61   1
 -10  18   2   -4.77    5.59   1
  -9  18   2    7.36    5.80   1
  -8  18   2   48.82    7.62   1
  -7  18   2  415.26   16.90   1
  -6  18   2   54.80    7.63   1
  -5  18   2  186.93   10.43   1
  -4  18   2   26.16    4.67   1
  -3  18   2  187.59    9.31   1
  -2  18   2  557.07   15.33   1
  -1  18   2   10.83    4.39   1
   0  18   2  596.90   18.63   1
   0  19   2 1001.30   25.10   1
  -1  19   2   49.54    5.62   1
  -2  19   2   -2.14    5.92   1
  -3  19   2  577.15   16.59   1
  -4  19   2   13.20    5.17   1
  -5  19   2    4.97    3.59   1
  -6  19   2  319.85   14.47   1
  -7  19   2   24.19    5.57   1
  -8  19   2   43.07    6.90   1
  -9  19   2    2.30    7.14   1
 -10  19   2   30.53    4.29   1
 -10  20   2    4.27    4.40   1
  -9  20   2    7.91    4.48   1
  -8  20   2    1.72    7.41   1
  -7  20   2  514.66   19.27   1
  -6  20   2   -3.38    8.62   1
  -5  20   2   17.94    5.00   1
  -4  20   2    1.37    6.37   1
  -3  20   2  119.37    7.86   1
  -2  20   2    4.54    5.26   1
  -1  20   2   17.66    4.60   1
   0  20   2    3.77    4.61   1
   0  21   2   85.84    6.95   1
  -1  21   2   33.66    5.20   1
  -2  21   2  129.90    8.59   1
  -3  21   2    3.24    5.46   1
  -4  21   2   -2.15    5.11   1
  -5  21   2   34.81    6.47   1
  -6  21   2   69.84    9.57   1
  -7  21   2  104.84   10.46   1
  -8  21   2   10.72    6.21   1
  -9  21   2    0.71    5.57   1
 -10  21   2   41.82    5.22   1
 -10  22   2   -5.07    5.19   1
  -9  22   2    4.78    6.52   1
  -8  22   2   33.70    6.66   1
  -7  22   2  810.48   24.47   1
  -6  22   2  322.53   15.87   1
  -5  22   2   19.50    5.79   1
  -4  22   2    8.41    4.67   1
  -3  22   2   13.12    4.55   1
  -2  22   2  694.08   18.94   1
  -1  22   2   57.83    6.73   1
   0  22   2    3.03    5.71   1
   0  23   2  249.81   11.55   1
  -1  23   2   50.41    6.69   1
  -2  23   2   -0.66    4.56   1
  -3  23   2   48.71    6.89   1
  -4  23   2  276.27   13.15   1
  -5  23   2   58.24    8.23   1
  -6  23   2  796.53   24.07   1
  -7  23   2    2.64    9.27   1
  -8  23   2   70.97    8.36   1
  -9  23   2   14.29    4.80   1
 -10  23   2    9.25    3.60   1
  -9  24   2   23.32    4.76   1
  -8  24   2   29.70    5.92   1
  -7  24   2   24.93   10.46   1
  -6  24   2  808.59   24.75   1
  -5  24   2   15.29    5.28   1
  -4  24   2   54.00    6.88   1
  -3  24   2    5.17    5.77   1
  -2  24   2  322.57   13.31   1
  -1  24   2  496.19   16.30   1
   0  24   2  147.57    9.43   1
   0  25   2   -2.12    5.87   1
  -1  25   2  221.86   11.74   1
  -2  25   2   40.37    7.14   1
  -3  25   2   -0.77    7.25   1
  -4  25   2    6.54    4.63   1
  -5  25   2   27.07    6.89   1
  -6  25   2  557.17   19.89   1
  -7  25   2   31.35    7.28   1
  -8  25   2   24.56    5.92   1
  -9  25   2    7.28    4.61   1
  -9  26   2    2.67    4.68   1
  -8  26   2    5.76    6.19   1
  -7  26   2    7.81    6.16   1
  -6  26   2   -6.18    7.12   1
  -5  26   2   21.58    6.58   1
  -4  26   2   44.17    7.78   1
  -3  26   2   51.99    8.06   1
  -2  26   2   90.23    8.53   1
  -1  26   2   35.54    6.06   1
   0  26   2  148.32    9.63   1
   0  27   2    0.00    6.54   1
  -1  27   2    3.86    6.22   1
  -2  27   2   23.70    4.75   1
  -3  27   2   12.04    5.47   1
  -4  27   2   61.68    7.43   1
  -5  27   2   22.34    6.96   1
  -6  27   2   18.66    6.60   1
  -7  27   2  320.23   14.92   1
  -8  27   2   11.37    4.88   1
  -9  27   2   -2.93    4.78   1
  -9  28   2    9.70    3.91   1
  -8  28   2    5.78    6.39   1
  -7  28   2    7.85    5.80   1
  -6  28   2   13.22    6.43   1
  -5  28   2    5.89    6.56   1
  -4  28   2   64.99    7.77   1
  -3  28   2   34.27    6.63   1
  -2  28   2   74.57    8.55   1
  -1  28   2   -8.01    5.66   1
   0  28   2   -2.40    6.64   1
   0  29   2   82.62    7.91   1
  -1  29   2   19.85    6.34   1
  -2  29   2   -0.84    7.93   1
  -3  29   2    2.58    6.83   1
  -4  29   2   11.73    5.98   1
  -5  29   2   45.19    7.86   1
  -6  29   2   54.54    7.83   1
  -7  29   2   -1.50    7.05   1
  -8  29   2   32.74    6.09   1
  -9  29   2   -7.40    4.76   1
  -8  30   2    2.21    4.62   1
  -7  30   2   -3.57    5.84   1
  -6  30   2   39.32    6.00   1
  -5  30   2   68.51    8.98   1
  -4  30   2   -6.18    6.78   1
  -3  30   2   21.56    6.87   1
  -2  30   2    8.59    6.04   1
  -1  30   2   35.66    6.29   1
   0  30   2   29.41    6.30   1
   0  31   2  107.39    9.96   1
  -1  31   2   25.42    6.06   1
  -2  31   2  -10.48    7.71   1
  -3  31   2   15.87    6.19   1
  -4  31   2   44.61    7.44   1
  -5  31   2   22.80    6.04   1
  -6  31   2   15.78    5.47   1
  -7  31   2   77.90    7.64   1
  -8  31   2    4.35    4.19   1
  -8  32   2   -1.49    3.52   1
  -7  32   2    5.00    5.59   1
  -6  32   2    5.27    6.17   1
  -5  32   2    2.50    5.95   1
  -4  32   2   13.35    5.10   1
  -3  32   2  111.17   10.10   1
  -2  32   2   12.34    6.36   1
  -1  32   2  119.97    9.92   1
   0  32   2   53.82    7.91   1
   0  33   2  274.76   14.16   1
  -1  33   2  171.81   12.15   1
  -2  33   2  477.53   18.80   1
  -3  33   2   28.03    7.01   1
  -4  33   2   13.66    5.40   1
  -5  33   2    3.21    5.79   1
  -6  33   2   -4.98    6.00   1
  -7  33   2   -4.02    5.24   1
  -8  33   2    0.39    3.72   1
  -7  34   2    8.67    4.09   1
  -6  34   2   -2.00    6.42   1
  -5  34   2    9.72    4.55   1
  -4  34   2   -1.66    5.98   1
  -3  34   2  100.54    9.61   1
  -2  34   2  109.11   10.18   1
  -1  34   2  312.52   15.24   1
   0  34   2  197.05   12.84   1
   0  35   2  264.70   13.88   1
  -1  35   2   55.00    8.14   1
  -2  35   2   84.30    8.41   1
  -3  35   2   -3.36    6.28   1
  -4  35   2   16.49    5.40   1
  -5  35   2   24.17    5.73   1
  -6  35   2    9.83    5.59   1
  -7  35   2   -4.16    5.00   1
  -7  36   2   22.64    4.14   1
  -6  36   2    2.23    5.59   1
  -5  36   2   50.55    5.84   1
  -4  36   2    7.59    6.01   1
  -3  36   2   30.21    7.04   1
  -2  36   2  333.54   16.26   1
  -1  36   2    1.70    6.68   1
   0  36   2    4.25    7.74   1
   0  37   2    7.66    5.58   1
  -1  37   2   27.88    6.77   1
  -2  37   2   -3.22    6.34   1
  -3  37   2   31.87    6.09   1
  -4  37   2    4.99    6.57   1
  -5  37   2    0.00    6.11   1
  -6  37   2    7.31    3.52   1
  -6  38   2   -3.04    4.36   1
  -5  38   2   -3.96    5.15   1
  -4  38   2   -2.64    6.74   1
  -3  38   2   -2.90    7.40   1
  -2  38   2   -1.53    6.12   1
  -1  38   2   99.16    8.51   1
   0  38   2   45.47    7.31   1
   0  39   2   -3.70    5.17   1
  -1  39   2   26.07    5.76   1
  -2  39   2   15.29    5.66   1
  -3  39   2   -2.69    6.24   1
  -4  39   2    8.84    4.26   1
  -5  39   2   -1.00    4.55   1
  -5  40   2   32.73    4.97   1
  -4  40   2   19.81    4.34   1
  -3  40   2    2.46    5.36   1
  -2  40   2   14.57    5.46   1
  -1  40   2    5.48    5.71   1
   0  40   2   11.45    4.37   1
   0  41   2    0.63    6.91   1
  -1  41   2    3.76    5.09   1
  -2  41   2   -2.41    5.18   1
  -3  41   2    3.86    5.08   1
  -4  41   2    5.20    5.77   1
  -4  42   2   16.01    4.19   1
  -3  42   2   60.81    5.96   1
  -2  42   2    2.68    4.11   1
  -1  42   2   -4.50    5.45   1
   0  42   2    4.51    6.67   1
   0  43   2    4.45    5.06   1
  -1  43   2    9.85    3.69   1
  -2  43   2    0.62    3.34   1
  -3  43   2    0.41    4.27   1
  -2  44   2    1.94    3.78   1
  -1  44   2   -0.83    4.30   1
   0  44   2    7.27    3.24   1
  -2  43   3    3.04    3.70   1
  -1  43   3   30.41    4.70   1
   0  43   3   -3.62    4.78   1
   0  42   3   -0.52    4.41   1
  -1  42   3    1.05    5.38   1
  -2  42   3   16.19    4.68   1
  -3  42   3    3.66    4.10   1
  -4  41   3    1.36    3.93   1
  -3  41   3   -0.53    4.63   1
  -2  41   3   -5.73    6.01   1
  -1  41   3   20.97    5.47   1
   0  41   3   24.38    5.31   1
   0  40   3   -1.30    5.89   1
  -1  40   3   -6.54    6.48   1
  -2  40   3    1.27    6.29   1
  -3  40   3   18.55    5.46   1
  -4  40   3   27.82    4.93   1
  -5  40   3   -5.89    4.08   1
  -5  39   3    1.47    4.23   1
  -4  39   3   22.23    5.10   1
  -3  39   3   11.72    3.91   1
  -2  39   3    3.69    5.34   1
  -1  39   3   -8.51    5.76   1
   0  39   3   33.87    6.00   1
   0  38   3   93.01    9.00   1
  -1  38   3   46.93    7.38   1
  -2  38   3   40.52    5.90   1
  -3  38   3   10.34    4.84   1
  -4  38   3   67.31    6.44   1
  -5  38   3   20.59    4.63   1
  -6  38   3    0.85    3.84   1
  -6  37   3    3.27    3.27   1
  -5  37   3    4.88    4.46   1
  -4  37   3   -8.35    6.82   1
  -3  37   3   96.70    8.40   1
  -2  37   3   15.67    5.72   1
  -1  37   3   -0.80    6.12   1
   0  37   3    4.77    6.74   1
   0  36   3   -4.14    7.63   1
  -1  36   3    0.83    7.37   1
  -2  36   3    6.55    7.85   1
  -3  36   3   14.25    6.13   1
  -4  36   3   53.93    7.51   1
  -5  36   3   56.60    6.82   1
  -6  36   3   17.59    4.58   1
  -7  36   3   -0.79    3.72   1
  -7  35   3    3.21    5.41   1
  -6  35   3    4.84    5.61   1
  -5  35   3   -5.69    5.69   1
  -4  35   3   -9.39    6.64   1
  -3  35   3   35.69    6.29   1
  -2  35   3   36.03    6.72   1
  -1  35   3  247.22   13.76   1
   0  35   3   23.26    6.19   1
   0  34   3   13.30    5.27   1
  -1  34   3  152.21   10.80   1
  -2  34   3    6.04    6.74   1
  -3  34   3   16.39    5.15   1
  -4  34   3   35.31    7.15   1
  -5  34   3    1.51    5.00   1
  -6  34   3    3.93    5.79   1
  -7  34   3    2.06    5.74   1
  -8  33   3   44.47    4.83   1
  -7  33   3    4.56    4.70   1
  -6  33   3   -2.10    6.76   1
  -5  33   3    3.16    6.01   1
  -4  33   3   10.64    5.17   1
  -3  33   3  114.04   10.80   1
  -2  33   3   13.96    5.33   1
  -1  33   3   18.65    8.00   1
   0  33   3   12.82    5.28   1
   0  32   3  -13.12    7.27   1
  -1  32   3  198.14   12.89   1
  -2  32   3   90.99    8.50   1
  -3  32   3    3.49    5.14   1
  -4  32   3   -2.57    5.76   1
  -5  32   3   15.28    5.12   1
  -6  32   3   10.88    4.48   1
  -7  32   3   29.69    6.15   1
  -8  32   3   -4.48    4.83   1
  -8  31   3   19.39    4.68   1
  -7  31   3    9.30    3.84   1
  -6  31   3   76.65    8.13   1
  -5  31   3    5.89    6.24   1
  -4  31   3   33.59    6.61   1
  -3  31   3  101.89    9.43   1
  -2  31   3   11.01    5.53   1
  -1  31   3   38.66    6.51   1
   0  31   3  186.50   12.30   1
   0  30   3   59.74    7.72   1
  -1  30   3   -4.26    6.97   1
  -2  30   3    6.87    5.61   1
  -3  30   3   -2.60    5.82   1
  -4  30   3   56.99    7.74   1
  -5  30   3    2.57    6.12   1
  -6  30   3   13.43    5.61   1
  -7  30   3   -0.70    5.93   1
  -8  30   3   80.62    7.15   1
  -9  29   3    5.28    3.90   1
  -8  29   3   28.98    5.94   1
  -7  29   3   -5.93    5.93   1
  -6  29   3  168.59   11.91   1
  -5  29   3    1.73    7.15   1
  -4  29   3   44.05    7.21   1
  -3  29   3    5.99    7.01   1
  -2  29   3   47.07    7.41   1
  -1  29   3   29.38    5.74   1
   0  29   3   33.89    6.27   1
   0  28   3  122.17    9.69   1
  -1  28   3    9.16    5.42   1
  -2  28   3    3.28    5.01   1
  -3  28   3   33.58    5.83   1
  -4  28   3   13.20    4.63   1
  -5  28   3   22.03    6.72   1
  -6  28   3  112.81    9.77   1
  -7  28   3   49.37    7.25   1
  -8  28   3   22.06    5.37   1
  -9  28   3   -3.11    4.85   1
  -9  27   3   -5.89    5.51   1
  -8  27   3    3.38    5.92   1
  -7  27   3  106.98    9.42   1
  -6  27   3  100.69    9.59   1
  -5  27   3   78.07    8.94   1
  -4  27   3   80.24    8.19   1
  -3  27   3  287.49   14.42   1
  -2  27   3  409.35   16.39   1
  -1  27   3   64.52    6.97   1
   0  27   3   14.09    4.87   1
   0  26   3   21.63    4.96   1
  -1  26   3   45.09    7.27   1
  -2  26   3   -3.83    6.81   1
  -3  26   3   12.71    5.66   1
  -4  26   3   96.86    8.75   1
  -5  26   3   95.19    9.44   1
  -6  26   3   -6.05    9.19   1
  -7  26   3   13.65    6.16   1
  -8  26   3   -7.08    6.34   1
  -9  26   3   -3.19    4.88   1
  -9  25   3   10.68    4.35   1
  -8  25   3   63.60    7.22   1
  -7  25   3   49.63    8.31   1
  -6  25   3   65.83    8.63   1
  -5  25   3   20.94    6.23   1
  -4  25   3   33.99    6.28   1
  -3  25   3  113.55    8.66   1
  -2  25   3    0.74    6.78   1
  -1  25   3  286.28   13.26   1
   0  25   3  135.31    9.45   1
   0  24   3   -5.53    6.02   1
  -1  24   3    1.37    4.86   1
  -2  24   3    0.00    6.22   1
  -3  24   3  298.56   13.71   1
  -4  24   3   21.48    5.11   1
  -5  24   3   13.90    6.97   1
  -6  24   3    2.59    7.47   1
  -7  24   3  386.75   16.02   1
  -8  24   3   54.59    7.29   1
  -9  24   3   12.16    5.16   1
 -10  24   3   49.40    5.30   1
 -10  23   3    0.43    3.94   1
  -9  23   3    8.13    4.71   1
  -8  23   3   35.74    6.10   1
  -7  23   3    7.99    5.48   1
  -6  23   3   41.12    7.67   1
  -5  23   3  -10.61    7.70   1
  -4  23   3   95.30    8.51   1
  -3  23   3   84.59    7.97   1
  -2  23   3  187.58   10.27   1
  -1  23   3   17.00    4.47   1
   0  23   3   26.72    4.83   1
   0  22   3    2.50    5.45   1
  -1  22   3  156.56    9.15   1
  -2  22   3  211.12   10.68   1
  -3  22   3   12.22    5.71   1
  -4  22   3   69.00    6.76   1
  -5  22   3   64.73    7.75   1
  -6  22   3  279.98   14.02   1
  -7  22   3  112.39    9.86   1
  -8  22   3    5.65    5.98   1
  -9  22   3   42.54    6.30   1
 -10  22   3    5.87    4.09   1
 -10  21   3   21.96    4.54   1
  -9  21   3    8.86    3.46   1
  -8  21   3   -4.11    6.10   1
  -7  21   3   98.75    9.13   1
  -6  21   3   22.25    6.91   1
  -5  21   3   12.90    5.39   1
  -4  21   3    0.71    4.63   1
  -3  21   3   18.14    4.97   1
  -2  21   3    0.61    5.19   1
  -1  21   3  202.96   10.06   1
   0  21   3   18.53    4.72   1
   0  20   3    2.24    4.04   1
  -1  20   3   66.00    5.69   1
  -2  20   3  150.51    8.56   1
  -3  20   3   78.70    7.10   1
  -4  20   3   94.17    7.55   1
  -5  20   3  169.80   10.07   1
  -6  20   3    2.46    6.19   1
  -7  20   3   14.30    6.14   1
  -8  20   3   10.56    4.34   1
  -9  20   3    0.00    7.52   1
 -10  20   3    6.72    3.89   1
 -10  19   3    3.37    5.67   1
  -9  19   3   35.81    6.46   1
  -8  19   3    5.91    6.26   1
  -7  19   3    3.41    7.44   1
  -6  19   3   67.53    8.12   1
  -5  19   3   93.69    8.56   1
  -4  19   3    1.96    5.17   1
  -3  19   3   42.36    5.45   1
  -2  19   3   46.14    5.37   1
  -1  19   3    6.30    4.37   1
   0  19   3    7.40    3.17   1
   0  18   3  108.79    6.98   1
  -1  18   3   27.05    4.83   1
  -2  18   3  167.36    8.79   1
  -3  18   3   13.44    3.66   1
  -4  18   3  114.58    7.78   1
  -5  18   3   23.97    5.34   1
  -6  18   3  717.49   21.54   1
  -7  18   3  314.34   14.95   1
  -8  18   3    6.80    5.19   1
  -9  18   3   -6.12    5.82   1
 -10  18   3   10.98    4.87   1
 -10  17   3   -1.84    4.87   1
  -9  17   3   11.47    6.34   1
  -8  17   3   57.49    7.89   1
  -7  17   3    8.94    7.07   1
  -6  17   3  262.03   13.44   1
  -5  17   3   85.44    7.29   1
  -4  17   3   14.37    4.26   1
  -3  17   3   19.15    4.52   1
  -2  17   3   54.82    5.87   1
  -1  17   3   78.82    6.05   1
   0  17   3  208.84    9.13   1
   0  16   3    5.90    4.04   1
  -1  16   3   82.61    6.38   1
  -2  16   3  758.29   20.70   1
  -3  16   3   -4.55    4.20   1
  -4  16   3  156.01    8.82   1
  -5  16   3  158.60    9.46   1
  -6  16   3  367.02   15.03   1
  -7  16   3   39.75    6.77   1
  -8  16   3   30.22    6.68   1
  -9  16   3   50.38    7.35   1
 -10  16   3    3.18    4.89   1
 -11  16   3   27.53    5.21   1
 -11  15   3    8.47    4.21   1
 -10  15   3   10.09    4.79   1
  -9  15   3   -0.81    7.36   1
  -8  15   3  169.40   11.35   1
  -7  15   3   63.22    7.96   1
  -6  15   3    0.00    5.39   1
  -5  15   3  128.22    8.75   1
  -4  15   3  163.29    8.86   1
  -3  15   3 1227.49   27.55   1
  -2  15   3 3948.72   57.51   1
  -1  15   3  455.04   12.83   1
   0  15   3   26.30    4.23   1
   0  14   3   16.65    3.92   1
  -1  14   3    4.12    3.00   1
  -2  14   3   20.40    4.69   1
  -3  14   3    3.64    4.23   1
  -4  14   3   -1.58    4.91   1
  -5  14   3   -4.31    4.73   1
  -6  14   3  243.19   12.10   1
  -7  14   3    8.06    5.51   1
  -8  14   3    9.11    5.15   1
  -9  14   3   -4.09    7.54   1
 -10  14   3   12.63    4.37   1
 -11  14   3   24.46    4.83   1
 -11  13   3   -0.47    4.99   1
 -10  13   3    5.55    6.21   1
  -9  13   3   55.61    7.51   1
  -8  13   3   21.57    6.12   1
  -7  13   3  511.09   18.27   1
  -6  13   3  211.28   10.76   1
  -5  13   3   10.32    4.99   1
  -4  13   3 1147.21   27.16   1
  -3  13   3  834.05   21.12   1
  -2  13   3  631.54   17.15   1
  -1  13   3   15.90    3.55   1
   0  13   3  402.91   11.11   1
   0  12   3  273.53    8.89   1
  -1  12   3  514.07   14.71   1
  -2  12   3   20.51    3.66   1
  -3  12   3    2.88    4.74   1
  -4  12   3    0.00    5.03   1
  -5  12   3    1.15    3.94   1
  -6  12   3   23.17    6.15   1
  -7  12   3   90.26    8.88   1
  -8  12   3    8.47    6.27   1
  -9  12   3   14.98    5.69   1
 -10  12   3    8.50    4.48   1
 -11  12   3    4.90    5.18   1
 -11  11   3   70.45    6.12   1
 -10  11   3  150.27    9.98   1
  -9  11   3   66.44    9.08   1
  -8  11   3  133.80   10.18   1
  -7  11   3  155.28   10.30   1
  -6  11   3   47.05    5.84   1
  -5  11   3  411.00   13.66   1
  -4  11   3 1041.31   24.71   1
  -3  11   3  194.73    8.20   1
  -2  11   3 2026.96   33.46   1
  -1  11   3  134.29    6.01   1
   0  11   3    5.58    2.65   1
   0  10   3 1735.46   28.97   1
  -1  10   3   -2.08    2.99   1
  -2  10   3  163.75    6.87   1
  -3  10   3  323.35   10.09   1
  -4  10   3 1123.50   25.50   1
  -5  10   3   26.37    4.79   1
  -6  10   3   48.18    6.08   1
  -7  10   3   29.39    6.29   1
  -8  10   3   37.44    7.14   1
  -9  10   3   24.11    5.69   1
 -10  10   3   87.56    8.16   1
 -11  10   3   22.01    4.73   1
 -11   9   3  132.21    8.69   1
 -10   9   3    1.49    6.14   1
  -9   9   3   52.90    7.90   1
  -8   9   3  433.46   16.90   1
  -7   9   3   25.49    6.06   1
  -6   9   3   30.17    5.09   1
  -5   9   3  477.50   14.30   1
  -4   9   3  204.21    8.70   1
  -3   9   3   33.16    4.37   1
  -2   9   3  267.08    8.38   1
  -1   9   3  284.71    8.18   1
   0   9   3  470.67   12.82   1
   0   8   3 3641.52   48.05   1
  -1   8   3  371.02   10.85   1
  -2   8   3   -2.01    3.77   1
  -3   8   3   35.57    4.10   1
  -4   8   3    6.10    3.38   1
  -5   8   3 1026.85   25.70   1
  -6   8   3    3.12    5.27   1
  -7   8   3   11.83    4.68   1
  -8   8   3   25.95    5.55   1
  -9   8   3   -7.61    7.89   1
 -10   8   3    5.27    5.88   1
 -11   8   3   31.23    5.42   1
 -11   7   3  100.53    8.21   1
 -10   7   3    4.56    6.97   1
  -9   7   3  602.48   20.32   1
  -8   7   3   -4.94    6.99   1
  -7   7   3  -10.23    6.11   1
  -6   7   3    1.23    5.06   1
  -5   7   3 1004.95   25.06   1
  -4   7   3  410.77   11.82   1
  -3   7   3  178.68    7.10   1
  -2   7   3   -1.09    2.93   1
  -1   7   3  517.94   12.88   1
   0   7   3 4205.82   53.29   1
   0   6   3 6715.51   78.21   1
  -1   6   3   63.71    4.08   1
  -2   6   3  532.78   13.19   1
  -3   6   3 1406.08   25.52   1
  -4   6   3  156.10    7.74   1
  -5   6   3  160.29    7.95   1
  -6   6   3  151.75    9.10   1
  -7   6   3    1.44    5.07   1
  -8   6   3    5.46    4.94   1
  -9   6   3    0.00    7.48   1
 -10   6   3   -2.30    7.14   1
 -11   6   3   14.86    4.90   1
 -11   5   3    4.06    4.53   1
 -10   5   3   36.48    6.41   1
  -9   5   3  202.33   12.82   1
  -8   5   3   42.91    6.82   1
  -7   5   3   93.02    8.44   1
  -6   5   3  371.07   13.24   1
  -5   5   3  146.05    7.78   1
  -4   5   3  226.44    8.87   1
  -3   5   3 2364.57   35.84   1
  -2   5   3 2116.40   31.32   1
  -1   5   3 2407.18   33.37   1
   0   5   320427.72  414.64   1
   0   4   317254.71  183.01   1
  -1   4   3 1614.46   24.61   1
  -2   4   3  418.63   11.28   1
  -3   4   3  469.50   13.25   1
  -4   4   3  487.13   15.03   1
  -5   4   3  146.87    8.18   1
  -6   4   3  357.99   13.17   1
  -7   4   3   18.92    5.64   1
  -8   4   3   21.62    4.90   1
  -9   4   3   -7.63    7.34   1
 -10   4   3   21.67    5.66   1
 -11   4   3   19.53    4.42   1
 -11   3   3   26.40    5.04   1
 -10   3   3  134.19   10.56   1
  -9   3   3   48.58    7.64   1
  -8   3   3   16.16    4.38   1
  -7   3   3   30.54    5.97   1
  -6   3   3    2.91    5.68   1
  -5   3   3    3.73    4.17   1
  -4   3   3   -1.10    4.17   1
  -3   3   3 1625.65   27.25   1
  -2   3   3 6061.93   71.20   1
  -1   3   3 2545.48   34.20   1
   0   3   3  183.69    6.12   1
   0   2   3 6138.28   70.78   1
  -1   2   3  171.25    5.70   1
  -2   2   3   19.98    2.77   1
  -3   2   3 2118.86   32.48   1
  -4   2   3 1617.94   29.46   1
  -5   2   3    1.39    3.67   1
  -6   2   3  447.66   14.29   1
  -7   2   3   13.55    5.23   1
  -8   2   3   37.58    6.41   1
  -9   2   3   42.89    5.83   1
 -10   2   3   51.38    6.81   1
 -11   2   3   34.45    5.37   1
 -11   1   3    4.77    5.13   1
 -10   1   3   21.83    7.09   1
  -9   1   3    0.00    5.86   1
  -8   1   3    2.68    5.06   1
  -7   1   3    2.80    6.33   1
  -6   1   3   -0.58    4.64   1
  -5   1   3  552.74   17.31   1
  -4   1   3   21.33    4.07   1
  -3   1   3  969.87   19.23   1
  -2   1   3  419.44   10.84   1
  -1   1   3    0.38    3.31   1
   0   1   3  380.65    9.98   1
   0   0   3    2.35    3.07   1
  -1   0   3   -3.21    3.15   1
  -2   0   3    2.41    2.45   1
  -3   0   3   -0.28    2.95   1
  -4   0   3   -0.36    3.60   1
  -5   0   3   -0.92    4.58   1
  -6   0   3   -1.15    4.60   1
  -7   0   3   -6.98    5.75   1
  -8   0   3    7.49    4.96   1
  -9   0   3   -7.61    7.02   1
 -10   0   3   -6.24    5.94   1
 -11   0   3    4.17    4.66   1
 -11   0   4  122.25    8.41   1
 -10   0   4   41.04    6.65   1
  -9   0   4  138.06   10.41   1
  -8   0   4    4.85    5.60   1
  -7   0   4  103.67    8.39   1
  -6   0   4   29.34    5.09   1
  -5   0   4   50.89    5.36   1
  -4   0   4  103.85    6.12   1
  -3   0   4   33.64    3.86   1
  -2   0   4   91.45    4.88   1
  -1   0   4  365.25   10.67   1
   0   0   4   53.33    4.09   1
   0   1   4 1591.54   26.33   1
  -1   1   4 1148.89   20.96   1
  -2   1   4  242.16    7.59   1
  -3   1   4  967.97   20.38   1
  -4   1   4  727.83   18.83   1
  -5   1   4  928.87   23.48   1
  -6   1   4   62.71    6.28   1
  -7   1   4  389.27   15.14   1
  -8   1   4  336.47   14.90   1
  -9   1   4  243.26   12.73   1
 -10   1   4   14.01    5.32   1
 -11   1   4    8.80    4.67   1
 -11   2   4    4.38    5.33   1
 -10   2   4   -0.78    5.66   1
  -9   2   4   12.95    6.44   1
  -8   2   4   50.66    8.22   1
  -7   2   4   62.18    6.99   1
  -6   2   4   -0.60    5.64   1
  -5   2   4  532.14   14.67   1
  -4   2   4   28.36    4.26   1
  -3   2   4  130.76    5.85   1
  -2   2   4   89.32    4.61   1
  -1   2   4  166.88    6.22   1
   0   2   4  927.85   18.65   1
   0   3   4   57.64    4.33   1
  -1   3   4 4571.44   57.60   1
  -2   3   4  634.46   15.18   1
  -3   3   4  864.06   19.41   1
  -4   3   4 1568.22   30.05   1
  -5   3   4   64.09    5.64   1
  -6   3   4    4.21    5.73   1
  -7   3   4    3.34    3.72   1
  -8   3   4   53.46    7.67   1
  -9   3   4   24.19    6.35   1
 -10   3   4   26.84    5.75   1
 -11   3   4   -5.94    6.23   1
 -11   4   4   82.02    6.84   1
 -10   4   4   66.31    7.64   1
  -9   4   4   82.67    8.02   1
  -8   4   4  125.63    9.62   1
  -7   4   4  107.36    8.06   1
  -6   4   4   59.39    6.77   1
  -5   4   4  224.71    9.51   1
  -4   4   4  965.54   22.49   1
  -3   4   4  239.82    8.23   1
  -2   4   4  159.37    6.30   1
  -1   4   4 2879.84   40.34   1
   0   4   4 1634.18   27.30   1
   0   5   4 4090.47   53.76   1
  -1   5   4   18.46    3.11   1
  -2   5   4  751.77   17.01   1
  -3   5   4   88.55    5.37   1
  -4   5   4   31.85    4.47   1
  -5   5   4   67.10    6.06   1
  -6   5   4  183.77    9.51   1
  -7   5   4    0.72    5.37   1
  -8   5   4    1.63    5.41   1
  -9   5   4  403.03   16.47   1
 -10   5   4    7.16    4.57   1
 -11   5   4   62.48    6.40   1
 -11   6   4    2.87    5.41   1
 -10   6   4   10.66    5.77   1
  -9   6   4    7.86    5.21   1
  -8   6   4   -2.46    6.18   1
  -7   6   4   25.33    5.30   1
  -6   6   4   52.13    6.35   1
  -5   6   4    3.09    4.55   1
  -4   6   4  191.15    8.27   1
  -3   6   4 1781.29   31.10   1
  -2   6   4   67.37    4.45   1
  -1   6   4  182.45    6.67   1
   0   6   4 1804.27   29.76   1
   0   7   4   43.32    4.45   1
  -1   7   4  379.32   11.85   1
  -2   7   4    4.09    2.99   1
  -3   7   4   17.88    3.90   1
  -4   7   4    5.81    3.72   1
  -5   7   4    9.80    4.26   1
  -6   7   4   32.76    4.84   1
  -7   7   4  104.83    8.02   1
  -8   7   4  103.69    9.32   1
  -9   7   4   -0.84    7.38   1
 -10   7   4   69.52    7.64   1
 -11   7   4   35.38    4.95   1
 -11   8   4   12.54    4.84   1
 -10   8   4    9.47    5.49   1
  -9   8   4   17.91    5.71   1
  -8   8   4  228.26   12.94   1
  -7   8   4   48.78    6.62   1
  -6   8   4  428.79   15.09   1
  -5   8   4   24.70    5.00   1
  -4   8   4 2512.79   42.26   1
  -3   8   4 1943.40   33.77   1
  -2   8   4    4.04    3.16   1
  -1   8   4 1296.42   24.39   1
   0   8   4 1109.26   22.47   1
   0   9   4  497.71   14.64   1
  -1   9   4  260.97    8.54   1
  -2   9   4  547.37   15.58   1
  -3   9   4  265.21    9.48   1
  -4   9   4   17.57    4.50   1
  -5   9   4   26.41    4.68   1
  -6   9   4   11.31    4.56   1
  -7   9   4   25.20    5.43   1
  -8   9   4    7.49    8.02   1
  -9   9   4   54.17    8.36   1
 -10   9   4   24.65    6.32   1
 -11   9   4   -2.70    5.95   1
 -11  10   4   15.78    5.40   1
 -10  10   4   37.43    6.18   1
  -9  10   4   62.86    8.18   1
  -8  10   4  284.77   14.22   1
  -7  10   4 1070.49   31.70   1
  -6  10   4  801.91   21.23   1
  -5  10   4 2299.92   43.05   1
  -4  10   4  573.58   15.14   1
  -3  10   4    2.06    5.23   1
  -2  10   4  305.57    9.83   1
  -1  10   4   67.98    5.36   1
   0  10   4  991.93   21.68   1
   0  11   4  645.86   17.59   1
  -1  11   4  182.98    7.73   1
  -2  11   4 2797.17   43.51   1
  -3  11   4  171.04    7.83   1
  -4  11   4 1052.06   25.46   1
  -5  11   4  357.50   13.18   1
  -6  11   4    4.08    5.77   1
  -7  11   4   95.74    9.09   1
  -8  11   4  208.40   12.45   1
  -9  11   4  142.31   10.23   1
 -10  11   4    3.83    4.28   1
 -11  11   4    8.50    4.50   1
 -11  12   4   12.79    4.65   1
 -10  12   4   30.51    6.18   1
  -9  12   4   50.05    7.54   1
  -8  12   4 1240.40   35.86   1
  -7  12   4   25.18    4.46   1
  -6  12   4   69.48    7.21   1
  -5  12   4    0.00    4.86   1
  -4  12   4  387.17   12.83   1
  -3  12   4  643.73   19.03   1
  -2  12   4  571.29   17.31   1
  -1  12   4   -2.35    4.50   1
   0  12   4   57.38    4.93   1
   0  13   4    3.39    3.64   1
  -1  13   4  597.83   17.56   1
  -2  13   4  834.72   21.36   1
  -3  13   4  181.98    8.49   1
  -4  13   4  308.85   11.34   1
  -5  13   4   30.84    5.09   1
  -6  13   4   -4.97    6.47   1
  -7  13   4  108.52    9.09   1
  -8  13   4   41.79    8.00   1
  -9  13   4   14.73    6.05   1
 -10  13   4    5.52    6.39   1
 -11  13   4   74.94    6.30   1
 -11  14   4    9.30    4.24   1
 -10  14   4   16.58    4.93   1
  -9  14   4   17.81    7.06   1
  -8  14   4   16.97    6.04   1
  -7  14   4    3.23    6.76   1
  -6  14   4  105.16    8.64   1
  -5  14   4   -1.91    4.54   1
  -4  14   4  111.35    7.83   1
  -3  14   4   12.14    4.34   1
  -2  14   4   67.16    6.64   1
  -1  14   4   15.41    4.21   1
   0  14   4  252.32    9.84   1
   0  15   4 1206.23   27.09   1
  -1  15   4  540.63   14.37   1
  -2  15   4 1220.76   27.53   1
  -3  15   4   82.78    6.52   1
  -4  15   4   -4.04    5.26   1
  -5  15   4   -3.28    5.13   1
  -6  15   4   25.78    5.25   1
  -7  15   4  905.63   24.85   1
  -8  15   4  137.06   10.22   1
  -9  15   4   -3.20    6.30   1
 -10  15   4    3.27    5.73   1
 -11  15   4   29.57    5.00   1
 -11  16   4    5.60    4.11   1
 -10  16   4   19.80    5.35   1
  -9  16   4    1.57    6.77   1
  -8  16   4   48.08    6.83   1
  -7  16   4   -3.31    6.52   1
  -6  16   4  194.12   11.19   1
  -5  16   4  257.84   12.35   1
  -4  16   4   47.22    5.79   1
  -3  16   4   34.91    4.85   1
  -2  16   4   27.71    4.62   1
  -1  16   4   22.02    4.30   1
   0  16   4  725.45   20.84   1
   0  17   4  110.24    7.50   1
  -1  17   4   63.85    5.90   1
  -2  17   4  140.18    8.13   1
  -3  17   4   19.97    4.32   1
  -4  17   4   -1.25    4.99   1
  -5  17   4   27.48    5.69   1
  -6  17   4  269.80   13.45   1
  -7  17   4    2.23    5.74   1
  -8  17   4  109.37    9.66   1
  -9  17   4   -2.57    4.75   1
 -10  17   4    7.71    4.89   1
 -10  18   4   11.67    4.04   1
  -9  18   4   60.90    7.74   1
  -8  18   4    3.92    5.85   1
  -7  18   4    2.25    5.79   1
  -6  18   4  123.63   10.10   1
  -5  18   4  103.21    8.61   1
  -4  18   4    3.24    4.72   1
  -3  18   4  164.06    9.02   1
  -2  18   4   57.28    5.74   1
  -1  18   4   33.11    4.87   1
   0  18   4  195.85    9.44   1
   0  19   4   11.93    5.26   1
  -1  19   4    4.92    3.84   1
  -2  19   4  334.59   12.40   1
  -3  19   4   87.83    6.33   1
  -4  19   4  107.81    7.78   1
  -5  19   4    5.19    7.07   1
  -6  19   4   32.83    5.93   1
  -7  19   4  611.30   20.67   1
  -8  19   4  113.22    9.39   1
  -9  19   4   62.24    7.63   1
 -10  19   4   -0.56    5.06   1
 -10  20   4   19.96    4.97   1
  -9  20   4   11.87    4.68   1
  -8  20   4    7.67    4.90   1
  -7  20   4    6.81    7.32   1
  -6  20   4  323.93   14.90   1
  -5  20   4   29.47    6.55   1
  -4  20   4   12.11    5.63   1
  -3  20   4   63.31    6.49   1
  -2  20   4   40.32    5.25   1
  -1  20   4   53.35    5.66   1
   0  20   4   48.89    5.63   1
   0  21   4  149.07    9.20   1
  -1  21   4   12.95    4.12   1
  -2  21   4   94.72    7.38   1
  -3  21   4  216.01   11.22   1
  -4  21   4   87.81    8.35   1
  -5  21   4   16.68    5.47   1
  -6  21   4    0.83    7.11   1
  -7  21   4   -3.40    6.37   1
  -8  21   4   57.10    7.90   1
  -9  21   4   48.09    6.89   1
 -10  21   4   16.43    4.44   1
 -10  22   4    9.46    4.04   1
  -9  22   4    5.27    5.67   1
  -8  22   4    1.58    5.59   1
  -7  22   4   33.33    6.32   1
  -6  22   4  118.94    9.12   1
  -5  22   4   20.80    5.62   1
  -4  22   4   -3.74    6.39   1
  -3  22   4   29.91    6.35   1
  -2  22   4  261.88   12.20   1
  -1  22   4    3.94    4.22   1
   0  22   4   44.75    5.95   1
   0  23   4  106.39    8.19   1
  -1  23   4    2.06    5.45   1
  -2  23   4   20.48    4.75   1
  -3  23   4   59.21    7.19   1
  -4  23   4    4.62    5.27   1
  -5  23   4  110.51   10.11   1
  -6  23   4    9.61    6.47   1
  -7  23   4  244.84   13.16   1
  -8  23   4   88.83    8.47   1
  -9  23   4    0.00    4.70   1
 -10  23   4    7.01    3.71   1
 -10  24   4    8.87    3.33   1
  -9  24   4   18.20    5.01   1
  -8  24   4    0.75    6.37   1
  -7  24   4  318.07   15.23   1
  -6  24   4   97.00    9.32   1
  -5  24   4   -0.83    6.38   1
  -4  24   4    2.38    6.58   1
  -3  24   4   18.09    5.51   1
  -2  24   4   24.21    5.22   1
  -1  24   4  341.40   14.01   1
   0  24   4    4.33    6.62   1
   0  25   4   91.46    8.57   1
  -1  25   4  227.92   12.03   1
  -2  25   4   30.64    6.06   1
  -3  25   4    3.11    6.22   1
  -4  25   4  114.64    9.47   1
  -5  25   4   36.45    6.85   1
  -6  25   4  310.48   14.71   1
  -7  25   4   43.46    7.81   1
  -8  25   4   -2.87    6.66   1
  -9  25   4  -18.92    6.59   1
  -9  26   4    8.62    4.64   1
  -8  26   4    5.49    6.37   1
  -7  26   4   29.70    7.04   1
  -6  26   4   -3.38    8.36   1
  -5  26   4    1.70    6.35   1
  -4  26   4    6.62    7.12   1
  -3  26   4    4.00    5.48   1
  -2  26   4   -1.56    6.79   1
  -1  26   4    3.08    7.22   1
   0  26   4  220.66   12.16   1
   0  27   4   64.40    7.54   1
  -1  27   4    3.17    7.18   1
  -2  27   4   -4.01    5.94   1
  -3  27   4   23.47    6.16   1
  -4  27   4   -5.04    8.23   1
  -5  27   4    3.97    5.59   1
  -6  27   4   11.68    6.17   1
  -7  27   4   16.46    4.94   1
  -8  27   4   -1.95    6.67   1
  -9  27   4    0.47    5.09   1
  -9  28   4    0.86    5.29   1
  -8  28   4   10.21    5.12   1
  -7  28   4  119.44    9.87   1
  -6  28   4   19.11    5.49   1
  -5  28   4   31.10    6.53   1
  -4  28   4    8.48    4.69   1
  -3  28   4   21.13    6.99   1
  -2  28   4   68.90    8.71   1
  -1  28   4 1090.87   32.60   1
   0  28   4  425.92   17.02   1
   0  29   4  279.63   14.48   1
  -1  29   4    5.82    7.39   1
  -2  29   4  245.07   13.41   1
  -3  29   4   44.48    7.33   1
  -4  29   4   41.95    7.27   1
  -5  29   4   68.36    8.74   1
  -6  29   4   36.20    6.57   1
  -7  29   4   -2.13    6.63   1
  -8  29   4   60.86    6.85   1
  -9  29   4   -0.76    4.72   1
  -8  30   4    1.05    5.20   1
  -7  30   4   12.57    5.46   1
  -6  30   4  146.26   10.45   1
  -5  30   4   -4.96    7.30   1
  -4  30   4    2.54    6.05   1
  -3  30   4   73.08    8.42   1
  -2  30   4  689.42   21.91   1
  -1  30   4  175.32   11.89   1
   0  30   4  777.61   23.69   1
   0  31   4  124.65    9.96   1
  -1  31   4  114.94    9.56   1
  -2  31   4  143.94   10.79   1
  -3  31   4   -0.85    5.82   1
  -4  31   4   -3.35    6.28   1
  -5  31   4    5.92    5.24   1
  -6  31   4   19.26    5.74   1
  -7  31   4   21.89    5.43   1
  -8  31   4   -0.95    4.47   1
  -8  32   4    4.24    4.61   1
  -7  32   4   25.00    5.96   1
  -6  32   4  112.67    8.53   1
  -5  32   4   -3.90    6.10   1
  -4  32   4   71.32    8.28   1
  -3  32   4    5.89    6.24   1
  -2  32   4    5.94    8.09   1
  -1  32   4  507.81   18.81   1
   0  32   4   -3.39    7.00   1
   0  33   4  171.40   11.36   1
  -1  33   4   67.38    8.72   1
  -2  33   4   31.32    6.33   1
  -3  33   4   28.13    5.66   1
  -4  33   4    0.00    5.88   1
  -5  33   4   74.85    8.14   1
  -6  33   4   53.87    6.81   1
  -7  33   4   10.73    4.88   1
  -7  34   4   -2.90    6.04   1
  -6  34   4   -1.23    5.97   1
  -5  34   4   22.26    5.04   1
  -4  34   4   -4.63    6.26   1
  -3  34   4    7.25    7.51   1
  -2  34   4   87.71    8.50   1
  -1  34   4   42.49    6.75   1
   0  34   4   10.99    4.53   1
   0  35   4   30.44    5.93   1
  -1  35   4   13.96    4.98   1
  -2  35   4   51.08    7.84   1
  -3  35   4   -0.78    5.65   1
  -4  35   4   57.82    6.45   1
  -5  35   4   50.66    6.90   1
  -6  35   4   10.17    3.63   1
  -7  35   4   79.96    6.20   1
  -6  36   4   -4.59    4.05   1
  -5  36   4   -5.56    5.56   1
  -4  36   4    5.54    5.71   1
  -3  36   4    3.95    5.32   1
  -2  36   4    3.83    6.18   1
  -1  36   4    0.78    6.06   1
   0  36   4   -6.16    6.16   1
   0  37   4   48.77    5.71   1
  -1  37   4   27.56    5.70   1
  -2  37   4    0.73    5.95   1
  -3  37   4    6.51    3.84   1
  -4  37   4   13.32    4.36   1
  -5  37   4    1.69    4.68   1
  -6  37   4    3.91    3.77   1
  -6  38   4   34.91    4.82   1
  -5  38   4   33.04    5.12   1
  -4  38   4   13.00    4.04   1
  -3  38   4   38.48    6.08   1
  -2  38   4    2.04    6.13   1
  -1  38   4   31.91    6.26   1
   0  38   4   22.87    5.86   1
   0  39   4   -3.17    6.25   1
  -1  39   4    2.57    5.14   1
  -2  39   4   76.83    7.13   1
  -3  39   4   15.44    4.50   1
  -4  39   4   14.92    4.18   1
  -5  39   4   -1.33    4.13   1
  -5  40   4   -1.88    4.34   1
  -4  40   4    0.94    4.04   1
  -3  40   4    5.70    3.11   1
  -2  40   4   75.16    7.15   1
  -1  40   4   16.81    5.35   1
   0  40   4    0.00    4.48   1
   0  41   4    8.94    4.07   1
  -1  41   4   33.59    5.01   1
  -2  41   4    4.59    4.76   1
  -3  41   4    2.35    4.12   1
  -4  41   4   -3.22    3.90   1
  -3  42   4    2.00    4.69   1
  -2  42   4    7.97    2.85   1
  -1  42   4   26.90    4.22   1
   0  42   4   33.51    5.07   1
   0  43   4   31.65    4.27   1
  -1  43   4    4.64    3.34   1
   0  42   5   -5.60    3.82   1
  -1  42   5   -0.39    4.14   1
  -2  42   5    2.27    3.19   1
  -3  41   5    3.31    4.21   1
  -2  41   5   38.33    5.01   1
  -1  41   5    3.21    4.79   1
   0  41   5    8.28    3.53   1
   0  40   5    2.55    4.29   1
  -1  40   5   -3.67    4.94   1
  -2  40   5   25.72    4.65   1
  -3  40   5    2.40    4.97   1
  -4  40   5    1.26    3.77   1
  -5  39   5    1.59    3.85   1
  -4  39   5    2.42    4.87   1
  -3  39   5   32.91    5.55   1
  -2  39   5    1.73    4.98   1
  -1  39   5   10.51    4.91   1
   0  39   5    7.98    4.42   1
   0  38   5    1.88    5.84   1
  -1  38   5   14.49    4.39   1
  -2  38   5    3.15    5.54   1
  -3  38   5   -1.80    5.79   1
  -4  38   5   49.03    5.82   1
  -5  38   5    3.69    4.13   1
  -6  37   5    2.47    3.63   1
  -5  37   5    2.61    4.58   1
  -4  37   5   16.83    4.71   1
  -3  37   5    2.61    4.71   1
  -2  37   5   27.71    5.13   1
  -1  37   5    1.38    5.43   1
   0  37   5    5.87    4.31   1
   0  36   5    5.78    4.86   1
  -1  36   5    5.13    6.00   1
  -2  36   5   -6.53    6.53   1
  -3  36   5   29.88    5.45   1
  -4  36   5   10.44    4.13   1
  -5  36   5   28.88    4.96   1
  -6  36   5   -4.25    4.97   1
  -7  35   5   23.27    4.00   1
  -6  35   5    1.06    4.55   1
  -5  35   5    1.89    4.75   1
  -4  35   5   -0.70    6.59   1
  -3  35   5   -1.48    6.21   1
  -2  35   5    1.53    5.07   1
  -1  35   5   48.77    7.22   1
   0  35   5   15.22    5.27   1
   0  34   5    1.59    4.93   1
  -1  34   5    5.60    6.25   1
  -2  34   5   29.70    6.28   1
  -3  34   5  109.26    9.05   1
  -4  34   5   17.74    5.53   1
  -5  34   5   18.03    4.77   1
  -6  34   5   -1.74    4.61   1
  -7  34   5    9.01    3.60   1
  -7  33   5   72.66    6.53   1
  -6  33   5    1.68    4.07   1
  -5  33   5    9.57    5.15   1
  -4  33   5   16.50    5.97   1
  -3  33   5   22.00    5.40   1
  -2  33   5   36.06    6.29   1
  -1  33   5    8.23    3.92   1
   0  33   5    4.36    4.49   1
   0  32   5   91.87    8.73   1
  -1  32   5    1.68    6.92   1
  -2  32   5   -6.69    7.29   1
  -3  32   5   24.24    7.19   1
  -4  32   5    5.61    6.56   1
  -5  32   5   43.73    7.45   1
  -6  32   5   24.26    5.62   1
  -7  32   5    3.89    4.55   1
  -8  32   5    3.96    4.51   1
  -8  31   5   48.16    5.20   1
  -7  31   5   14.05    4.27   1
  -6  31   5   19.50    5.45   1
  -5  31   5   88.39    8.37   1
  -4  31   5   -0.82    6.94   1
  -3  31   5   39.23    6.25   1
  -2  31   5   -3.39    6.67   1
  -1  31   5   14.70    5.60   1
   0  31   5   35.53    7.12   1
   0  30   5    0.00    5.89   1
  -1  30   5  -13.60    8.42   1
  -2  30   5   13.03    4.97   1
  -3  30   5   69.01    8.27   1
  -4  30   5   34.10    7.14   1
  -5  30   5   -8.09    7.51   1
  -6  30   5   35.92    5.34   1
  -7  30   5   31.00    5.39   1
  -8  30   5    4.65    4.56   1
  -8  29   5    8.35    3.31   1
  -7  29   5   -4.11    6.50   1
  -6  29   5   34.74    7.21   1
  -5  29   5   -4.14    6.78   1
  -4  29   5  102.82   10.25   1
  -3  29   5  277.72   14.00   1
  -2  29   5  119.22    9.87   1
  -1  29   5   11.28    6.08   1
   0  29   5  484.04   18.05   1
   0  28   5   22.41    6.24   1
  -1  28   5  134.45   10.86   1
  -2  28   5   48.12    6.49   1
  -3  28   5   17.49    7.33   1
  -4  28   5   12.47    5.32   1
  -5  28   5  122.23    9.82   1
  -6  28   5    2.41    5.73   1
  -7  28   5   -2.16    5.98   1
  -8  28   5    4.70    6.00   1
  -9  28   5    1.63    3.94   1
  -9  27   5    6.34    3.66   1
  -8  27   5   -1.26    7.48   1
  -7  27   5   20.54    5.18   1
  -6  27   5  271.70   13.86   1
  -5  27   5    0.00    6.57   1
  -4  27   5    3.39    6.12   1
  -3  27   5  193.12   11.41   1
  -2  27   5  250.75   13.11   1
  -1  27   5   99.33    9.38   1
   0  27   5   15.47    5.00   1
   0  26   5   -8.12    7.79   1
  -1  26   5  186.30   11.82   1
  -2  26   5    0.81    6.01   1
  -3  26   5   89.53    8.88   1
  -4  26   5   10.10    5.50   1
  -5  26   5  104.97    9.16   1
  -6  26   5    7.25    5.14   1
  -7  26   5   16.08    6.38   1
  -8  26   5   42.99    6.36   1
  -9  26   5   -5.46    4.57   1
  -9  25   5    1.07    4.97   1
  -8  25   5   33.96    6.27   1
  -7  25   5   41.08    6.78   1
  -6  25   5   33.26    7.80   1
  -5  25   5    0.85    7.55   1
  -4  25   5    3.88    5.28   1
  -3  25   5   87.18    9.36   1
  -2  25   5    7.90    4.56   1
  -1  25   5  774.80   22.39   1
   0  25   5    3.96    6.68   1
   0  24   5  285.69   13.31   1
  -1  24   5   67.00    7.69   1
  -2  24   5   -2.30    5.79   1
  -3  24   5    2.36    7.35   1
  -4  24   5    0.00    6.32   1
  -5  24   5   -8.43    7.54   1
  -6  24   5   66.93    7.85   1
  -7  24   5   12.00    5.29   1
  -8  24   5   40.27    6.39   1
  -9  24   5   11.87    5.48   1
 -10  23   5    7.81    3.48   1
  -9  23   5   12.99    4.02   1
  -8  23   5    4.52    4.89   1
  -7  23   5   65.48    8.90   1
  -6  23   5   26.69    6.20   1
  -5  23   5    3.33    7.82   1
  -4  23   5    6.39    4.33   1
  -3  23   5   60.24    7.70   1
  -2  23   5   30.73    5.87   1
  -1  23   5    1.47    4.89   1
   0  23   5   22.42    6.17   1
   0  22   5   47.16    7.41   1
  -1  22   5   28.42    6.25   1
  -2  22   5   21.05    5.42   1
  -3  22   5   57.90    7.04   1
  -4  22   5   84.23    7.47   1
  -5  22   5    7.12    5.71   1
  -6  22   5   24.36    6.24   1
  -7  22   5   61.24    7.95   1
  -8  22   5   16.06    5.70   1
  -9  22   5    8.98    5.08   1
 -10  22   5    5.90    3.85   1
 -10  21   5    9.24    4.40   1
  -9  21   5   20.57    5.77   1
  -8  21   5    4.78    7.03   1
  -7  21   5   62.85    7.43   1
  -6  21   5  267.86   14.59   1
  -5  21   5   -4.03    6.60   1
  -4  21   5   24.80    5.84   1
  -3  21   5    0.72    5.03   1
  -2  21   5   -4.84    5.31   1
  -1  21   5  211.62   10.83   1
   0  21   5   19.96    4.85   1
   0  20   5  199.13   10.86   1
  -1  20   5    1.97    5.46   1
  -2  20   5   -3.33    6.13   1
  -3  20   5   84.09    7.67   1
  -4  20   5   27.53    5.70   1
  -5  20   5    1.58    5.91   1
  -6  20   5  120.97   10.30   1
  -7  20   5   -4.26    6.66   1
  -8  20   5   69.36    7.46   1
  -9  20   5    3.49    5.63   1
 -10  20   5    5.45    4.39   1
 -10  19   5    9.39    4.37   1
  -9  19   5   53.42    7.24   1
  -8  19   5    7.71    5.93   1
  -7  19   5    2.56    7.39   1
  -6  19   5  448.25   17.21   1
  -5  19   5  153.94    9.79   1
  -4  19   5   33.84    5.34   1
  -3  19   5   25.39    5.41   1
  -2  19   5   23.85    4.82   1
  -1  19   5   69.36    6.67   1
   0  19   5  133.06    8.62   1
   0  18   5   29.24    4.39   1
  -1  18   5   21.74    4.84   1
  -2  18   5   18.38    4.96   1
  -3  18   5    4.29    3.74   1
  -4  18   5    3.69    3.45   1
  -5  18   5  134.16    9.98   1
  -6  18   5  138.44   10.77   1
  -7  18   5  272.05   13.89   1
  -8  18   5  177.92   11.74   1
  -9  18   5    6.45    5.45   1
 -10  18   5   27.40    5.11   1
 -10  17   5   -5.37    5.57   1
  -9  17   5   51.35    7.47   1
  -8  17   5  215.58   12.88   1
  -7  17   5  497.51   18.71   1
  -6  17   5    4.01    8.52   1
  -5  17   5   74.46    7.17   1
  -4  17   5   19.65    5.40   1
  -3  17   5   33.82    5.33   1
  -2  17   5   57.57    5.98   1
  -1  17   5   -0.58    5.81   1
   0  17   5  427.57   14.19   1
   0  16   5    9.47    4.27   1
  -1  16   5  462.73   14.47   1
  -2  16   5  220.18    9.79   1
  -3  16   5   11.50    4.74   1
  -4  16   5    1.94    5.61   1
  -5  16   5  -10.02    5.99   1
  -6  16   5  526.80   18.33   1
  -7  16   5  228.16   12.65   1
  -8  16   5   -4.25    7.56   1
  -9  16   5   22.35    6.00   1
 -10  16   5   59.71    6.21   1
 -11  16   5   38.37    4.69   1
 -11  15   5  -12.97    6.14   1
 -10  15   5    1.72    3.89   1
  -9  15   5  -10.32    6.97   1
  -8  15   5  220.29   12.85   1
  -7  15   5   10.03    5.63   1
  -6  15   5    1.55    5.13   1
  -5  15   5    1.39    6.00   1
  -4  15   5   46.77    6.13   1
  -3  15   5  395.91   13.44   1
  -2  15   5    4.31    3.41   1
  -1  15   5   10.95    4.43   1
   0  15   5  446.45   14.04   1
   0  14   5  193.56    9.41   1
  -1  14   5 1765.19   35.35   1
  -2  14   5  264.14   10.46   1
  -3  14   5    7.33    3.85   1
  -4  14   5    2.42    4.85   1
  -5  14   5    0.68    3.78   1
  -6  14   5   46.07    7.16   1
  -7  14   5   37.57    6.96   1
  -8  14   5  124.41   10.38   1
  -9  14   5   79.60    8.94   1
 -10  14   5   51.85    6.58   1
 -11  14   5   35.76    5.77   1
 -11  13   5   20.50    4.88   1
 -10  13   5    7.28    4.69   1
  -9  13   5    0.82    5.36   1
  -8  13   5   -4.28    6.00   1
  -7  13   5   70.01    7.77   1
  -6  13   5   32.78    6.45   1
  -5  13   5  440.59   15.35   1
  -4  13   5   -1.76    4.42   1
  -3  13   5  447.55   14.02   1
  -2  13   5    0.99    4.00   1
  -1  13   5 1293.72   28.81   1
   0  13   5  863.63   23.35   1
   0  12   5 5302.77   73.57   1
  -1  12   5  820.06   21.64   1
  -2  12   5  333.24   11.42   1
  -3  12   5   53.01    5.42   1
  -4  12   5   52.19    5.66   1
  -5  12   5   35.20    6.11   1
  -6  12   5  344.19   14.67   1
  -7  12   5  397.37   16.20   1
  -8  12   5   -8.56    7.37   1
  -9  12   5  181.76   11.51   1
 -10  12   5    1.40    4.95   1
 -11  12   5    4.38    5.40   1
 -11  11   5    7.75    4.28   1
 -10  11   5   38.56    5.90   1
  -9  11   5   -4.17    7.12   1
  -8  11   5   -7.69    6.78   1
  -7  11   5  538.22   18.84   1
  -6  11   5   96.68    8.40   1
  -5  11   5  440.02   14.52   1
  -4  11   5  576.01   16.14   1
  -3  11   5    3.93    5.56   1
  -2  11   5   92.23    6.46   1
  -1  11   5  552.18   17.28   1
   0  11   5 2425.59   42.14   1
   0  10   5  419.66   13.11   1
  -1  10   5   10.30    4.15   1
  -2  10   5 1511.01   30.15   1
  -3  10   5   12.66    4.22   1
  -4  10   5   10.68    4.36   1
  -5  10   5  459.01   14.99   1
  -6  10   5  168.82   10.62   1
  -7  10   5  145.21   10.70   1
  -8  10   5   87.55    8.81   1
  -9  10   5   16.23    6.11   1
 -10  10   5    7.76    4.99   1
 -11  10   5    0.00    5.58   1
 -11   9   5    4.66    4.14   1
 -10   9   5   17.24    4.49   1
  -9   9   5  129.45    9.57   1
  -8   9   5  173.99   12.00   1
  -7   9   5  212.92   12.55   1
  -6   9   5    6.01    5.68   1
  -5   9   5   60.74    6.62   1
  -4   9   5    4.15    3.39   1
  -3   9   5    3.67    5.07   1
  -2   9   5 2171.57   37.65   1
  -1   9   5  217.68    8.72   1
   0   9   5 1059.46   24.37   1
   0   8   5    6.64    4.84   1
  -1   8   5  154.43    7.35   1
  -2   8   5   65.70    5.39   1
  -3   8   5  200.94    8.74   1
  -4   8   5   34.72    4.77   1
  -5   8   5  158.88    8.96   1
  -6   8   5   50.99    7.47   1
  -7   8   5  140.75    9.97   1
  -8   8   5   30.51    7.20   1
  -9   8   5   23.76    6.93   1
 -10   8   5   10.99    5.14   1
 -11   8   5   -1.66    5.15   1
 -11   7   5    1.88    4.49   1
 -10   7   5    3.79    6.90   1
  -9   7   5   42.56    7.03   1
  -8   7   5  345.78   15.83   1
  -7   7   5  148.72   10.51   1
  -6   7   5  574.02   17.74   1
  -5   7   5  281.84   11.49   1
  -4   7   5  383.87   12.65   1
  -3   7   5  747.99   19.97   1
  -2   7   5    9.25    3.54   1
  -1   7   5  211.49    8.15   1
   0   7   5  482.10   12.85   1
   0   6   5  154.45    7.33   1
  -1   6   5  201.48    7.84   1
  -2   6   5  116.50    6.35   1
  -3   6   5  846.36   21.19   1
  -4   6   5  994.83   24.31   1
  -5   6   5   -1.70    5.46   1
  -6   6   5  573.00   17.28   1
  -7   6   5   11.74    4.30   1
  -8   6   5    3.37    7.05   1
  -9   6   5    3.42    6.16   1
 -10   6   5   27.54    5.87   1
 -11   6   5   -2.87    5.29   1
 -11   5   5    0.00    4.94   1
 -10   5   5  150.05    9.92   1
  -9   5   5    0.00    6.29   1
  -8   5   5  425.48   16.76   1
  -7   5   5   16.72    5.48   1
  -6   5   5   31.12    5.47   1
  -5   5   5    2.79    4.90   1
  -4   5   5   49.99    5.84   1
  -3   5   5   28.89    4.65   1
  -2   5   5  308.15    9.84   1
  -1   5   5  164.01    7.25   1
   0   5   5    1.91    3.84   1
   0   4   5  108.49    6.43   1
  -1   4   5  493.65   14.77   1
  -2   4   5  808.18   19.35   1
  -3   4   5  214.69    8.73   1
  -4   4   5   12.46    4.02   1
  -5   4   5  187.80    9.33   1
  -6   4   5   24.32    5.25   1
  -7   4   5   43.33    6.47   1
  -8   4   5   64.80    8.61   1
  -9   4   5  177.76   11.83   1
 -10   4   5   19.66    5.28   1
 -11   4   5   48.39    5.60   1
 -11   3   5   63.12    6.37   1
 -10   3   5   32.75    5.63   1
  -9   3   5   55.50    8.33   1
  -8   3   5    5.02    6.48   1
  -7   3   5    0.00    5.53   1
  -6   3   5  355.37   13.64   1
  -5   3   5  673.92   20.73   1
  -4   3   5   22.48    4.35   1
  -3   3   5    8.25    3.34   1
  -2   3   5   25.31    4.24   1
  -1   3   5   11.46    3.25   1
   0   3   5   34.86    4.03   1
   0   2   5    2.55    4.20   1
  -1   2   5   13.39    3.43   1
  -2   2   5   73.80    5.29   1
  -3   2   5  184.07    7.84   1
  -4   2   5    2.75    4.20   1
  -5   2   5  977.93   25.72   1
  -6   2   5   83.68    6.98   1
  -7   2   5   37.99    6.21   1
  -8   2   5    0.84    5.48   1
  -9   2   5   83.08    9.26   1
 -10   2   5   -3.13    6.16   1
 -11   2   5   30.39    5.43   1
 -11   1   5   34.53    6.02   1
 -10   1   5   -0.78    6.32   1
  -9   1   5   87.13    9.39   1
  -8   1   5   47.29    7.62   1
  -7   1   5    2.24    5.65   1
  -6   1   5  180.97    9.80   1
  -5   1   5  280.93   11.13   1
  -4   1   5  113.57    7.12   1
  -3   1   5   17.01    3.68   1
  -2   1   5  132.85    6.50   1
  -1   1   5  164.61    6.81   1
   0   1   5    8.43    3.58   1
   0   0   5    1.08    3.48   1
  -1   0   5   -2.06    3.36   1
  -2   0   5    6.37    2.42   1
  -3   0   5   -5.88    4.02   1
  -4   0   5   -6.82    4.66   1
  -5   0   5    8.63    3.94   1
  -6   0   5    0.00    4.97   1
  -7   0   5   -1.99    4.29   1
  -8   0   5   -0.83    6.73   1
  -9   0   5    2.58    7.15   1
 -10   0   5    0.00    5.77   1
 -11   0   5    0.00    5.33   1
 -11   0   6   12.73    4.96   1
 -10   0   6   18.37    5.31   1
  -9   0   6  404.66   17.08   1
  -8   0   6  -11.88    7.69   1
  -7   0   6   -0.78    5.35   1
  -6   0   6  184.79   10.10   1
  -5   0   6  979.28   26.66   1
  -4   0   6   20.52    4.58   1
  -3   0   6  480.78   13.63   1
  -2   0   6   65.62    5.69   1
  -1   0   6  694.76   19.05   1
   0   0   6  256.59    9.78   1
   0   1   6  146.93    7.39   1
  -1   1   6  531.57   16.75   1
  -2   1   6    9.35    3.94   1
  -3   1   6  178.58    8.44   1
  -4   1   6   39.71    5.14   1
  -5   1   6  259.17   10.98   1
  -6   1   6  295.69   12.69   1
  -7   1   6  -19.53    7.12   1
  -8   1   6    9.63    4.77   1
  -9   1   6  140.25   10.45   1
 -10   1   6  104.59    8.28   1
 -11   1   6   10.02    5.12   1
 -11   2   6   11.90    4.99   1
 -10   2   6    5.35    7.04   1
  -9   2   6  105.42    9.51   1
  -8   2   6  200.64   12.35   1
  -7   2   6   32.36    5.63   1
  -6   2   6   -4.15    6.10   1
  -5   2   6  137.72    8.22   1
  -4   2   6  398.42   13.04   1
  -3   2   6  362.04   11.62   1
  -2   2   6   11.76    3.51   1
  -1   2   6   -2.19    5.15   1
   0   2   6 1375.31   28.95   1
   0   3   6  119.82    7.22   1
  -1   3   6   31.77    4.28   1
  -2   3   6  443.60   12.93   1
  -3   3   6  127.99    7.40   1
  -4   3   6  214.88    9.61   1
  -5   3   6  131.76    8.22   1
  -6   3   6   12.96    4.63   1
  -7   3   6  321.00   13.72   1
  -8   3   6   45.41    6.73   1
  -9   3   6  117.88   10.08   1
 -10   3   6   21.32    6.70   1
 -11   3   6   11.06    4.37   1
 -11   4   6    4.91    3.60   1
 -10   4   6   39.89    6.69   1
  -9   4   6    4.55    5.45   1
  -8   4   6  362.22   15.94   1
  -7   4   6  292.97   13.64   1
  -6   4   6  149.60    9.90   1
  -5   4   6    6.10    4.72   1
  -4   4   6   24.61    5.14   1
  -3   4   6  228.69    9.63   1
  -2   4   6   -5.87    4.80   1
  -1   4   6  745.73   20.36   1
   0   4   6   16.89    4.27   1
   0   5   6  218.30    9.79   1
  -1   5   6  105.85    6.90   1
  -2   5   6  208.38    8.94   1
  -3   5   6 1130.05   26.43   1
  -4   5   6  181.07    9.31   1
  -5   5   6  529.75   16.19   1
  -6   5   6  274.46   12.24   1
  -7   5   6  305.16   14.53   1
  -8   5   6  481.49   18.18   1
  -9   5   6    6.24    4.58   1
 -10   5   6   19.07    5.81   1
 -11   5   6   16.05    4.31   1
 -11   6   6   71.65    6.86   1
 -10   6   6   12.44    5.61   1
  -9   6   6   87.73    8.68   1
  -8   6   6   98.79    9.21   1
  -7   6   6  293.26   14.16   1
  -6   6   6   15.66    5.52   1
  -5   6   6  356.42   13.56   1
  -4   6   6  509.32   15.19   1
  -3   6   6  306.52   11.24   1
  -2   6   6   98.32    6.80   1
  -1   6   6  492.01   13.71   1
   0   6   6 1423.17   30.46   1
   0   7   6   79.75    6.84   1
  -1   7   6   25.33    4.68   1
  -2   7   6  380.29   12.15   1
  -3   7   6  267.29   10.49   1
  -4   7   6   67.32    6.38   1
  -5   7   6  473.38   15.34   1
  -6   7   6   28.32    6.32   1
  -7   7   6  174.74   11.68   1
  -8   7   6  190.57   12.09   1
  -9   7   6   -6.77    6.10   1
 -10   7   6   67.97    7.56   1
 -11   7   6   17.31    4.92   1
 -11   8   6   13.75    4.28   1
 -10   8   6   -0.73    5.61   1
  -9   8   6   24.14    5.87   1
  -8   8   6   71.11    8.99   1
  -7   8   6  272.25   13.64   1
  -6   8   6  521.08   17.37   1
  -5   8   6   59.74    6.53   1
  -4   8   6   63.36    6.49   1
  -3   8   6   57.22    5.57   1
  -2   8   6 1033.02   25.13   1
  -1   8   6 1015.37   24.88   1
   0   8   6  267.76   11.26   1
   0   9   6 1343.79   30.57   1
  -1   9   6   42.42    5.75   1
  -2   9   6   18.52    3.71   1
  -3   9   6   -1.60    4.62   1
  -4   9   6    2.93    4.72   1
  -5   9   6   22.32    5.09   1
  -6   9   6   68.48    7.49   1
  -7   9   6   20.69    5.56   1
  -8   9   6   15.51    6.05   1
  -9   9   6   44.64    6.76   1
 -10   9   6   -3.60    6.39   1
 -11   9   6   24.37    4.82   1
 -11  10   6   31.30    5.46   1
 -10  10   6   -1.41    4.83   1
  -9  10   6   15.51    5.02   1
  -8  10   6   44.27    7.31   1
  -7  10   6  146.06   10.97   1
  -6  10   6  349.88   14.89   1
  -5  10   6  336.49   13.44   1
  -4  10   6  279.77   11.62   1
  -3  10   6    3.84    4.07   1
  -2  10   6    7.97    4.32   1
  -1  10   6  855.77   23.25   1
   0  10   6 1329.79   30.33   1
   0  11   6  537.83   15.77   1
  -1  11   6  100.18    7.25   1
  -2  11   6 1964.39   38.36   1
  -3  11   6   -1.13    4.07   1
  -4  11   6   47.56    6.15   1
  -5  11   6  111.16    8.62   1
  -6  11   6  254.70   12.67   1
  -7  11   6   12.18    5.20   1
  -8  11   6   25.88    5.37   1
  -9  11   6   11.53    5.46   1
 -10  11   6    0.69    5.67   1
 -11  11   6    3.53    4.15   1
 -11  12   6   21.90    5.06   1
 -10  12   6    4.07    6.21   1
  -9  12   6  132.53   10.94   1
  -8  12   6   -5.17    7.32   1
  -7  12   6   -1.67    6.04   1
  -6  12   6   16.49    5.26   1
  -5  12   6  941.18   27.89   1
  -4  12   6  195.75   10.16   1
  -3  12   6    8.92    3.78   1
  -2  12   6  597.37   16.67   1
  -1  12   6    0.55    4.30   1
   0  12   6 1563.88   34.21   1
   0  13   6  439.57   15.08   1
  -1  13   6   12.92    4.33   1
  -2  13   6    5.74    3.69   1
  -3  13   6   -3.00    5.13   1
  -4  13   6    9.52    3.62   1
  -5  13   6   71.39    7.13   1
  -6  13   6  599.25   19.64   1
  -7  13   6    5.62    6.11   1
  -8  13   6   20.08    6.57   1
  -9  13   6   91.67    9.47   1
 -10  13   6   16.73    4.87   1
 -11  13   6    0.44    4.97   1
 -11  14   6   23.43    5.12   1
 -10  14   6   16.68    4.51   1
  -9  14   6   40.13    6.69   1
  -8  14   6   19.44    6.52   1
  -7  14   6    2.27    6.15   1
  -6  14   6   -2.39    7.93   1
  -5  14   6   26.28    5.97   1
  -4  14   6  770.83   20.73   1
  -3  14   6    5.38    3.95   1
  -2  14   6   66.92    6.41   1
  -1  14   6  138.11    8.54   1
   0  14   6  172.71    9.80   1
   0  15   6  970.64   27.46   1
  -1  15   6   37.12    5.85   1
  -2  15   6  218.68   10.37   1
  -3  15   6    3.85    5.44   1
  -4  15   6  659.92   19.39   1
  -5  15   6    9.46    5.34   1
  -6  15   6  318.94   14.92   1
  -7  15   6   45.01    7.29   1
  -8  15   6   29.01    6.16   1
  -9  15   6    3.63    5.98   1
 -10  15   6    1.24    5.11   1
 -11  15   6   -0.39    5.17   1
 -10  16   6   -4.78    5.41   1
  -9  16   6   21.84    4.85   1
  -8  16   6   30.50    6.35   1
  -7  16   6  779.62   23.96   1
  -6  16   6  239.81   13.09   1
  -5  16   6   16.29    5.19   1
  -4  16   6   88.59    8.32   1
  -3  16   6    3.98    4.87   1
  -2  16   6    8.50    4.70   1
  -1  16   6   75.26    6.65   1
   0  16   6  137.04    8.99   1
   0  17   6  202.10   10.53   1
  -1  17   6   -1.97    5.69   1
  -2  17   6    3.30    5.80   1
  -3  17   6   37.00    5.98   1
  -4  17   6   21.82    5.25   1
  -5  17   6  490.74   17.62   1
  -6  17   6   -9.16    6.81   1
  -7  17   6   -6.03    8.12   1
  -8  17   6  103.49    9.53   1
  -9  17   6   -3.72    5.52   1
 -10  17   6   15.64    5.27   1
 -10  18   6   -1.64    5.90   1
  -9  18   6    8.19    5.52   1
  -8  18   6   11.05    5.30   1
  -7  18   6  177.52   11.53   1
  -6  18   6  203.85   11.73   1
  -5  18   6   -3.19    6.57   1
  -4  18   6   59.82    5.76   1
  -3  18   6   12.27    5.34   1
  -2  18   6  116.86    8.50   1
  -1  18   6  245.77   11.62   1
   0  18   6  192.30   10.62   1
   0  19   6  102.47    8.60   1
  -1  19   6   10.82    4.13   1
  -2  19   6  388.37   14.83   1
  -3  19   6  152.47   10.04   1
  -4  19   6   55.81    7.56   1
  -5  19   6   10.30    4.44   1
  -6  19   6   68.65    8.50   1
  -7  19   6   56.79    7.39   1
  -8  19   6  127.81    9.80   1
  -9  19   6   42.01    6.58   1
 -10  19   6   16.51    4.38   1
 -10  20   6   58.11    6.50   1
  -9  20   6   -5.40    5.40   1
  -8  20   6  146.13   10.53   1
  -7  20   6  304.30   14.84   1
  -6  20   6   24.01    6.57   1
  -5  20   6   17.65    6.10   1
  -4  20   6    3.94    6.64   1
  -3  20   6   51.24    6.65   1
  -2  20   6   27.86    6.51   1
  -1  20   6  118.77    9.13   1
   0  20   6  297.13   13.59   1
   0  21   6    2.30    6.38   1
  -1  21   6    5.28    6.17   1
  -2  21   6  213.90   12.21   1
  -3  21   6   62.05    7.30   1
  -4  21   6    4.84    7.12   1
  -5  21   6   24.10    6.01   1
  -6  21   6    1.72    5.17   1
  -7  21   6   15.86    6.16   1
  -8  21   6   14.59    5.81   1
  -9  21   6    9.49    4.05   1
 -10  21   6   98.26    7.15   1
 -10  22   6   12.97    3.63   1
  -9  22   6   11.09    4.67   1
  -8  22   6   67.87    7.91   1
  -7  22   6   -0.84    6.77   1
  -6  22   6   23.04    6.10   1
  -5  22   6   -3.41    7.62   1
  -4  22   6  145.62   10.54   1
  -3  22   6   37.22    6.61   1
  -2  22   6  440.24   16.66   1
  -1  22   6   62.77    7.88   1
   0  22   6  116.52   10.30   1
   0  23   6 1207.26   35.20   1
  -1  23   6  163.16   10.74   1
  -2  23   6 1000.24   30.93   1
  -3  23   6   75.72    8.17   1
  -4  23   6   15.68    4.69   1
  -5  23   6   19.50    6.23   1
  -6  23   6   13.81    5.27   1
  -7  23   6   15.44    5.68   1
  -8  23   6    6.87    4.86   1
  -9  23   6   12.06    3.95   1
  -9  24   6    1.09    4.51   1
  -8  24   6    2.12    6.36   1
  -7  24   6   74.46    8.18   1
  -6  24   6  173.20   11.20   1
  -5  24   6   73.87    8.67   1
  -4  24   6  125.10   10.37   1
  -3  24   6   98.55    9.35   1
  -2  24   6  106.97    9.89   1
  -1  24   6  233.73   13.22   1
   0  24   6    3.32    6.64   1
   0  25   6   84.56    9.09   1
  -1  25   6  581.24   20.28   1
  -2  25   6   18.48    5.90   1
  -3  25   6  249.86   13.65   1
  -4  25   6  273.13   14.22   1
  -5  25   6   20.81    4.91   1
  -6  25   6    0.85    5.56   1
  -7  25   6   28.92    7.20   1
  -8  25   6    6.31    4.18   1
  -9  25   6   32.60    5.00   1
  -9  26   6   -1.40    4.79   1
  -8  26   6    0.64    5.69   1
  -7  26   6   97.15    8.49   1
  -6  26   6  107.36   10.36   1
  -5  26   6   36.30    7.28   1
  -4  26   6  266.33   13.76   1
  -3  26   6   81.01    8.19   1
  -2  26   6  315.85   14.94   1
  -1  26   6    7.40    5.06   1
   0  26   6   46.42    7.77   1
   0  27   6    3.47    7.26   1
  -1  27   6  103.72   10.23   1
  -2  27   6   13.27    6.29   1
  -3  27   6   71.24    9.17   1
  -4  27   6  123.49   10.46   1
  -5  27   6   15.99    6.05   1
  -6  27   6    4.08    6.58   1
  -7  27   6   -5.14    6.69   1
  -8  27   6    3.02    4.86   1
  -9  27   6    5.93    4.12   1
  -8  28   6   34.03    5.74   1
  -7  28   6   -8.40    6.64   1
  -6  28   6   11.62    4.78   1
  -5  28   6   18.00    5.22   1
  -4  28   6   96.96    9.74   1
  -3  28   6   19.76    6.47   1
  -2  28   6   33.12    6.13   1
  -1  28   6   12.78    5.07   1
   0  28   6  190.16   12.03   1
   0  29   6   16.23    7.60   1
  -1  29   6    4.36    7.03   1
  -2  29   6   36.60    6.61   1
  -3  29   6  188.69   12.20   1
  -4  29   6   13.13    6.23   1
  -5  29   6   23.66    6.20   1
  -6  29   6   -2.29    6.06   1
  -7  29   6    3.31    6.03   1
  -8  29   6    0.00    5.52   1
  -8  30   6   12.78    4.44   1
  -7  30   6   -1.86    6.35   1
  -6  30   6    8.76    5.06   1
  -5  30   6    8.54    5.34   1
  -4  30   6    5.04    5.82   1
  -3  30   6   81.35    7.81   1
  -2  30   6   27.15    6.91   1
  -1  30   6  302.45   14.91   1
   0  30   6   29.92    7.42   1
   0  31   6    4.52    4.45   1
  -1  31   6    0.00    6.62   1
  -2  31   6  144.59   10.57   1
  -3  31   6   17.99    5.90   1
  -4  31   6    3.82    6.00   1
  -5  31   6    5.65    5.01   1
  -6  31   6   -1.38    6.91   1
  -7  31   6   14.17    4.98   1
  -8  31   6   16.65    4.51   1
  -7  32   6  103.40    7.40   1
  -6  32   6   67.77    7.14   1
  -5  32   6   27.91    6.41   1
  -4  32   6    0.00    6.12   1
  -3  32   6  205.26   11.98   1
  -2  32   6   50.12    7.97   1
  -1  32   6   48.56    6.65   1
   0  32   6  158.36   11.24   1
   0  33   6   25.04    5.52   1
  -1  33   6   68.14    8.19   1
  -2  33   6    4.04    5.55   1
  -3  33   6   43.80    6.71   1
  -4  33   6   -1.51    6.32   1
  -5  33   6   17.56    4.85   1
  -6  33   6   41.20    6.07   1
  -7  33   6   32.02    4.87   1
  -7  34   6   -2.89    4.50   1
  -6  34   6   24.09    4.90   1
  -5  34   6   -4.52    5.45   1
  -4  34   6   12.38    5.26   1
  -3  34   6   -1.51    5.76   1
  -2  34   6   -0.78    5.96   1
  -1  34   6   20.78    5.35   1
   0  34   6    4.59    6.49   1
   0  35   6   -0.48    5.13   1
  -1  35   6   11.34    4.96   1
  -2  35   6    9.82    4.05   1
  -3  35   6   67.54    6.89   1
  -4  35   6    2.00    5.55   1
  -5  35   6    7.54    4.68   1
  -6  35   6   18.02    4.34   1
  -6  36   6   21.24    3.81   1
  -5  36   6    8.98    4.33   1
  -4  36   6   10.68    4.19   1
  -3  36   6   66.08    6.97   1
  -2  36   6   32.22    6.15   1
  -1  36   6   -6.94    5.47   1
   0  36   6    2.03    5.86   1
   0  37   6   34.07    5.36   1
  -1  37   6    6.00    4.61   1
  -2  37   6    9.37    4.86   1
  -3  37   6   12.64    4.49   1
  -4  37   6    2.24    5.42   1
  -5  37   6   16.92    4.42   1
  -5  38   6   21.80    3.96   1
  -4  38   6    6.64    4.33   1
  -3  38   6    3.32    5.42   1
  -2  38   6   -0.58    5.10   1
  -1  38   6    2.73    3.96   1
   0  38   6    0.57    4.83   1
   0  39   6   31.51    5.37   1
  -1  39   6   15.02    3.94   1
  -2  39   6   15.60    4.77   1
  -3  39   6   27.43    4.17   1
  -4  39   6   33.44    4.66   1
  -3  40   6    7.88    3.35   1
  -2  40   6   -1.36    4.65   1
  -1  40   6    8.24    4.06   1
   0  40   6   11.04    3.51   1
  -3  39   7    6.34    3.54   1
  -2  39   7   23.91    4.59   1
  -1  39   7    4.77    3.35   1
   0  39   7   37.83    4.54   1
   0  38   7    7.65    3.98   1
  -1  38   7    5.19    3.43   1
  -2  38   7   -3.91    5.30   1
  -3  38   7   -1.85    4.30   1
  -4  38   7    4.66    3.67   1
  -5  37   7    2.38    4.35   1
  -4  37   7    0.95    4.42   1
  -3  37   7    0.53    4.31   1
  -2  37   7    2.20    4.19   1
  -1  37   7   20.11    4.22   1
   0  37   7    0.00    3.51   1
   0  36   7   42.57    5.41   1
  -1  36   7   63.80    7.25   1
  -2  36   7   14.16    4.74   1
  -3  36   7   19.48    4.51   1
  -4  36   7   -5.90    5.90   1
  -5  36   7    1.84    4.74   1
  -6  35   7   52.76    5.49   1
  -5  35   7   58.26    5.97   1
  -4  35   7    4.74    5.30   1
  -3  35   7   -8.94    5.99   1
  -2  35   7    9.67    5.01   1
  -1  35   7   55.72    6.92   1
   0  35   7   13.95    4.80   1
   0  34   7    6.38    5.03   1
  -1  34   7    8.47    5.53   1
  -2  34   7    5.18    5.14   1
  -3  34   7   36.19    7.12   1
  -4  34   7    6.44    6.63   1
  -5  34   7   17.26    5.83   1
  -6  34   7   41.86    5.11   1
  -7  33   7   13.64    3.96   1
  -6  33   7   31.52    4.59   1
  -5  33   7    1.88    5.43   1
  -4  33   7   15.21    4.15   1
  -3  33   7   19.00    5.27   1
  -2  33   7   68.36    7.55   1
  -1  33   7   -2.99    7.40   1
   0  33   7   23.75    5.34   1
   0  32   7    0.00    5.63   1
  -1  32   7   90.39    9.26   1
  -2  32   7   66.42    8.15   1
  -3  32   7   11.27    6.36   1
  -4  32   7    4.40    5.39   1
  -5  32   7    3.36    4.31   1
  -6  32   7   21.35    4.68   1
  -7  32   7   11.59    4.12   1
  -7  31   7   12.93    4.11   1
  -6  31   7   24.78    4.47   1
  -5  31   7    3.34    4.69   1
  -4  31   7    9.24    5.33   1
  -3  31   7    6.41    6.60   1
  -2  31   7   -3.26    7.55   1
  -1  31   7   13.55    5.50   1
   0  31   7    3.72    5.24   1
   0  30   7   34.09    6.08   1
  -1  30   7   37.39    6.87   1
  -2  30   7    5.86    7.72   1
  -3  30   7   21.49    6.26   1
  -4  30   7   75.24    7.93   1
  -5  30   7   15.54    5.52   1
  -6  30   7    7.63    4.51   1
  -7  30   7   29.80    5.28   1
  -8  30   7   23.75    4.80   1
  -8  29   7   14.60    4.28   1
  -7  29   7    9.27    4.40   1
  -6  29   7   28.02    6.47   1
  -5  29   7    6.79    4.28   1
  -4  29   7   17.61    4.92   1
  -3  29   7    3.95    5.56   1
  -2  29   7   10.82    5.06   1
  -1  29   7   62.62    7.32   1
   0  29   7   83.87    8.63   1
   0  28   7    0.86    7.64   1
  -1  28   7   57.72    7.46   1
  -2  28   7    1.73    5.34   1
  -3  28   7    9.75    4.83   1
  -4  28   7   14.64    6.07   1
  -5  28   7   89.66    7.84   1
  -6  28   7   11.45    5.15   1
  -7  28   7   25.40    4.82   1
  -8  28   7   15.09    4.23   1
  -8  27   7    7.30    4.76   1
  -7  27   7    4.10    4.54   1
  -6  27   7   17.10    5.46   1
  -5  27   7    6.65    7.44   1
  -4  27   7   10.87    6.14   1
  -3  27   7   -0.87    7.62   1
  -2  27   7  116.16   10.55   1
  -1  27   7   12.19    6.12   1
   0  27   7    0.00    7.36   1
   0  26   7   15.70    6.45   1
  -1  26   7   13.95    6.04   1
  -2  26   7    0.87    6.47   1
  -3  26   7   41.27    8.04   1
  -4  26   7   52.60    8.88   1
  -5  26   7    0.85    6.62   1
  -6  26   7   11.77    3.86   1
  -7  26   7   53.61    7.12   1
  -8  26   7   10.59    3.78   1
  -9  26   7   42.85    5.01   1
  -9  25   7   -2.28    4.49   1
  -8  25   7    5.43    4.11   1
  -7  25   7    5.99    6.18   1
  -6  25   7   53.82    7.05   1
  -5  25   7   18.34    6.64   1
  -4  25   7   49.34    7.95   1
  -3  25   7    4.06    5.16   1
  -2  25   7   59.00    7.91   1
  -1  25   7  271.90   14.86   1
   0  25   7  199.01   12.32   1
   0  24   7   35.78    7.26   1
  -1  24   7   36.13    5.89   1
  -2  24   7   34.40    6.74   1
  -3  24   7   29.40    6.70   1
  -4  24   7   36.55    7.73   1
  -5  24   7   61.84    8.26   1
  -6  24   7    3.36    6.06   1
  -7  24   7   29.47    7.00   1
  -8  24   7    8.38    4.07   1
  -9  24   7    4.63    4.00   1
  -9  23   7    0.00    5.24   1
  -8  23   7   20.34    5.70   1
  -7  23   7   27.16    6.33   1
  -6  23   7   26.17    6.93   1
  -5  23   7   11.60    5.19   1
  -4  23   7   14.44    6.81   1
  -3  23   7   44.50    7.67   1
  -2  23   7   51.48    7.50   1
  -1  23   7  952.15   25.66   1
   0  23   7    4.29    6.91   1
   0  22   7  327.02   15.40   1
  -1  22   7   93.02    9.77   1
  -2  22   7    1.67    7.18   1
  -3  22   7   -5.06    7.46   1
  -4  22   7    5.15    6.65   1
  -5  22   7   16.24    7.20   1
  -6  22   7    0.58    6.00   1
  -7  22   7  135.89   10.23   1
  -8  22   7   20.24    5.90   1
  -9  22   7   48.69    5.86   1
 -10  21   7   75.51    5.78   1
  -9  21   7   -1.81    5.63   1
  -8  21   7   11.49    5.85   1
  -7  21   7   -9.19    6.52   1
  -6  21   7   23.75    6.16   1
  -5  21   7   81.52    8.11   1
  -4  21   7   96.29    9.29   1
  -3  21   7   13.85    6.67   1
  -2  21   7   39.89    6.99   1
  -1  21   7  815.08   23.83   1
   0  21   7  558.15   19.68   1
   0  20   7   76.83    8.84   1
  -1  20   7  198.11   11.80   1
  -2  20   7  358.38   15.46   1
  -3  20   7  428.82   16.67   1
  -4  20   7   69.28    8.09   1
  -5  20   7    2.59    7.47   1
  -6  20   7  111.08    9.81   1
  -7  20   7  121.73   10.06   1
  -8  20   7   53.11    7.18   1
  -9  20   7   34.33    6.11   1
 -10  20   7   21.70    4.33   1
 -10  19   7   -0.95    5.14   1
  -9  19   7   -2.66    5.48   1
  -8  19   7   34.41    6.47   1
  -7  19   7   -7.74    7.45   1
  -6  19   7   -1.75    5.79   1
  -5  19   7    4.27    6.22   1
  -4  19   7   24.76    5.96   1
  -3  19   7   35.71    6.69   1
  -2  19   7  215.16   12.58   1
  -1  19   7   20.45    6.61   1
   0  19   7  192.09   11.27   1
   0  18   7   66.95    7.75   1
  -1  18   7    0.77    6.28   1
  -2  18   7  330.97   14.54   1
  -3  18   7  224.67   12.04   1
  -4  18   7   94.09    9.13   1
  -5  18   7  115.04    9.74   1
  -6  18   7   11.63    5.20   1
  -7  18   7   95.59    9.72   1
  -8  18   7   17.36    5.69   1
  -9  18   7    5.54    4.66   1
 -10  18   7  101.18    6.99   1
 -10  17   7    5.35    4.23   1
  -9  17   7   -7.87    6.36   1
  -8  17   7    6.08    6.03   1
  -7  17   7    4.08    4.77   1
  -6  17   7   28.96    5.38   1
  -5  17   7   10.03    5.63   1
  -4  17   7  203.98   11.82   1
  -3  17   7   38.26    6.44   1
  -2  17   7   82.34    8.55   1
  -1  17   7  521.92   18.21   1
   0  17   7   18.97    5.64   1
   0  16   7  579.61   18.36   1
  -1  16   7   28.23    5.68   1
  -2  16   7  409.25   15.76   1
  -3  16   7  138.46    9.65   1
  -4  16   7  101.58    8.38   1
  -5  16   7    0.82    6.12   1
  -6  16   7    3.46    6.59   1
  -7  16   7    9.38    6.21   1
  -8  16   7   21.96    6.55   1
  -9  16   7   35.51    6.05   1
 -10  16   7  151.13    9.19   1
 -10  15   7   20.80    5.76   1
  -9  15   7   84.50    8.25   1
  -8  15   7   26.81    8.48   1
  -7  15   7  271.51   14.00   1
  -6  15   7   61.83    8.32   1
  -5  15   7  113.36    9.35   1
  -4  15   7   43.44    6.17   1
  -3  15   7    3.65    5.61   1
  -2  15   7  243.97   12.03   1
  -1  15   7    9.51    5.98   1
   0  15   7   22.05    5.57   1
   0  14   7   51.11    6.72   1
  -1  14   7   61.11    6.74   1
  -2  14   7   72.10    7.63   1
  -3  14   7    6.42    6.88   1
  -4  14   7   41.07    7.02   1
  -5  14   7   39.56    7.22   1
  -6  14   7   68.22    8.38   1
  -7  14   7  319.87   15.09   1
  -8  14   7  374.63   16.02   1
  -9  14   7    8.31    5.64   1
 -10  14   7   -7.37    5.43   1
 -11  13   7   21.17    5.20   1
 -10  13   7   10.16    5.08   1
  -9  13   7    2.38    6.00   1
  -8  13   7    6.12    6.49   1
  -7  13   7    8.24    5.06   1
  -6  13   7   80.61    8.97   1
  -5  13   7   14.23    5.40   1
  -4  13   7   13.76    5.20   1
  -3  13   7  109.76    8.08   1
  -2  13   7   -3.39    5.02   1
  -1  13   7  -14.94    6.08   1
   0  13   7  214.92   11.64   1
   0  12   7  131.09    9.24   1
  -1  12   7   86.89    7.75   1
  -2  12   7    5.72    3.76   1
  -3  12   7  108.11    7.84   1
  -4  12   7   10.60    4.67   1
  -5  12   7   26.48    6.17   1
  -6  12   7  353.36   15.37   1
  -7  12   7   99.47   10.06   1
  -8  12   7   22.37    6.35   1
  -9  12   7   50.86    7.24   1
 -10  12   7   23.67    5.27   1
 -11  12   7    5.18    4.41   1
 -11  11   7  -11.77    5.83   1
 -10  11   7    7.65    4.91   1
  -9  11   7   -5.77    7.23   1
  -8  11   7    0.59    5.46   1
  -7  11   7  154.42   10.95   1
  -6  11   7   21.06    4.77   1
  -5  11   7   18.94    5.20   1
  -4  11   7   17.51    5.21   1
  -3  11   7  111.28    8.14   1
  -2  11   7   61.62    6.52   1
  -1  11   7  678.75   18.78   1
   0  11   7   21.97    5.51   1
   0  10   7  695.88   19.40   1
  -1  10   7  -14.55    7.46   1
  -2  10   7  834.43   25.05   1
  -3  10   7   74.03    7.38   1
  -4  10   7   19.51    4.96   1
  -5  10   7   58.05    7.46   1
  -6  10   7   13.74    5.07   1
  -7  10   7   17.00    5.89   1
  -8  10   7    4.47    5.72   1
  -9  10   7  104.34    9.64   1
 -10  10   7   12.02    5.35   1
 -11  10   7    0.00    5.32   1
 -11   9   7    4.90    4.49   1
 -10   9   7   24.52    5.13   1
  -9   9   7   89.10    9.14   1
  -8   9   7  123.12   10.04   1
  -7   9   7   22.19    7.62   1
  -6   9   7   39.75    7.21   1
  -5   9   7   18.43    5.06   1
  -4   9   7    4.11    4.26   1
  -3   9   7   -8.34    5.63   1
  -2   9   7   62.32    5.94   1
  -1   9   7 1063.41   28.55   1
   0   9   7  440.78   14.92   1
   0   8   7  128.80    8.30   1
  -1   8   7  551.87   16.90   1
  -2   8   7  139.11    8.82   1
  -3   8   7   59.99    6.01   1
  -4   8   7   11.69    3.71   1
  -5   8   7  127.94    8.81   1
  -6   8   7   14.59    5.21   1
  -7   8   7   30.30    5.84   1
  -8   8   7    5.40    6.97   1
  -9   8   7   -0.86    6.90   1
 -10   8   7   -3.61    6.42   1
 -11   8   7   -4.06    5.51   1
 -11   7   7    1.04    4.37   1
 -10   7   7   17.10    4.45   1
  -9   7   7    0.86    8.49   1
  -8   7   7  235.58   13.40   1
  -7   7   7   29.02    6.57   1
  -6   7   7   76.10    7.88   1
  -5   7   7   78.78    7.19   1
  -4   7   7   21.28    3.92   1
  -3   7   7    2.06    3.48   1
  -2   7   7    8.75    4.84   1
  -1   7   7  231.64   10.63   1
   0   7   7   57.85    5.99   1
   0   6   7  781.17   23.88   1
  -1   6   7  287.62   11.88   1
  -2   6   7  544.34   16.09   1
  -3   6   7  214.90   10.29   1
  -4   6   7  157.40    9.10   1
  -5   6   7  816.30   22.04   1
  -6   6   7   28.72    5.83   1
  -7   6   7  122.07    9.60   1
  -8   6   7  272.71   13.98   1
  -9   6   7  134.40    9.99   1
 -10   6   7    5.20    6.35   1
 -11   6   7   20.25    5.19   1
 -11   5   7   96.51    7.80   1
 -10   5   7    1.50    5.91   1
  -9   5   7   13.39    6.66   1
  -8   5   7  133.66   10.82   1
  -7   5   7   19.60    5.94   1
  -6   5   7  101.42    9.30   1
  -5   5   7   63.85    6.56   1
  -4   5   7   93.78    7.70   1
  -3   5   7  132.72    8.22   1
  -2   5   7  280.98   11.73   1
  -1   5   7   46.78    5.94   1
   0   5   7   42.46    5.75   1
   0   4   7    0.00    4.41   1
  -1   4   7   19.85    4.55   1
  -2   4   7   24.74    4.36   1
  -3   4   7  115.32    8.00   1
  -4   4   7  278.49   12.02   1
  -5   4   7  184.29   10.45   1
  -6   4   7  241.56   12.68   1
  -7   4   7   -6.90    8.09   1
  -8   4   7   66.86    8.82   1
  -9   4   7   64.89    8.19   1
 -10   4   7   88.89    8.28   1
 -11   4   7   23.49    5.37   1
 -11   3   7   19.29    3.82   1
 -10   3   7    3.81    5.55   1
  -9   3   7   32.24    7.89   1
  -8   3   7  345.01   16.29   1
  -7   3   7  305.96   14.57   1
  -6   3   7   59.57    6.68   1
  -5   3   7   19.72    5.15   1
  -4   3   7    6.37    4.22   1
  -3   3   7  293.36   11.77   1
  -2   3   7   35.06    5.19   1
  -1   3   7   26.47    5.30   1
   0   3   7   29.32    4.80   1
   0   2   7   21.64    4.64   1
  -1   2   7   -1.69    4.68   1
  -2   2   7  580.07   16.23   1
  -3   2   7   -0.59    5.33   1
  -4   2   7   14.34    4.81   1
  -5   2   7  200.83   10.72   1
  -6   2   7   27.07    7.07   1
  -7   2   7   84.61    7.93   1
  -8   2   7  110.75    9.92   1
  -9   2   7   52.85    8.03   1
 -10   2   7   -1.53    6.40   1
 -11   2   7    0.56    6.89   1
 -11   1   7   10.89    4.10   1
 -10   1   7   18.42    5.75   1
  -9   1   7    0.00    6.83   1
  -8   1   7   25.87    6.79   1
  -7   1   7   50.80    6.99   1
  -6   1   7   78.41    7.79   1
  -5   1   7   -9.08    5.63   1
  -4   1   7   90.32    7.46   1
  -3   1   7  813.63   23.97   1
  -2   1   7    4.47    6.32   1
  -1   1   7    3.36    4.55   1
   0   1   7  215.45   10.28   1
   0   0   7    4.69    3.59   1
  -1   0   7   -6.71    5.13   1
  -2   0   7    3.35    3.86   1
  -3   0   7    2.33    4.19   1
  -4   0   7   -5.66    5.66   1
  -5   0   7    0.00    4.83   1
  -6   0   7   -0.78    5.66   1
  -7   0   7   -1.71    6.84   1
  -8   0   7  -10.82    7.33   1
  -9   0   7   -1.76    5.14   1
 -10   0   7    9.21    5.17   1
 -11   0   7   -1.69    5.26   1
 -11   0   8  131.63    8.33   1
 -10   0   8  185.35   10.40   1
  -9   0   8   -2.55    4.89   1
  -8   0   8  654.06   21.90   1
  -7   0   8  694.50   22.24   1
  -6   0   8   33.96    5.98   1
  -5   0   8  558.59   18.39   1
  -4   0   8   94.33    8.08   1
  -3   0   8    6.35    3.90   1
  -2   0   8  445.49   15.55   1
  -1   0   8   24.60    5.16   1
   0   0   8  357.54   14.35   1
   0   1   8   14.95    4.34   1
  -1   1   8  157.15    9.34   1
  -2   1   8 1164.64   30.82   1
  -3   1   8    0.00    5.27   1
  -4   1   8   34.97    6.01   1
  -5   1   8   33.49    6.04   1
  -6   1   8  323.91   14.66   1
  -7   1   8   69.75    8.05   1
  -8   1   8   41.46    7.59   1
  -9   1   8   30.56    6.36   1
 -10   1   8    2.85    5.14   1
 -11   1   8  117.14    8.07   1
 -11   2   8   19.92    4.75   1
 -10   2   8   36.95    6.04   1
  -9   2   8    5.93    6.28   1
  -8   2   8  648.39   21.59   1
  -7   2   8  345.78   16.07   1
  -6   2   8   54.58    8.01   1
  -5   2   8    6.19    5.06   1
  -4   2   8   50.85    7.42   1
  -3   2   8  946.02   27.92   1
  -2   2   8    7.10    5.18   1
  -1   2   8  625.01   18.60   1
   0   2   8   42.09    5.74   1
   0   3   8    7.52    4.10   1
  -1   3   8    6.31    3.72   1
  -2   3   8  198.54   10.45   1
  -3   3   8   31.98    6.10   1
  -4   3   8   57.79    6.80   1
  -5   3   8    0.00    6.85   1
  -6   3   8    5.86    6.85   1
  -7   3   8  102.82    9.33   1
  -8   3   8  135.38   10.93   1
  -9   3   8    1.12    4.84   1
 -10   3   8    3.53    5.42   1
 -11   3   8    0.98    5.02   1
 -11   4   8    7.13    3.94   1
 -10   4   8    2.33    4.55   1
  -9   4   8   43.11    7.12   1
  -8   4   8   29.89    6.61   1
  -7   4   8  150.73   11.18   1
  -6   4   8   16.77    5.97   1
  -5   4   8  248.68   12.63   1
  -4   4   8   13.06    4.81   1
  -3   4   8   58.77    6.42   1
  -2   4   8   82.96    7.64   1
  -1   4   8   65.20    6.78   1
   0   4   8   40.10    6.15   1
   0   5   8   12.37    4.85   1
  -1   5   8   88.20    6.97   1
  -2   5   8  369.29   14.63   1
  -3   5   8   19.45    5.20   1
  -4   5   8   64.31    7.19   1
  -5   5   8   -5.48    6.01   1
  -6   5   8  335.25   15.51   1
  -7   5   8  627.87   21.08   1
  -8   5   8    1.19    4.91   1
  -9   5   8    5.83    6.18   1
 -10   5   8    8.30    4.52   1
 -11   5   8   -8.58    5.35   1
 -11   6   8   14.01    4.67   1
 -10   6   8   25.51    4.65   1
  -9   6   8    3.86    5.26   1
  -8   6   8   27.94    5.98   1
  -7   6   8   -6.21    7.48   1
  -6   6   8    3.38    7.65   1
  -5   6   8  445.41   16.99   1
  -4   6   8   74.15    7.37   1
  -3   6   8   37.37    5.66   1
  -2   6   8   10.96    4.88   1
  -1   6   8   -2.07    5.22   1
   0   6   8    5.75    5.93   1
   0   7   8  197.93   11.32   1
  -1   7   8    4.90    5.19   1
  -2   7   8    1.39    5.19   1
  -3   7   8   88.87    7.76   1
  -4   7   8   46.63    6.17   1
  -5   7   8   62.46    7.21   1
  -6   7   8   24.88    7.11   1
  -7   7   8  230.32   13.08   1
  -8   7   8    0.89    6.58   1
  -9   7   8  161.70   11.34   1
 -10   7   8    7.61    5.13   1
 -11   7   8   13.62    4.10   1
 -11   8   8   11.16    4.22   1
 -10   8   8   36.98    5.82   1
  -9   8   8    0.00    8.43   1
  -8   8   8   -1.77    6.00   1
  -7   8   8   31.42    5.97   1
  -6   8   8  231.88   12.89   1
  -5   8   8   30.96    6.09   1
  -4   8   8    1.50    6.73   1
  -3   8   8   -1.44    5.47   1
  -2   8   8  365.79   14.57   1
  -1   8   8  208.82   11.03   1
   0   8   8   16.17    6.06   1
   0   9   8  161.64    9.97   1
  -1   9   8  203.49   10.82   1
  -2   9   8   -1.43    5.97   1
  -3   9   8   72.83    7.46   1
  -4   9   8   95.97    8.16   1
  -5   9   8   28.56    5.73   1
  -6   9   8    2.57    5.35   1
  -7   9   8   33.79    5.91   1
  -8   9   8   39.25    7.35   1
  -9   9   8  205.48   11.52   1
 -10   9   8    0.65    5.52   1
 -11   9   8   -7.21    5.31   1
 -11  10   8   -1.63    5.30   1
 -10  10   8   46.28    6.14   1
  -9  10   8    7.11    7.37   1
  -8  10   8    4.37    6.36   1
  -7  10   8  291.84   14.68   1
  -6  10   8   78.16    8.33   1
  -5  10   8   47.89    7.15   1
  -4  10   8   -0.77    4.94   1
  -3  10   8    9.36    3.85   1
  -2  10   8   -7.25    6.23   1
  -1  10   8  171.91   10.39   1
   0  10   8    5.54    4.42   1
   0  11   8    5.63    4.32   1
  -1  11   8    4.46    6.57   1
  -2  11   8   71.82    7.59   1
  -3  11   8  139.30    9.07   1
  -4  11   8   79.31    7.74   1
  -5  11   8  139.70   10.30   1
  -6  11   8   82.64    8.97   1
  -7  11   8  100.76    9.72   1
  -8  11   8  106.84    9.84   1
  -9  11   8   26.91    7.02   1
 -10  11   8   65.84    6.59   1
 -10  12   8    4.76    4.01   1
  -9  12   8   15.76    4.69   1
  -8  12   8  -11.17    7.24   1
  -7  12   8   97.15    9.92   1
  -6  12   8  263.33   14.23   1
  -5  12   8   53.93    7.25   1
  -4  12   8   19.59    4.53   1
  -3  12   8   46.88    7.33   1
  -2  12   8   53.57    6.72   1
  -1  12   8  176.48   11.07   1
   0  12   8   99.78    8.69   1
   0  13   8   86.19    8.35   1
  -1  13   8    4.11    4.77   1
  -2  13   8   67.38    7.43   1
  -3  13   8   58.11    7.50   1
  -4  13   8   59.12    7.28   1
  -5  13   8   28.10    5.57   1
  -6  13   8   -4.38    6.13   1
  -7  13   8  427.19   17.68   1
  -8  13   8   72.45    8.16   1
  -9  13   8    5.22    6.10   1
 -10  13   8   29.48    6.00   1
 -10  14   8   -1.10    5.18   1
  -9  14   8   -0.73    6.39   1
  -8  14   8   -5.03    5.81   1
  -7  14   8  204.98   13.54   1
  -6  14   8  547.56   19.76   1
  -5  14   8   32.95    6.18   1
  -4  14   8    9.27    3.74   1
  -3  14   8    2.38    6.58   1
  -2  14   8   14.56    5.51   1
  -1  14   8   95.23    8.68   1
   0  14   8   82.17    8.62   1
   0  15   8  160.60   11.62   1
  -1  15   8  381.37   15.82   1
  -2  15   8  226.96   12.95   1
  -3  15   8   12.37    5.56   1
  -4  15   8   12.18    5.02   1
  -5  15   8   51.06    7.43   1
  -6  15   8  154.85   11.54   1
  -7  15   8   -1.76    7.35   1
  -8  15   8   27.52    6.38   1
  -9  15   8   -4.96    5.71   1
 -10  15   8   35.19    5.77   1
 -10  16   8    2.34    3.68   1
  -9  16   8   35.26    6.53   1
  -8  16   8    9.19    5.10   1
  -7  16   8  106.49   10.19   1
  -6  16   8    4.43    8.35   1
  -5  16   8    2.90    5.99   1
  -4  16   8    4.21    4.54   1
  -3  16   8   -0.82    5.97   1
  -2  16   8  253.92   13.17   1
  -1  16   8  169.98   11.19   1
   0  16   8   67.68    8.44   1
   0  17   8  512.06   18.68   1
  -1  17   8  324.52   15.53   1
  -2  17   8    4.13    6.34   1
  -3  17   8    5.84    6.52   1
  -4  17   8    3.99    4.86   1
  -5  17   8   50.77    8.04   1
  -6  17   8    7.08    7.62   1
  -7  17   8   13.84    5.65   1
  -8  17   8   31.77    7.23   1
  -9  17   8   54.81    6.75   1
 -10  17   8    5.37    4.15   1
 -10  18   8    7.98    3.58   1
  -9  18   8    4.46    5.44   1
  -8  18   8  111.11    9.18   1
  -7  18   8   60.95    8.38   1
  -6  18   8  133.75   10.28   1
  -5  18   8   10.57    4.32   1
  -4  18   8  333.09   15.46   1
  -3  18   8   76.89    9.79   1
  -2  18   8  159.03   11.45   1
  -1  18   8  299.10   14.92   1
   0  18   8   17.14    5.94   1
   0  19   8  701.97   22.21   1
  -1  19   8  240.86   13.21   1
  -2  19   8  292.40   14.35   1
  -3  19   8   76.84    8.27   1
  -4  19   8  757.61   23.48   1
  -5  19   8   26.54    8.11   1
  -6  19   8    0.00    6.10   1
  -7  19   8   46.59    7.14   1
  -8  19   8   39.20    6.87   1
  -9  19   8  149.10    9.20   1
 -10  19   8   29.02    4.83   1
  -9  20   8  200.28   10.48   1
  -8  20   8  110.42    9.21   1
  -7  20   8   64.45    8.61   1
  -6  20   8   27.38    7.26   1
  -5  20   8  389.97   16.52   1
  -4  20   8  152.09   11.80   1
  -3  20   8   63.30    7.97   1
  -2  20   8   24.24    6.64   1
  -1  20   8  243.63   13.75   1
   0  20   8    7.01    7.54   1
   0  21   8  346.72   16.44   1
  -1  21   8   11.11    4.79   1
  -2  21   8    7.00    5.35   1
  -3  21   8   97.34    8.98   1
  -4  21   8   10.63    6.14   1
  -5  21   8  163.46   11.60   1
  -6  21   8   52.45    8.02   1
  -7  21   8   31.79    6.97   1
  -8  21   8   22.04    5.61   1
  -9  21   8   54.29    6.13   1
  -9  22   8    0.51    5.33   1
  -8  22   8   76.75    6.95   1
  -7  22   8    9.43    5.60   1
  -6  22   8  304.36   14.99   1
  -5  22   8   -2.64    4.58   1
  -4  22   8   88.19    8.96   1
  -3  22   8  295.29   14.57   1
  -2  22   8   15.91    6.54   1
  -1  22   8   -4.42    7.56   1
   0  22   8  118.37   10.55   1
   0  23   8    2.37    5.36   1
  -1  23   8  169.34   11.33   1
  -2  23   8   20.72    7.37   1
  -3  23   8   -5.33    7.22   1
  -4  23   8   -0.59    5.94   1
  -5  23   8    9.89    4.69   1
  -6  23   8    0.00    7.09   1
  -7  23   8   41.63    6.55   1
  -8  23   8   22.66    5.12   1
  -9  23   8   -0.95    4.59   1
  -9  24   8    6.92    3.16   1
  -8  24   8   -2.42    5.62   1
  -7  24   8   48.35    7.14   1
  -6  24   8   16.85    5.68   1
  -5  24   8    3.44    5.84   1
  -4  24   8    5.29    7.48   1
  -3  24   8   16.58    6.43   1
  -2  24   8  -13.34    8.30   1
  -1  24   8    5.34    7.55   1
   0  24   8  233.85   13.54   1
   0  25   8   30.43    6.36   1
  -1  25   8   31.85    6.94   1
  -2  25   8   -5.32    7.20   1
  -3  25   8   20.01    6.06   1
  -4  25   8   17.44    6.53   1
  -5  25   8   53.53    8.05   1
  -6  25   8   -7.92    6.23   1
  -7  25   8    0.70    4.26   1
  -8  25   8    3.41    4.61   1
  -8  26   8   26.99    4.78   1
  -7  26   8   19.06    5.56   1
  -6  26   8   17.80    5.55   1
  -5  26   8  -11.54    6.28   1
  -4  26   8    4.00    5.97   1
  -3  26   8   16.31    6.17   1
  -2  26   8   25.78    6.63   1
  -1  26   8    4.09    5.39   1
   0  26   8    4.33    5.55   1
   0  27   8   11.32    5.43   1
  -1  27   8    6.33    4.19   1
  -2  27   8   23.66    6.14   1
  -3  27   8   16.03    5.90   1
  -4  27   8    2.80    3.83   1
  -5  27   8   20.78    4.62   1
  -6  27   8   52.12    6.75   1
  -7  27   8   20.46    5.43   1
  -8  27   8   -3.37    4.99   1
  -8  28   8   30.95    4.96   1
  -7  28   8   -9.92    6.57   1
  -6  28   8   20.81    4.46   1
  -5  28   8    3.84    6.48   1
  -4  28   8    3.26    5.53   1
  -3  28   8    8.39    4.65   1
  -2  28   8   26.01    6.60   1
  -1  28   8   16.34    6.30   1
   0  28   8   18.77    6.30   1
   0  29   8   -1.60    6.97   1
  -1  29   8   48.66    6.28   1
  -2  29   8    7.69    4.11   1
  -3  29   8   -7.32    6.76   1
  -4  29   8   33.51    6.38   1
  -5  29   8   -1.47    6.40   1
  -6  29   8   59.66    6.05   1
  -7  29   8   62.74    6.25   1
  -7  30   8    0.98    5.12   1
  -6  30   8    4.87    5.23   1
  -5  30   8    5.09    4.37   1
  -4  30   8    4.00    5.39   1
  -3  30   8   28.19    5.72   1
  -2  30   8    4.77    5.85   1
  -1  30   8   -0.79    6.07   1
   0  30   8   71.15    7.78   1
   0  31   8   14.58    5.05   1
  -1  31   8    2.26    5.39   1
  -2  31   8   84.15    8.34   1
  -3  31   8   -2.24    6.47   1
  -4  31   8   14.23    5.92   1
  -5  31   8   -2.60    5.12   1
  -6  31   8   10.08    4.14   1
  -7  31   8   -2.61    3.99   1
  -6  32   8   -0.51    4.95   1
  -5  32   8    0.00    5.11   1
  -4  32   8    4.00    4.00   1
  -3  32   8   12.22    5.32   1
  -2  32   8    7.20    7.42   1
  -1  32   8   65.26    7.02   1
   0  32   8    2.06    5.45   1
   0  33   8    1.92    5.30   1
  -1  33   8    6.68    3.70   1
  -2  33   8   71.09    6.59   1
  -3  33   8    0.66    4.61   1
  -4  33   8   14.83    4.73   1
  -5  33   8    6.60    4.58   1
  -6  33   8    0.00    4.43   1
  -5  34   8    1.97    5.22   1
  -4  34   8   -1.69    4.89   1
  -3  34   8   18.63    4.40   1
  -2  34   8   76.25    6.77   1
  -1  34   8   17.72    5.36   1
   0  34   8    7.04    4.98   1
   0  35   8   12.01    4.95   1
  -1  35   8   50.29    6.07   1
  -2  35   8   -3.42    5.41   1
  -3  35   8   61.45    6.52   1
  -4  35   8    6.76    3.83   1
  -5  35   8    3.47    3.17   1
  -4  36   8   35.32    4.88   1
  -3  36   8   14.43    4.05   1
  -2  36   8   -1.02    5.11   1
  -1  36   8   23.84    5.20   1
   0  36   8    5.63    3.83   1
   0  37   8   15.08    3.64   1
  -1  37   8    9.09    3.68   1
  -2  37   8   18.80    5.09   1
  -3  37   8   -4.71    4.59   1
  -3  35   9   24.33    4.01   1
  -2  35   9    7.89    3.40   1
  -1  35   9   11.88    4.10   1
   0  34   9    2.37    3.35   1
  -1  34   9   -1.94    4.18   1
  -2  34   9  105.83    7.68   1
  -3  34   9   13.93    3.90   1
  -4  34   9    1.34    4.56   1
  -5  33   9    3.05    3.88   1
  -4  33   9    3.03    4.28   1
  -3  33   9    1.63    5.07   1
  -2  33   9   13.35    4.72   1
  -1  33   9    4.35    4.86   1
   0  33   9    6.72    3.71   1
   0  32   9   -1.68    4.64   1
  -1  32   9   25.07    5.21   1
  -2  32   9    0.00    4.72   1
  -3  32   9    8.76    4.33   1
  -4  32   9   21.64    5.07   1
  -5  32   9   31.64    4.92   1
  -6  32   9   22.01    4.10   1
  -6  31   9   22.45    4.42   1
  -5  31   9   -3.84    5.34   1
  -4  31   9   -2.44    5.26   1
  -3  31   9   -1.94    5.61   1
  -2  31   9   -6.59    5.89   1
  -1  31   9    4.31    3.61   1
   0  31   9    2.85    4.13   1
   0  30   9   -1.97    4.70   1
  -1  30   9   54.04    7.73   1
  -2  30   9   14.08    4.46   1
  -3  30   9   12.02    5.35   1
  -4  30   9    1.32    4.10   1
  -5  30   9  -11.98    6.17   1
  -6  30   9    3.56    4.53   1
  -7  29   9    6.73    3.92   1
  -6  29   9    3.36    4.94   1
  -5  29   9   -0.65    4.96   1
  -4  29   9   -1.41    5.35   1
  -3  29   9   -9.56    6.19   1
  -2  29   9   12.42    5.33   1
  -1  29   9   -2.94    5.50   1
   0  29   9   18.74    6.04   1
   0  28   9   20.28    5.67   1
  -1  28   9   31.91    5.83   1
  -2  28   9    8.86    5.54   1
  -3  28   9   27.29    6.42   1
  -4  28   9    8.92    5.29   1
  -5  28   9   11.95    4.55   1
  -6  28   9   21.43    5.50   1
  -7  28   9   37.58    4.41   1
  -7  27   9    4.30    4.62   1
  -6  27   9   -6.50    6.82   1
  -5  27   9   -8.01    5.96   1
  -4  27   9   23.35    5.62   1
  -3  27   9    8.59    4.86   1
  -2  27   9   48.81    6.39   1
  -1  27   9    7.51    4.62   1
   0  27   9   29.05    5.74   1
   0  26   9   -7.28    6.72   1
  -1  26   9    0.83    6.18   1
  -2  26   9   12.32    5.26   1
  -3  26   9    7.22    4.12   1
  -4  26   9   30.76    6.28   1
  -5  26   9   19.87    5.51   1
  -6  26   9  -13.81    6.70   1
  -7  26   9    4.08    5.56   1
  -8  26   9    4.36    3.45   1
  -8  25   9   13.17    4.08   1
  -7  25   9    5.82    4.92   1
  -6  25   9    5.33    4.25   1
  -5  25   9   35.54    6.26   1
  -4  25   9   15.61    5.74   1
  -3  25   9   89.11    9.53   1
  -2  25   9   20.71    5.98   1
  -1  25   9   -4.28    7.62   1
   0  25   9    6.69    5.29   1
   0  24   9    8.58    4.32   1
  -1  24   9   60.10    8.00   1
  -2  24   9    0.00    6.47   1
  -3  24   9   49.62    7.61   1
  -4  24   9  112.77   10.25   1
  -5  24   9   17.01    5.41   1
  -6  24   9   35.99    6.44   1
  -7  24   9   -9.28    6.22   1
  -8  24   9  150.16    8.60   1
  -8  23   9    1.13    4.45   1
  -7  23   9    3.49    6.12   1
  -6  23   9    3.95    6.07   1
  -5  23   9    5.08    6.88   1
  -4  23   9   60.78    8.16   1
  -3  23   9    0.89    5.84   1
  -2  23   9  141.27   10.87   1
  -1  23   9   84.28    9.20   1
   0  23   9  159.53   11.95   1
   0  22   9   23.14    7.76   1
  -1  22   9    5.40    7.64   1
  -2  22   9   52.98    7.34   1
  -3  22   9   94.87   10.16   1
  -4  22   9   -2.67    7.71   1
  -5  22   9   40.99    7.20   1
  -6  22   9  223.61   12.45   1
  -7  22   9   16.07    5.27   1
  -8  22   9   14.87    5.50   1
  -9  22   9   15.48    3.78   1
  -9  21   9   40.95    5.58   1
  -8  21   9    4.46    6.08   1
  -7  21   9   14.69    5.66   1
  -6  21   9    3.35    7.59   1
  -5  21   9    2.64    7.00   1
  -4  21   9  112.93   10.29   1
  -3  21   9   18.76    6.14   1
  -2  21   9    5.45    5.89   1
  -1  21   9  137.38   10.45   1
   0  21   9  152.58   11.44   1
   0  20   9    4.23    4.72   1
  -1  20   9  219.80   12.67   1
  -2  20   9   37.66    5.65   1
  -3  20   9   12.75    5.86   1
  -4  20   9   79.89    8.81   1
  -5  20   9   22.65    6.26   1
  -6  20   9   13.15    5.58   1
  -7  20   9  152.02    9.84   1
  -8  20   9   43.32    6.77   1
  -9  20   9    4.72    4.55   1
  -9  19   9   23.39    5.28   1
  -8  19   9   70.86    7.29   1
  -7  19   9   16.19    5.45   1
  -6  19   9   59.43    7.44   1
  -5  19   9    6.62    5.28   1
  -4  19   9   46.20    7.41   1
  -3  19   9  148.34   11.11   1
  -2  19   9   -1.82    7.29   1
  -1  19   9   -7.30    8.56   1
   0  19   9   51.69    8.33   1
   0  18   9   88.83    8.65   1
  -1  18   9   26.68    7.63   1
  -2  18   9   20.58    7.06   1
  -3  18   9   17.59    5.32   1
  -4  18   9    6.69    5.93   1
  -5  18   9   16.37    7.50   1
  -6  18   9   39.63    6.68   1
  -7  18   9   16.06    5.89   1
  -8  18   9   13.08    5.11   1
  -9  18   9   18.30    4.58   1
  -9  17   9   24.44    5.31   1
  -8  17   9   -3.76    5.57   1
  -7  17   9   -8.48    6.68   1
  -6  17   9   34.70    7.14   1
  -5  17   9   40.79    7.78   1
  -4  17   9   85.10    9.14   1
  -3  17   9  118.36   11.29   1
  -2  17   9 1035.54   27.90   1
  -1  17   9  164.31   12.07   1
   0  17   9  498.69   18.84   1
   0  16   9  230.75   13.34   1
  -1  16   9  110.37    9.88   1
  -2  16   9   93.78   10.09   1
  -3  16   9    4.50    6.55   1
  -4  16   9    0.91    7.10   1
  -5  16   9   47.57    7.78   1
  -6  16   9   12.68    5.82   1
  -7  16   9    6.91    5.28   1
  -8  16   9    4.64    4.47   1
  -9  16   9   29.76    6.15   1
 -10  16   9   -1.72    4.12   1
 -10  15   9   17.11    4.12   1
  -9  15   9   36.15    4.64   1
  -8  15   9   11.11    5.72   1
  -7  15   9   37.39    6.52   1
  -6  15   9  222.90   13.09   1
  -5  15   9   34.14    7.22   1
  -4  15   9   26.52    6.50   1
  -3  15   9    9.52    5.95   1
  -2  15   9   29.03    6.99   1
  -1  15   9   14.89    7.02   1
   0  15   9    7.24    8.68   1
   0  14   9  825.17   24.86   1
  -1  14   9   21.82    5.99   1
  -2  14   9   85.00   10.10   1
  -3  14   9   21.82    5.99   1
  -4  14   9   -2.69    6.78   1
  -5  14   9  160.63   12.03   1
  -6  14   9   44.53    8.08   1
  -7  14   9    5.32    5.75   1
  -8  14   9   30.83    6.83   1
  -9  14   9    4.06    5.50   1
 -10  14   9    0.97    4.95   1
 -10  13   9    7.47    4.37   1
  -9  13   9   79.96    7.57   1
  -8  13   9   13.78    4.90   1
  -7  13   9  112.29   10.02   1
  -6  13   9   75.21    8.44   1
  -5  13   9  116.43    9.47   1
  -4  13   9   42.79    6.19   1
  -3  13   9   34.46    6.54   1
  -2  13   9   99.79    9.34   1
  -1  13   9    8.77    9.02   1
   0  13   9  177.28   12.12   1
   0  12   9   57.78    8.11   1
  -1  12   9  325.36   15.19   1
  -2  12   9   89.46    8.48   1
  -3  12   9    9.82    3.70   1
  -4  12   9   15.32    6.67   1
  -5  12   9    8.45    5.19   1
  -6  12   9   18.98    6.57   1
  -7  12   9  243.30   13.52   1
  -8  12   9   56.04    7.50   1
  -9  12   9   -0.72    5.22   1
 -10  12   9    3.19    4.30   1
 -10  11   9   67.30    6.80   1
  -9  11   9   59.15    6.49   1
  -8  11   9    0.85    5.96   1
  -7  11   9  -12.72    9.36   1
  -6  11   9   -5.51    6.36   1
  -5  11   9    0.00    4.93   1
  -4  11   9  104.02    9.41   1
  -3  11   9    0.86    6.36   1
  -2  11   9   13.61    5.73   1
  -1  11   9   52.63    7.86   1
   0  11   9   69.62    8.61   1
   0  10   9  158.21   11.06   1
  -1  10   9   10.75    4.63   1
  -2  10   9   -1.68    6.06   1
  -3  10   9   -9.33    6.29   1
  -4  10   9   28.96    6.24   1
  -5  10   9  137.37   10.77   1
  -6  10   9    4.58    7.04   1
  -7  10   9   26.79    6.73   1
  -8  10   9  208.73   12.17   1
  -9  10   9   -3.74    6.40   1
 -10  10   9    4.56    4.27   1
 -10   9   9   34.79    7.16   1
  -9   9   9   45.70    6.48   1
  -8   9   9   40.64    7.22   1
  -7   9   9   36.65    5.61   1
  -6   9   9  314.83   15.92   1
  -5   9   9  105.68    9.45   1
  -4   9   9   -1.72    6.56   1
  -3   9   9   -6.72    7.02   1
  -2   9   9   17.19    5.95   1
  -1   9   9   12.32    4.88   1
   0   9   9  129.34   10.19   1
   0   8   9   10.26    6.40   1
  -1   8   9   27.16    6.68   1
  -2   8   9    0.00    6.68   1
  -3   8   9   36.01    7.04   1
  -4   8   9   11.95    6.31   1
  -5   8   9   10.03    5.93   1
  -6   8   9  208.21   13.00   1
  -7   8   9  251.68   13.77   1
  -8   8   9  103.04    9.05   1
  -9   8   9   28.36    6.22   1
 -10   8   9    2.00    3.91   1
 -10   7   9   -3.68    5.21   1
  -9   7   9    3.13    7.09   1
  -8   7   9   41.84    5.94   1
  -7   7   9  133.08   10.29   1
  -6   7   9  104.44    9.77   1
  -5   7   9  116.19   10.33   1
  -4   7   9   73.98    7.72   1
  -3   7   9   55.98    6.74   1
  -2   7   9  243.92   13.12   1
  -1   7   9    8.79    4.97   1
   0   7   9   46.36    6.16   1
   0   6   9    9.54    5.81   1
  -1   6   9   15.79    5.79   1
  -2   6   9   28.53    6.31   1
  -3   6   9   17.41    4.87   1
  -4   6   9   -1.68    6.06   1
  -5   6   9    5.25    6.31   1
  -6   6   9  368.80   16.76   1
  -7   6   9  -11.97    7.07   1
  -8   6   9    4.15    4.85   1
  -9   6   9   19.00    4.84   1
 -10   6   9    0.00    6.12   1
 -10   5   9    5.49    4.29   1
  -9   5   9   10.65    5.73   1
  -8   5   9  226.06   12.85   1
  -7   5   9   -3.68    7.25   1
  -6   5   9   27.18    6.70   1
  -5   5   9  188.14   12.05   1
  -4   5   9  102.44    9.57   1
  -3   5   9   15.66    5.74   1
  -2   5   9    9.61    5.07   1
  -1   5   9  281.48   13.90   1
   0   5   9   79.15    8.31   1
   0   4   9   37.69    6.57   1
  -1   4   9    4.83    6.24   1
  -2   4   9   95.46    8.57   1
  -3   4   9   21.45    5.68   1
  -4   4   9    7.20    5.28   1
  -5   4   9   71.10    7.72   1
  -6   4   9  148.79   10.45   1
  -7   4   9  115.43    9.97   1
  -8   4   9   10.74    6.03   1
  -9   4   9    0.00    6.23   1
 -10   4   9   49.53    6.74   1
 -11   4   9    4.13    4.24   1
 -11   3   9    2.94    5.26   1
 -10   3   9   62.88    6.97   1
  -9   3   9   -3.23    4.98   1
  -8   3   9  271.46   13.98   1
  -7   3   9    2.76    7.31   1
  -6   3   9    7.21    7.76   1
  -5   3   9   24.76    4.93   1
  -4   3   9    7.71    5.11   1
  -3   3   9   79.99    7.66   1
  -2   3   9  188.22   11.60   1
  -1   3   9   77.38    8.72   1
   0   3   9    1.65    4.16   1
   0   2   9   81.34    8.19   1
  -1   2   9   -2.39    6.02   1
  -2   2   9    1.58    5.57   1
  -3   2   9   11.15    5.89   1
  -4   2   9    1.65    6.48   1
  -5   2   9   -0.86    6.94   1
  -6   2   9    0.90    5.90   1
  -7   2   9   83.42    9.73   1
  -8   2   9   14.36    6.22   1
  -9   2   9   19.44    5.29   1
 -10   2   9    6.50    5.25   1
 -11   2   9   52.56    5.39   1
 -11   1   9   -3.41    4.75   1
 -10   1   9   -0.65    4.75   1
  -9   1   9    0.81    5.32   1
  -8   1   9  209.59   12.56   1
  -7   1   9   50.88    8.22   1
  -6   1   9    7.19    5.49   1
  -5   1   9   85.35    9.33   1
  -4   1   9  377.02   15.27   1
  -3   1   9   -1.59    6.92   1
  -2   1   9   18.32    5.10   1
  -1   1   9   95.90    8.87   1
   0   1   9  449.26   16.97   1
   0   0   9   -4.93    7.53   1
  -1   0   9   -7.15    6.60   1
  -2   0   9    0.78    4.77   1
  -3   0   9    0.79    6.20   1
  -4   0   9    0.82    6.71   1
  -5   0   9    1.72    5.29   1
  -6   0   9   -5.38    6.22   1
  -7   0   9    3.67    5.36   1
  -8   0   9    4.49    7.24   1
  -9   0   9    2.43    5.79   1
 -10   0   9    3.91    5.30   1
 -11   0   9    3.70    3.50   1
 -10   0  10   23.27    5.00   1
  -9   0  10   29.69    6.45   1
  -8   0  10   38.37    7.37   1
  -7   0  10  376.88   16.76   1
  -6   0  10   -0.92    7.74   1
  -5   0  10  280.77   14.52   1
  -4   0  10   -0.89    7.50   1
  -3   0  10   51.40    7.54   1
  -2   0  10    8.15    4.58   1
  -1   0  10  166.31   12.17   1
   0   0  10  233.52   13.16   1
   0   1  10   33.54    6.78   1
  -1   1  10   14.69    5.42   1
  -2   1  10   21.54    5.74   1
  -3   1  10  271.57   14.46   1
  -4   1  10   72.93    8.18   1
  -5   1  10   -2.72    7.20   1
  -6   1  10    6.73    5.15   1
  -7   1  10  225.82   13.10   1
  -8   1  10   94.07    9.29   1
  -9   1  10   75.75    8.19   1
 -10   1  10   57.07    5.86   1
 -10   2  10   -7.14    5.36   1
  -9   2  10   30.49    6.22   1
  -8   2  10  104.54    9.60   1
  -7   2  10  161.78   11.03   1
  -6   2  10   84.35    9.15   1
  -5   2  10  110.65   10.27   1
  -4   2  10  178.49   12.30   1
  -3   2  10    5.84    4.89   1
  -2   2  10  169.96   11.41   1
  -1   2  10   48.77    8.14   1
   0   2  10   35.31    8.01   1
   0   3  10  -12.58    7.84   1
  -1   3  10    7.65    5.62   1
  -2   3  10    0.87    7.77   1
  -3   3  10   57.33    8.66   1
  -4   3  10   -4.45    7.29   1
  -5   3  10  100.38    9.15   1
  -6   3  10   21.37    7.31   1
  -7   3  10   54.59    7.95   1
  -8   3  10  111.37   10.24   1
  -9   3  10    2.16    5.15   1
 -10   3  10    0.00    4.81   1
 -10   4  10    4.31    4.81   1
  -9   4  10  112.67    9.59   1
  -8   4  10    8.91    5.74   1
  -7   4  10   28.72    7.19   1
  -6   4  10   80.54    9.00   1
  -5   4  10   -2.72    6.85   1
  -4   4  10  253.78   13.59   1
  -3   4  10   12.89    6.37   1
  -2   4  10   33.29    5.99   1
  -1   4  10   11.79    5.65   1
   0   4  10   11.99    6.46   1
   0   5  10   28.23    7.63   1
  -1   5  10   17.73    5.22   1
  -2   5  10   70.31    8.64   1
  -3   5  10  493.10   18.86   1
  -4   5  10   11.32    5.49   1
  -5   5  10    7.27    8.12   1
  -6   5  10   65.20    8.04   1
  -7   5  10   67.96    9.03   1
  -8   5  10    6.09    5.56   1
  -9   5  10    2.13    6.14   1
 -10   5  10    8.83    3.79   1
 -10   6  10   40.21    5.47   1
  -9   6  10    2.80    6.34   1
  -8   6  10  101.05    9.63   1
  -7   6  10   -1.78    7.45   1
  -6   6  10   33.48    7.49   1
  -5   6  10   71.50   10.16   1
  -4   6  10   10.15    5.44   1
  -3   6  10  254.05   14.22   1
  -2   6  10   94.61    9.02   1
  -1   6  10    1.78    6.28   1
   0   6  10    0.90    6.31   1
   0   7  10  115.15   10.49   1
  -1   7  10   -4.46    7.30   1
  -2   7  10   24.79    5.60   1
  -3   7  10  107.71    9.49   1
  -4   7  10    3.59    6.48   1
  -5   7  10    5.46    4.81   1
  -6   7  10   21.26    6.29   1
  -7   7  10  655.53   21.82   1
  -8   7  10   27.74    5.58   1
  -9   7  10    9.66    4.85   1
 -10   7  10    2.37    3.90   1
 -10   8  10    9.89    4.20   1
  -9   8  10   19.44    5.10   1
  -8   8  10  130.73    9.99   1
  -7   8  10   11.74    7.52   1
  -6   8  10   81.83    9.13   1
  -5   8  10   16.39    5.46   1
  -4   8  10   25.21    6.41   1
  -3   8  10   12.47    5.35   1
  -2   8  10   13.03    5.56   1
  -1   8  10   -5.37    7.59   1
   0   8  10   16.90    5.47   1
   0   9  10   -7.26    6.55   1
  -1   9  10   44.92    7.57   1
  -2   9  10   18.45    6.55   1
  -3   9  10   13.72    6.00   1
  -4   9  10   19.87    6.17   1
  -5   9  10   25.50    6.14   1
  -6   9  10   45.32    7.63   1
  -7   9  10   87.96    9.42   1
  -8   9  10  107.77    9.69   1
  -9   9  10   10.19    4.71   1
 -10   9  10    0.00    4.69   1
 -10  10  10    1.39    4.86   1
  -9  10  10    1.30    6.23   1
  -8  10  10   81.09    8.62   1
  -7  10  10   28.88    6.69   1
  -6  10  10  -12.64    8.76   1
  -5  10  10    3.64    6.18   1
  -4  10  10   -9.05    7.13   1
  -3  10  10   24.56    5.26   1
  -2  10  10   20.92    6.69   1
  -1  10  10    7.21    6.07   1
   0  10  10  468.18   18.64   1
   0  11  10   12.74    6.04   1
  -1  11  10   10.25    5.69   1
  -2  11  10  108.69   10.05   1
  -3  11  10   15.64    4.96   1
  -4  11  10   90.74    9.76   1
  -5  11  10  211.77   12.97   1
  -6  11  10    9.59    5.81   1
  -7  11  10   29.72    7.37   1
  -8  11  10   16.45    5.24   1
  -9  11  10   70.85    7.12   1
 -10  11  10    1.33    3.98   1
 -10  12  10   -1.26    5.31   1
  -9  12  10   17.61    4.16   1
  -8  12  10   76.11    8.33   1
  -7  12  10   85.25    8.81   1
  -6  12  10   39.29    6.20   1
  -5  12  10  -14.54    7.49   1
  -4  12  10   50.89    8.14   1
  -3  12  10   -4.52    7.07   1
  -2  12  10   56.64    7.20   1
  -1  12  10  -15.41    8.93   1
   0  12  10   28.50    6.95   1
   0  13  10   61.83    9.17   1
  -1  13  10  834.05   25.01   1
  -2  13  10   11.48    5.95   1
  -3  13  10   -3.63    5.13   1
  -4  13  10   30.31    6.87   1
  -5  13  10  431.26   17.41   1
  -6  13  10   35.43    6.64   1
  -7  13  10   41.72    7.66   1
  -8  13  10    5.91    6.09   1
  -9  13  10  136.87    8.92   1
  -9  14  10   -1.14    4.98   1
  -8  14  10   98.42    8.22   1
  -7  14  10    4.38    4.89   1
  -6  14  10  167.27   11.90   1
  -5  14  10   10.22    6.56   1
  -4  14  10   66.64    8.06   1
  -3  14  10  112.66    9.79   1
  -2  14  10    4.24    5.17   1
  -1  14  10   -4.54    7.77   1
   0  14  10  252.69   13.62   1
   0  15  10    4.52    7.93   1
  -1  15  10  397.23   17.64   1
  -2  15  10  483.45   19.10   1
  -3  15  10   45.43    7.65   1
  -4  15  10   15.11    5.57   1
  -5  15  10    7.77    4.89   1
  -6  15  10  462.15   18.34   1
  -7  15  10    4.02    5.15   1
  -8  15  10   59.64    6.71   1
  -9  15  10   13.11    4.55   1
  -9  16  10   55.79    6.20   1
  -8  16  10   13.97    5.96   1
  -7  16  10   72.33    7.74   1
  -6  16  10   50.09    7.48   1
  -5  16  10   18.96    6.04   1
  -4  16  10   21.67    6.60   1
  -3  16  10   13.30    6.23   1
  -2  16  10    0.00    6.29   1
  -1  16  10  150.92   11.62   1
   0  16  10    3.59    7.18   1
   0  17  10   35.02    7.54   1
  -1  17  10   -0.90    8.21   1
  -2  17  10   44.61    6.67   1
  -3  17  10    1.81    5.81   1
  -4  17  10    1.79    8.02   1
  -5  17  10   18.74    5.24   1
  -6  17  10   19.57    5.62   1
  -7  17  10   18.88    6.02   1
  -8  17  10   12.58    4.61   1
  -9  17  10   -3.93    4.44   1
  -9  18  10   19.00    4.27   1
  -8  18  10   30.32    5.31   1
  -7  18  10   -5.20    6.26   1
  -6  18  10   -1.64    5.57   1
  -5  18  10    2.60    6.88   1
  -4  18  10    6.22    6.94   1
  -3  18  10  119.62   10.26   1
  -2  18  10   37.14    7.82   1
  -1  18  10    5.36    7.90   1
   0  18  10   14.67    6.77   1
   0  19  10    2.60    5.82   1
  -1  19  10  135.67   10.74   1
  -2  19  10   23.16    6.43   1
  -3  19  10    0.00    6.16   1
  -4  19  10   23.98    6.85   1
  -5  19  10   26.10    6.01   1
  -6  19  10   12.81    4.53   1
  -7  19  10   26.76    5.90   1
  -8  19  10    5.34    5.53   1
  -9  19  10    2.84    3.79   1
  -8  20  10    3.36    3.49   1
  -7  20  10   20.20    5.20   1
  -6  20  10    3.63    3.84   1
  -5  20  10    5.83    6.82   1
  -4  20  10  185.32   11.66   1
  -3  20  10   24.56    6.57   1
  -2  20  10   39.87    8.30   1
  -1  20  10  119.77   10.27   1
   0  20  10   45.41    7.01   1
   0  21  10   -1.67    6.66   1
  -1  21  10   86.23    8.57   1
  -2  21  10   27.12    6.14   1
  -3  21  10   23.57    6.43   1
  -4  21  10   28.76    6.98   1
  -5  21  10   26.51    5.96   1
  -6  21  10   23.54    5.19   1
  -7  21  10   32.87    5.84   1
  -8  21  10   44.86    5.86   1
  -8  22  10   47.21    5.61   1
  -7  22  10    4.58    4.30   1
  -6  22  10    2.17    4.51   1
  -5  22  10   19.41    5.48   1
  -4  22  10  119.40    9.14   1
  -3  22  10   68.64    7.99   1
  -2  22  10   49.15    6.73   1
  -1  22  10    4.19    6.09   1
   0  22  10   44.28    7.22   1
   0  23  10   -2.35    5.60   1
  -1  23  10    0.00    6.91   1
  -2  23  10   98.58    9.86   1
  -3  23  10   18.08    5.29   1
  -4  23  10   -3.20    6.31   1
  -5  23  10   12.65    5.57   1
  -6  23  10    3.22    5.06   1
  -7  23  10   15.66    4.36   1
  -8  23  10    0.45    5.05   1
  -8  24  10   41.60    5.46   1
  -7  24  10   12.06    5.26   1
  -6  24  10    5.67    4.02   1
  -5  24  10   -2.18    5.77   1
  -4  24  10   -1.55    6.18   1
  -3  24  10    2.65    5.01   1
  -2  24  10   36.30    7.33   1
  -1  24  10   -5.51    6.91   1
   0  24  10    0.00    6.13   1
   0  25  10   28.39    5.52   1
  -1  25  10   75.24    7.34   1
  -2  25  10    3.09    7.95   1
  -3  25  10   10.22    5.50   1
  -4  25  10   15.81    5.46   1
  -5  25  10  121.88    9.06   1
  -6  25  10   -6.16    5.30   1
  -7  25  10    1.01    4.86   1
  -7  26  10    1.38    4.99   1
  -6  26  10    6.13    4.05   1
  -5  26  10   12.65    5.54   1
  -4  26  10    4.24    5.19   1
  -3  26  10   -1.47    5.29   1
  -2  26  10   22.65    4.46   1
  -1  26  10  159.56   10.56   1
   0  26  10    3.20    5.61   1
   0  27  10    6.45    4.15   1
  -1  27  10   -6.85    7.19   1
  -2  27  10   16.84    5.62   1
  -3  27  10  -11.83    5.95   1
  -4  27  10    8.00    5.66   1
  -5  27  10   14.70    4.48   1
  -6  27  10   -2.65    4.52   1
  -7  27  10   19.29    3.68   1
  -6  28  10   -1.45    4.18   1
  -5  28  10   10.22    3.28   1
  -4  28  10   22.06    4.98   1
  -3  28  10   -1.96    4.67   1
  -2  28  10    2.64    5.98   1
  -1  28  10  102.54    9.03   1
   0  28  10   -8.42    4.81   1
   0  29  10   -7.21    5.90   1
  -1  29  10   -7.18    5.68   1
  -2  29  10   11.10    4.88   1
  -3  29  10    2.85    4.36   1
  -4  29  10   42.41    6.30   1
  -5  29  10   -2.60    4.79   1
  -6  29  10   -5.60    4.33   1
  -5  30  10    5.62    3.90   1
  -4  30  10   -6.35    4.10   1
  -3  30  10    2.81    6.13   1
  -2  30  10    2.27    4.96   1
  -1  30  10   23.82    5.74   1
   0  30  10   37.33    4.85   1
   0  31  10   10.22    3.10   1
  -1  31  10    7.30    3.87   1
  -2  31  10   10.00    3.86   1
  -3  31  10    8.84    4.11   1
  -4  31  10    2.86    4.04   1
  -5  31  10    7.44    3.73   1
  -4  32  10   -2.94    3.96   1
  -3  32  10    1.36    4.53   1
  -2  32  10   19.11    4.16   1
  -1  32  10    3.98    4.12   1
  -2  33  10   13.99    3.53   1
  -2  30  11    0.40    3.80   1
  -3  30  11    7.68    3.48   1
  -4  29  11    0.42    3.75   1
  -3  29  11   -6.31    4.51   1
  -2  29  11    0.45    3.86   1
  -1  29  11    0.85    4.08   1
   0  28  11   -0.42    3.70   1
  -1  28  11    8.25    3.51   1
  -2  28  11    1.51    3.98   1
  -3  28  11    2.50    4.72   1
  -4  28  11   -2.83    4.33   1
  -5  28  11    0.83    4.12   1
  -5  27  11    4.34    3.59   1
  -4  27  11   19.76    4.69   1
  -3  27  11   16.41    4.24   1
  -2  27  11    9.13    3.92   1
  -1  27  11   -6.28    5.28   1
   0  27  11   21.66    4.78   1
   0  26  11    6.20    3.27   1
  -1  26  11   55.59    6.06   1
  -2  26  11    0.00    5.02   1
  -3  26  11    4.13    5.81   1
  -4  26  11   22.18    5.03   1
  -5  26  11    1.02    5.21   1
  -6  26  11   15.42    3.77   1
  -6  25  11   22.42    4.16   1
  -5  25  11    2.77    4.67   1
  -4  25  11   -0.60    5.10   1
  -3  25  11   13.02    4.27   1
  -2  25  11    4.42    4.93   1
  -1  25  11    6.08    4.71   1
   0  25  11   -0.56    5.09   1
   0  24  11  128.50    9.24   1
  -1  24  11    1.29    4.83   1
  -2  24  11   24.05    6.08   1
  -3  24  11   -8.00    5.42   1
  -4  24  11   23.99    5.08   1
  -5  24  11   10.28    4.15   1
  -6  24  11    1.55    4.64   1
  -7  24  11    2.84    4.11   1
  -7  23  11    3.13    4.67   1
  -6  23  11   -2.22    4.77   1
  -5  23  11    7.14    3.39   1
  -4  23  11    0.68    4.74   1
  -3  23  11   -3.50    5.99   1
  -2  23  11    4.21    5.43   1
  -1  23  11    5.89    4.73   1
   0  23  11   32.58    5.57   1
   0  22  11   -2.01    7.41   1
  -1  22  11   12.34    3.92   1
  -2  22  11   -5.12    5.33   1
  -3  22  11    3.65    5.89   1
  -4  22  11    2.13    5.06   1
  -5  22  11   11.94    5.58   1
  -6  22  11    6.30    3.43   1
  -7  22  11    5.51    4.19   1
  -7  21  11   11.86    4.58   1
  -6  21  11   29.14    5.27   1
  -5  21  11    3.47    6.33   1
  -4  21  11    2.95    4.82   1
  -3  21  11   -6.06    6.61   1
  -2  21  11   11.13    6.15   1
  -1  21  11   46.84    7.14   1
   0  21  11  133.17   10.88   1
   0  20  11   48.92    6.39   1
  -1  20  11    3.83    6.17   1
  -2  20  11    9.91    5.30   1
  -3  20  11   80.28    8.48   1
  -4  20  11    3.05    5.81   1
  -5  20  11   11.55    3.73   1
  -6  20  11    4.58    6.25   1
  -7  20  11    7.42    4.29   1
  -8  20  11    3.38    4.05   1
  -8  19  11    3.66    4.66   1
  -7  19  11    4.70    5.64   1
  -6  19  11   13.20    4.84   1
  -5  19  11    5.23    6.11   1
  -4  19  11   36.09    6.35   1
  -3  19  11   12.30    6.12   1
  -2  19  11   31.57    6.27   1
  -1  19  11   21.49    6.27   1
   0  19  11    0.75    6.14   1
   0  18  11   13.90    5.13   1
  -1  18  11   -0.81    6.19   1
  -2  18  11   95.75    9.54   1
  -3  18  11  101.14    9.51   1
  -4  18  11   -4.02    6.28   1
  -5  18  11   -1.54    5.85   1
  -6  18  11    4.25    5.75   1
  -7  18  11    4.31    5.68   1
  -8  18  11    3.90    4.83   1
  -8  17  11   78.33    6.85   1
  -7  17  11    3.00    4.08   1
  -6  17  11    8.28    3.93   1
  -5  17  11   16.28    4.84   1
  -4  17  11  174.98   11.05   1
  -3  17  11   13.36    5.10   1
  -2  17  11    8.35    5.54   1
  -1  17  11   41.63    7.56   1
   0  17  11   69.04    8.07   1
   0  16  11    5.65    7.18   1
  -1  16  11    7.80    4.99   1
  -2  16  11    9.04    5.30   1
  -3  16  11    0.00    5.87   1
  -4  16  11   34.47    6.30   1
  -5  16  11   -8.04    6.02   1
  -6  16  11    9.00    5.20   1
  -7  16  11    3.33    5.11   1
  -8  16  11   69.96    6.75   1
  -9  15  11    8.74    3.23   1
  -8  15  11    8.72    3.92   1
  -7  15  11    9.16    5.18   1
  -6  15  11   24.59    5.76   1
  -5  15  11  114.58    9.14   1
  -4  15  11  187.67   11.24   1
  -3  15  11   26.27    6.37   1
  -2  15  11    5.71    5.71   1
  -1  15  11  101.56    9.22   1
   0  15  11   32.82    7.35   1
   0  14  11  106.11    9.47   1
  -1  14  11   14.84    5.65   1
  -2  14  11   35.76    6.38   1
  -3  14  11  152.78   10.97   1
  -4  14  11   13.67    6.08   1
  -5  14  11   -5.81    6.69   1
  -6  14  11   23.50    6.07   1
  -7  14  11    5.65    5.82   1
  -8  14  11   17.32    5.04   1
  -9  14  11   48.07    5.41   1
  -9  13  11    2.75    4.35   1
  -8  13  11    0.00    5.40   1
  -7  13  11    1.45    7.59   1
  -6  13  11    9.03    4.84   1
  -5  13  11   11.20    6.63   1
  -4  13  11   80.99    9.32   1
  -3  13  11    7.54    5.89   1
  -2  13  11   47.57    8.01   1
  -1  13  11   58.63    7.73   1
   0  13  11   -4.21    6.24   1
   0  12  11   46.50    6.48   1
  -1  12  11  444.09   18.25   1
  -2  12  11   14.00    5.35   1
  -3  12  11    0.87    6.49   1
  -4  12  11    3.47    7.56   1
  -5  12  11   36.74    6.91   1
  -6  12  11   73.80    7.71   1
  -7  12  11   92.45    8.16   1
  -8  12  11   87.19    7.91   1
  -9  12  11   13.71    4.76   1
  -9  11  11    3.98    4.62   1
  -8  11  11   -3.23    5.52   1
  -7  11  11   45.58    7.08   1
  -6  11  11    9.82    5.00   1
  -5  11  11   43.29    7.48   1
  -4  11  11   19.16    6.90   1
  -3  11  11   -9.65    7.49   1
  -2  11  11   29.82    5.27   1
  -1  11  11   41.82    8.31   1
   0  11  11   13.69    4.64   1
   0  10  11   19.53    6.08   1
  -1  10  11  658.54   22.43   1
  -2  10  11  163.53   11.73   1
  -3  10  11    5.27    4.87   1
  -4  10  11   -0.87    7.05   1
  -5  10  11  129.45   10.26   1
  -6  10  11  308.21   15.17   1
  -7  10  11   12.19    4.31   1
  -8  10  11  347.26   14.08   1
  -9  10  11   13.70    4.72   1
  -9   9  11    6.71    4.42   1
  -8   9  11  130.06    9.69   1
  -7   9  11  107.10    8.95   1
  -6   9  11   27.75    6.57   1
  -5   9  11   46.61    6.24   1
  -4   9  11   10.51    4.52   1
  -3   9  11   24.03    5.72   1
  -2   9  11   50.99    8.92   1
  -1   9  11   34.44    7.28   1
   0   9  11   44.92    7.61   1
   0   8  11   10.99    6.20   1
  -1   8  11   18.13    5.76   1
  -2   8  11   97.94    9.98   1
  -3   8  11  159.49   11.18   1
  -4   8  11   26.88    6.82   1
  -5   8  11    7.50    4.72   1
  -6   8  11  142.37   10.56   1
  -7   8  11   11.44    5.35   1
  -8   8  11  168.91   10.47   1
  -9   8  11   90.65    7.29   1
  -9   7  11   23.26    5.32   1
  -8   7  11   18.02    5.72   1
  -7   7  11   36.75    7.47   1
  -6   7  11   50.52    7.79   1
  -5   7  11   -1.74    6.61   1
  -4   7  11   11.69    5.03   1
  -3   7  11   -7.03    5.56   1
  -2   7  11   30.46    6.68   1
  -1   7  11  288.13   14.82   1
   0   7  11  123.86   10.74   1
   0   6  11   20.89    5.86   1
  -1   6  11  303.53   14.89   1
  -2   6  11   12.88    5.11   1
  -3   6  11    8.20    4.61   1
  -4   6  11    0.88    6.85   1
  -5   6  11    4.34    6.33   1
  -6   6  11   30.98    6.50   1
  -7   6  11  166.96   10.05   1
  -8   6  11   27.54    6.36   1
  -9   6  11   -1.13    5.46   1
 -10   5  11   -2.33    4.66   1
  -9   5  11   47.23    5.67   1
  -8   5  11   63.65    7.73   1
  -7   5  11   95.69    8.29   1
  -6   5  11    4.52    4.45   1
  -5   5  11   17.39    6.03   1
  -4   5  11   11.68    5.22   1
  -3   5  11   11.10    4.78   1
  -2   5  11  123.29   10.31   1
  -1   5  11   39.12    7.60   1
   0   5  11   34.22    7.23   1
   0   4  11   74.89    8.26   1
  -1   4  11   62.46    8.82   1
  -2   4  11   60.70    8.03   1
  -3   4  11   16.34    5.66   1
  -4   4  11   -2.63    7.58   1
  -5   4  11   35.95    6.87   1
  -6   4  11   31.69    6.56   1
  -7   4  11   -5.60    6.45   1
  -8   4  11    0.00    7.19   1
  -9   4  11   -5.19    5.19   1
 -10   4  11   10.29    3.96   1
 -10   3  11    5.09    3.36   1
  -9   3  11   15.92    5.28   1
  -8   3  11   12.89    4.45   1
  -7   3  11  127.41   10.21   1
  -6   3  11  164.38   11.68   1
  -5   3  11    5.22    5.64   1
  -4   3  11  -10.49    7.42   1
  -3   3  11   64.10    8.02   1
  -2   3  11  150.32   10.59   1
  -1   3  11   15.15    4.59   1
   0   3  11    4.35    5.57   1
   0   2  11   17.41    5.51   1
  -1   2  11   30.30    6.50   1
  -2   2  11    4.08    4.77   1
  -3   2  11   30.28    6.17   1
  -4   2  11   78.65    8.05   1
  -5   2  11   21.45    6.84   1
  -6   2  11    5.11    5.90   1
  -7   2  11   24.13    6.64   1
  -8   2  11   56.02    7.30   1
  -9   2  11    7.03    5.32   1
 -10   2  11   12.17    3.84   1
 -10   1  11   -0.41    4.99   1
  -9   1  11    5.49    4.74   1
  -8   1  11    4.32    5.85   1
  -7   1  11   63.37    7.43   1
  -6   1  11   25.54    7.29   1
  -5   1  11    1.16    4.99   1
  -4   1  11   -6.99    6.65   1
  -3   1  11   16.29    6.32   1
  -2   1  11  257.07   13.58   1
  -1   1  11   38.42    8.44   1
   0   1  11   30.73    6.01   1
   0   0  11    5.22    7.07   1
  -1   0  11    1.75    7.51   1
  -2   0  11    3.49    6.64   1
  -3   0  11   -4.36    7.14   1
  -4   0  11   -6.98    5.92   1
  -5   0  11   -6.95    6.27   1
  -6   0  11    0.85    5.96   1
  -7   0  11    3.22    5.81   1
  -8   0  11   -2.88    5.09   1
  -9   0  11   -2.35    5.06   1
 -10   0  11   -6.14    4.31   1
  -9   0  12   -4.08    4.65   1
  -8   0  12   -1.80    6.13   1
  -7   0  12   32.88    6.48   1
  -6   0  12    6.72    3.83   1
  -5   0  12   75.65    7.60   1
  -4   0  12   11.73    5.39   1
  -3   0  12   10.15    4.78   1
  -2   0  12   82.14    9.00   1
  -1   0  12   19.95    5.76   1
   0   0  12   24.10    4.83   1
   0   1  12    9.10    5.54   1
  -1   1  12  159.57   11.39   1
  -2   1  12  125.98   10.69   1
  -3   1  12   39.45    7.40   1
  -4   1  12   14.52    5.70   1
  -5   1  12    0.82    4.96   1
  -6   1  12   62.99    7.86   1
  -7   1  12   -7.74    6.02   1
  -8   1  12  201.73   10.72   1
  -9   1  12    7.55    3.32   1
  -9   2  12    1.80    4.22   1
  -8   2  12    3.97    4.09   1
  -7   2  12   32.77    5.82   1
  -6   2  12   -3.86    6.04   1
  -5   2  12   13.58    5.35   1
  -4   2  12  -19.25    6.85   1
  -3   2  12    5.91    6.92   1
  -2   2  12    5.06    6.20   1
  -1   2  12   38.76    6.88   1
   0   2  12    4.28    5.45   1
   0   3  12    7.47    5.44   1
  -1   3  12    6.63    7.41   1
  -2   3  12    6.73    5.67   1
  -3   3  12    4.22    7.11   1
  -4   3  12   82.99    8.09   1
  -5   3  12    7.05    5.50   1
  -6   3  12   47.28    7.06   1
  -7   3  12    7.46    4.66   1
  -8   3  12    0.59    5.84   1
  -9   3  12   47.92    5.22   1
  -9   4  12    9.40    3.62   1
  -8   4  12   12.53    5.28   1
  -7   4  12   36.14    5.34   1
  -6   4  12   -8.44    6.56   1
  -5   4  12    3.79    4.43   1
  -4   4  12   38.36    7.28   1
  -3   4  12    0.84    6.90   1
  -2   4  12  241.00   13.08   1
  -1   4  12   65.09    8.43   1
   0   4  12   17.55    5.13   1
   0   5  12   15.34    5.77   1
  -1   5  12   56.05    7.51   1
  -2   5  12   -1.68    6.04   1
  -3   5  12   30.25    6.14   1
  -4   5  12   19.95    5.60   1
  -5   5  12   -3.23    6.36   1
  -6   5  12   35.13    5.79   1
  -7   5  12    3.45    5.30   1
  -8   5  12   54.66    7.22   1
  -9   5  12   33.82    4.84   1
  -9   6  12   33.64    4.70   1
  -8   6  12   29.04    5.83   1
  -7   6  12   13.21    6.20   1
  -6   6  12   30.84    5.14   1
  -5   6  12   64.87    7.59   1
  -4   6  12   59.10    7.66   1
  -3   6  12   30.73    7.52   1
  -2   6  12   13.94    5.49   1
  -1   6  12    5.75    8.09   1
   0   6  12   37.42    7.63   1
   0   7  12   17.77    5.23   1
  -1   7  12    7.62    5.22   1
  -2   7  12   17.20    5.79   1
  -3   7  12   56.19    8.40   1
  -4   7  12    3.30    5.95   1
  -5   7  12    3.20    4.71   1
  -6   7  12   66.22    8.27   1
  -7   7  12    9.01    4.98   1
  -8   7  12   23.34    5.17   1
  -9   7  12   -2.07    4.32   1
  -9   8  12   95.38    6.20   1
  -8   8  12  195.74   10.22   1
  -7   8  12   25.32    6.21   1
  -6   8  12   46.66    7.96   1
  -5   8  12   17.46    5.27   1
  -4   8  12    0.82    4.99   1
  -3   8  12   67.59    7.86   1
  -2   8  12   66.31    7.92   1
  -1   8  12   95.95    9.01   1
   0   8  12   90.91    9.24   1
   0   9  12   65.19    8.00   1
  -1   9  12   11.82    4.50   1
  -2   9  12    1.65    6.48   1
  -3   9  12    4.13    6.96   1
  -4   9  12    5.97    5.77   1
  -5   9  12  143.76   10.19   1
  -6   9  12    2.46    5.36   1
  -7   9  12   17.52    6.50   1
  -8   9  12   61.80    7.14   1
  -8  10  12   -2.63    5.34   1
  -7  10  12  349.75   14.22   1
  -6  10  12   15.01    6.18   1
  -5  10  12   42.59    7.50   1
  -4  10  12   43.13    7.16   1
  -3  10  12   -0.82    5.97   1
  -2  10  12    9.82    5.51   1
  -1  10  12   12.28    4.86   1
   0  10  12    7.64    4.41   1
   0  11  12  119.70    9.41   1
  -1  11  12   32.68    5.83   1
  -2  11  12   51.82    7.84   1
  -3  11  12    3.25    4.20   1
  -4  11  12   55.50    7.10   1
  -5  11  12    0.77    6.30   1
  -6  11  12   86.82    8.09   1
  -7  11  12   23.14    5.47   1
  -8  11  12   79.20    6.82   1
  -8  12  12   48.29    5.74   1
  -7  12  12   -5.53    6.29   1
  -6  12  12   19.16    5.23   1
  -5  12  12   47.01    8.27   1
  -4  12  12   -0.79    6.08   1
  -3  12  12    0.00    6.54   1
  -2  12  12   -8.82    6.56   1
  -1  12  12    9.91    5.14   1
   0  12  12    5.44    4.97   1
   0  13  12  149.94   10.55   1
  -1  13  12   49.18    7.75   1
  -2  13  12    8.43    5.11   1
  -3  13  12   32.80    6.27   1
  -4  13  12   50.93    6.55   1
  -5  13  12   14.42    4.85   1
  -6  13  12  140.15    9.49   1
  -7  13  12   -0.60    5.64   1
  -8  13  12   13.60    3.65   1
  -8  14  12    1.35    4.06   1
  -7  14  12   -1.73    4.79   1
  -6  14  12   25.86    6.43   1
  -5  14  12   63.77    8.44   1
  -4  14  12    6.90    7.39   1
  -3  14  12   14.07    5.03   1
  -2  14  12    1.56    5.83   1
  -1  14  12   22.19    5.58   1
   0  14  12   63.62    7.59   1
   0  15  12   11.53    6.31   1
  -1  15  12    5.91    4.83   1
  -2  15  12    1.53    6.29   1
  -3  15  12    2.04    4.45   1
  -4  15  12  -14.27    6.59   1
  -5  15  12   18.56    5.15   1
  -6  15  12   49.44    6.65   1
  -7  15  12    4.45    4.79   1
  -8  15  12    5.42    2.98   1
  -8  16  12    4.80    4.89   1
  -7  16  12    8.15    3.77   1
  -6  16  12   47.30    6.49   1
  -5  16  12   25.90    5.48   1
  -4  16  12   18.58    4.54   1
  -3  16  12    9.50    4.77   1
  -2  16  12   17.43    4.86   1
  -1  16  12   23.12    6.25   1
   0  16  12   89.88    7.86   1
   0  17  12    1.30    5.35   1
  -1  17  12   11.20    4.57   1
  -2  17  12   64.39    6.96   1
  -3  17  12   18.02    5.36   1
  -4  17  12   14.74    5.73   1
  -5  17  12   -6.05    5.34   1
  -6  17  12   10.08    4.96   1
  -7  17  12    1.01    4.18   1
  -7  18  12    0.48    4.39   1
  -6  18  12   -9.81    5.86   1
  -5  18  12   37.96    5.26   1
  -4  18  12   10.12    5.00   1
  -3  18  12   58.09    7.39   1
  -2  18  12    2.11    5.59   1
  -1  18  12   -8.14    5.75   1
   0  18  12   85.54    7.97   1
   0  19  12   -0.60    6.50   1
  -1  19  12   -5.85    5.16   1
  -2  19  12   18.10    5.51   1
  -3  19  12   32.80    6.32   1
  -4  19  12   31.45    6.68   1
  -5  19  12   16.13    4.36   1
  -6  19  12   21.59    5.37   1
  -7  19  12    5.64    3.50   1
  -7  20  12   -2.05    3.77   1
  -6  20  12    5.85    4.36   1
  -5  20  12    2.95    4.97   1
  -4  20  12    3.81    4.46   1
  -3  20  12   74.75    6.94   1
  -2  20  12   -8.47    6.35   1
  -1  20  12   21.17    5.89   1
   0  20  12   91.89    7.83   1
   0  21  12   83.06    7.22   1
  -1  21  12   23.20    5.35   1
  -2  21  12   12.40    4.75   1
  -3  21  12    7.50    3.38   1
  -4  21  12    8.46    3.20   1
  -5  21  12    8.18    4.14   1
  -6  21  12   15.10    4.51   1
  -6  22  12    3.10    4.23   1
  -5  22  12    2.08    4.54   1
  -4  22  12   -5.13    4.93   1
  -3  22  12    2.95    5.19   1
  -2  22  12    5.47    3.99   1
  -1  22  12   21.12    5.33   1
   0  22  12   18.22    4.82   1
   0  23  12   65.14    5.99   1
  -1  23  12    3.62    5.25   1
  -2  23  12   -2.20    5.27   1
  -3  23  12    2.22    4.34   1
  -4  23  12    0.00    5.22   1
  -5  23  12   -1.45    4.66   1
  -5  24  12    7.04    3.45   1
  -4  24  12    3.44    4.69   1
  -3  24  12    9.59    3.32   1
  -2  24  12   -4.58    5.22   1
  -1  24  12   18.11    4.96   1
   0  24  12   72.63    6.52   1
  -1  25  12   14.97    3.97   1
  -2  25  12    1.40    4.49   1
  -3  25  12    5.34    3.42   1
  -4  25  12   12.24    3.50   1
  -3  26  12   12.43    3.69   1
  -2  26  12   14.79    4.42   1
  -4  21  13   10.49    3.91   1
  -3  21  13    8.63    4.23   1
  -2  21  13    2.52    4.71   1
  -1  20  13   44.81    5.07   1
  -2  20  13   17.72    4.08   1
  -3  20  13   22.24    4.33   1
  -4  20  13    4.83    4.03   1
  -5  19  13    3.99    4.14   1
  -4  19  13   -1.47    4.56   1
  -3  19  13    3.03    5.54   1
  -2  19  13   99.17    7.20   1
  -1  19  13   15.15    4.35   1
   0  18  13   30.23    4.81   1
  -1  18  13   26.72    5.34   1
  -2  18  13    9.50    4.00   1
  -3  18  13   22.99    5.11   1
  -4  18  13  118.85    7.81   1
  -5  18  13   22.98    5.13   1
  -6  17  13   25.07    3.94   1
  -5  17  13  132.71    8.19   1
  -4  17  13    3.88    4.11   1
  -3  17  13    5.32    4.30   1
  -2  17  13   27.19    4.58   1
  -1  17  13  115.56    8.04   1
   0  17  13   22.96    5.17   1
   0  16  13   23.53    4.20   1
  -1  16  13    1.65    4.57   1
  -2  16  13    2.35    4.47   1
  -3  16  13    3.59    5.28   1
  -4  16  13   33.78    6.35   1
  -5  16  13    4.68    4.51   1
  -6  16  13   40.89    5.14   1
  -6  15  13    2.98    3.85   1
  -5  15  13   44.22    6.12   1
  -4  15  13   24.34    5.80   1
  -3  15  13   49.07    6.75   1
  -2  15  13   27.39    5.13   1
  -1  15  13    5.38    3.81   1
   0  15  13    1.53    4.43   1
   0  14  13   99.18    7.77   1
  -1  14  13   15.23    4.64   1
  -2  14  13   18.69    4.92   1
  -3  14  13   10.36    4.85   1
  -4  14  13    8.43    5.69   1
  -5  14  13   50.09    6.14   1
  -6  14  13   16.02    4.49   1
  -7  14  13   45.72    5.61   1
  -7  13  13   49.97    5.89   1
  -6  13  13   31.31    4.59   1
  -5  13  13   13.92    5.08   1
  -4  13  13   54.95    7.11   1
  -3  13  13    5.35    6.20   1
  -2  13  13   39.95    5.92   1
  -1  13  13    0.62    5.10   1
   0  13  13    2.80    5.10   1
   0  12  13    9.31    5.12   1
  -1  12  13   48.90    6.32   1
  -2  12  13   -2.03    5.38   1
  -3  12  13    0.00    6.07   1
  -4  12  13   18.41    5.02   1
  -5  12  13   -9.51    5.71   1
  -6  12  13   -6.24    5.76   1
  -7  12  13   70.00    6.04   1
  -7  11  13    4.24    3.68   1
  -6  11  13    6.65    4.68   1
  -5  11  13    6.53    4.46   1
  -4  11  13    5.99    4.39   1
  -3  11  13   66.70    7.89   1
  -2  11  13   68.57    7.70   1
  -1  11  13   -2.64    6.54   1
   0  11  13   78.01    7.72   1
   0  10  13   -1.85    6.33   1
  -1  10  13    4.74    6.02   1
  -2  10  13   87.61    8.56   1
  -3  10  13  155.92   10.70   1
  -4  10  13    4.24    6.47   1
  -5  10  13    2.67    4.88   1
  -6  10  13  111.44    7.66   1
  -7  10  13   33.17    6.29   1
  -7   9  13   22.03    5.18   1
  -6   9  13   99.86    8.11   1
  -5   9  13  111.05    8.96   1
  -4   9  13  142.94   10.39   1
  -3   9  13   88.39    9.17   1
  -2   9  13    5.79    6.22   1
  -1   9  13   47.42    7.07   1
   0   9  13    5.05    6.25   1
   0   8  13    7.31    5.15   1
  -1   8  13  134.53    8.98   1
  -2   8  13    4.41    6.24   1
  -3   8  13    3.72    7.91   1
  -4   8  13   18.52    5.64   1
  -5   8  13   23.15    6.75   1
  -6   8  13   -0.63    5.09   1
  -7   8  13   11.12    4.32   1
  -8   8  13   19.65    3.90   1
  -8   7  13   -3.81    4.70   1
  -7   7  13  137.76    8.67   1
  -6   7  13   13.30    4.72   1
  -5   7  13   -2.12    6.35   1
  -4   7  13   22.71    5.76   1
  -3   7  13    1.51    5.93   1
  -2   7  13  144.34    9.71   1
  -1   7  13   96.91    8.99   1
   0   7  13   37.58    6.00   1
   0   6  13   -5.99    7.20   1
  -1   6  13   56.30    7.33   1
  -2   6  13   52.67    7.44   1
  -3   6  13   56.82    6.90   1
  -4   6  13   48.40    6.62   1
  -5   6  13   80.86    7.80   1
  -6   6  13    5.22    6.84   1
  -7   6  13   22.81    5.74   1
  -8   6  13   20.57    4.01   1
  -8   5  13    5.34    3.98   1
  -7   5  13  101.85    8.11   1
  -6   5  13    9.69    4.78   1
  -5   5  13   58.14    7.10   1
  -4   5  13    1.51    6.49   1
  -3   5  13   61.36    7.64   1
  -2   5  13   19.72    5.47   1
  -1   5  13   22.32    5.79   1
   0   5  13    8.07    4.53   1
   0   4  13   13.58    5.08   1
  -1   4  13    5.87    6.31   1
  -2   4  13    2.29    6.06   1
  -3   4  13    9.78    4.58   1
  -4   4  13   -0.76    6.40   1
  -5   4  13   31.46    6.26   1
  -6   4  13   53.31    6.46   1
  -7   4  13   31.13    6.29   1
  -8   4  13   13.86    3.89   1
  -8   3  13    0.46    4.92   1
  -7   3  13  185.51   10.17   1
  -6   3  13   27.75    5.74   1
  -5   3  13    5.84    5.20   1
  -4   3  13   58.05    6.86   1
  -3   3  13    6.72    5.54   1
  -2   3  13    8.18    4.28   1
  -1   3  13  124.38    9.80   1
   0   3  13   51.90    6.23   1
   0   2  13   10.53    4.32   1
  -1   2  13    8.39    4.96   1
  -2   2  13    6.16    6.35   1
  -3   2  13    3.11    7.30   1
  -4   2  13   10.22    5.50   1
  -5   2  13   -8.06    6.52   1
  -6   2  13   10.34    4.90   1
  -7   2  13  124.87    8.97   1
  -8   2  13   15.40    4.29   1
  -8   1  13   -3.25    4.94   1
  -7   1  13    9.01    4.69   1
  -6   1  13   36.96    5.38   1
  -5   1  13   -0.73    4.70   1
  -4   1  13   28.14    7.11   1
  -3   1  13   32.20    6.66   1
  -2   1  13   -1.54    6.72   1
  -1   1  13   13.35    4.92   1
   0   1  13   31.63    6.00   1
   0   0  13   11.47    4.08   1
  -1   0  13    0.74    5.19   1
  -2   0  13    0.00    5.00   1
  -3   0  13    3.12    6.24   1
  -4   0  13   -5.37    6.47   1
  -5   0  13   -1.47    4.65   1
  -6   0  13   -6.09    4.83   1
  -7   0  13    2.94    5.36   1
  -8   0  13    6.20    3.07   1
  -6   0  14  155.38    9.07   1
  -5   0  14   11.78    4.97   1
  -4   0  14   48.17    6.27   1
  -3   0  14    0.00    5.85   1
  -2   0  14   97.09    7.98   1
  -1   0  14  145.41    8.92   1
   0   0  14   -2.33    4.86   1
   0   1  14  103.43    7.45   1
  -1   1  14   25.03    5.09   1
  -2   1  14    2.32    5.25   1
  -3   1  14   -4.77    5.40   1
  -4   1  14    1.76    6.18   1
  -5   1  14    2.76    5.02   1
  -6   1  14   -4.88    5.25   1
  -6   2  14   22.63    5.36   1
  -5   2  14    3.66    3.77   1
  -4   2  14   -4.09    5.69   1
  -3   2  14   -0.59    4.78   1
  -2   2  14   31.92    5.41   1
  -1   2  14   13.52    4.12   1
   0   2  14    3.69    5.10   1
   0   3  14    6.71    4.40   1
  -1   3  14   52.61    6.25   1
  -2   3  14    4.01    4.89   1
  -3   3  14   69.93    6.89   1
  -4   3  14    8.12    5.14   1
  -5   3  14   12.34    4.14   1
  -6   3  14  107.65    7.76   1
  -6   4  14   12.33    4.14   1
  -5   4  14   58.15    6.24   1
  -4   4  14   48.24    5.95   1
  -3   4  14    0.00    4.29   1
  -2   4  14   -3.97    6.64   1
  -1   4  14    5.94    4.43   1
   0   4  14   31.29    4.69   1
   0   5  14    5.91    3.92   1
  -1   5  14  212.26   10.36   1
  -2   5  14    4.48    4.61   1
  -3   5  14   14.60    5.01   1
  -4   5  14    0.00    5.20   1
  -5   5  14   66.55    6.60   1
  -6   5  14   56.60    6.23   1
  -6   6  14    3.65    4.38   1
  -5   6  14    4.69    5.49   1
  -4   6  14   -6.14    5.82   1
  -3   6  14    2.84    6.34   1
  -2   6  14    4.40    4.92   1
  -1   6  14   18.24    4.54   1
   0   6  14    6.93    3.39   1
   0   7  14    0.84    4.04   1
  -1   7  14   54.16    6.04   1
  -2   7  14   -6.48    4.77   1
  -3   7  14   12.61    4.95   1
  -4   7  14    7.66    3.74   1
  -5   7  14   10.21    3.91   1
  -6   7  14   16.61    4.67   1
  -6   8  14   23.28    4.20   1
  -5   8  14   39.79    5.40   1
  -4   8  14    0.00    4.53   1
  -3   8  14    4.90    5.41   1
  -2   8  14    9.84    4.28   1
  -1   8  14    1.45    5.48   1
   0   8  14    0.82    3.91   1
  -1   9  14   11.84    3.99   1
  -2   9  14   12.98    4.38   1
  -3   9  14   58.25    6.70   1
  -4   9  14   20.10    4.63   1
  -5   9  14   -0.48    4.85   1
  -6   9  14    7.76    3.23   1
  -5  10  14   -0.47    5.08   1
  -4  10  14   26.51    5.28   1
  -3  10  14    0.51    5.21   1
  -2  10  14   77.69    6.92   1
  -1  10  14    0.90    4.32   1
  -1  11  14   77.02    6.37   1
  -2  11  14   46.77    5.83   1
  -3  11  14   38.60    4.62   1
  -4  11  14   -1.45    5.76   1
  -5  11  14   15.78    4.55   1
  -5  12  14   24.96    4.44   1
  -4  12  14    2.32    5.19   1
  -3  12  14   49.35    5.16   1
  -2  12  14   40.20    5.34   1
  -1  12  14   12.30    4.10   1
  -2  13  14    1.30    4.57   1
  -3  13  14   43.69    5.45   1
  -4  13  14   -7.95    4.59   1
  -4  14  14    2.08    4.88   1
  -3  14  14    2.28    3.78   1
  -2  14  14   22.07    4.25   1
   0   0   0     0.0     0.0   0
;
_shelx_hkl_checksum     69093
_shelx_res_file
;
    jp37n.res created by SHELXL-2014/7
TITL jp37 in P21/c
CELL  1.54178    9.7458   36.7871   12.1735    90.000   106.412    90.000
ZERR 8           0.0027    0.0048    0.0032     0.000     0.012     0.000
REM Gitterkonstanten aus 25 Reflexen mit 25-38 Grad V=4187(2)
LATT   1
SYMM  -X,0.5+Y,0.5-Z
SFAC    C    H   N   O
UNIT  200  192  32   8
L.S. 4
FMAP 2
TEMP -80
ACTA
CONF
BOND $H
SIZE 0.23 0.23 0.34
PLAN -20 .5 -.5
WGHT    0.079300    0.847900
FVAR       0.51871
MOLE 1
N1A   3    0.308607    0.085121    0.626713    11.00000    0.03408    0.04208 =
         0.04185    0.00240    0.01691    0.00517
C2A   1    0.272036    0.117216    0.664816    11.00000    0.02917    0.04685 =
         0.02597    0.00826    0.01219    0.00838
C3A   1    0.378951    0.144280    0.707170    11.00000    0.02576    0.04738 =
         0.02956    0.00632    0.01177    0.00752
N4A   3    0.522414    0.140424    0.703550    11.00000    0.02497    0.05033 =
         0.03367   -0.00279    0.01083    0.00380
C5A   1    0.596298    0.117902    0.648035    11.00000    0.02228    0.05893 =
         0.03761   -0.00165    0.01071    0.00779
N6A   3    0.734174    0.124054    0.689560    11.00000    0.02590    0.08765 =
         0.05182   -0.01509    0.01116    0.00342
N7A   3    0.756292    0.151027    0.770182    11.00000    0.02750    0.09800 =
         0.05660   -0.02788    0.00950   -0.00484
C8A   1    0.629744    0.161497    0.775793    11.00000    0.02783    0.07002 =
         0.04023   -0.01214    0.00894   -0.00364
C9A   1    0.596388    0.191017    0.837995    11.00000    0.04355    0.06778 =
         0.04615   -0.01662    0.01140   -0.00573
AFIX  43
H9A   2    0.670222    0.205412    0.886043    11.00000   -1.20000
AFIX   0
C10A  1    0.458450    0.198334    0.827918    11.00000    0.04601    0.05475 =
         0.04045   -0.00815    0.01682    0.00335
AFIX  43
H10A  2    0.433981    0.219372    0.863554    11.00000   -1.20000
AFIX   0
C11A  1    0.348070    0.174739    0.764021    11.00000    0.03805    0.04853 =
         0.03434    0.00213    0.01582    0.00599
C12A  1    0.203940    0.180704    0.765832    11.00000    0.04478    0.05027 =
         0.03965   -0.00051    0.02088    0.01368
AFIX  43
H12A  2    0.181543    0.202134    0.800773    11.00000   -1.20000
AFIX   0
C13A  1    0.099186    0.156882    0.719546    11.00000    0.03249    0.05531 =
         0.04207    0.00730    0.01897    0.01239
AFIX  43
H13A  2    0.003899    0.161903    0.720465    11.00000   -1.20000
AFIX   0
C14A  1    0.130275    0.124203    0.669213    11.00000    0.02690    0.04952 =
         0.03377    0.00909    0.01281    0.00804
C15A  1    0.025728    0.097926    0.623877    11.00000    0.02756    0.05879 =
         0.04327    0.01010    0.01733    0.00248
AFIX  43
H15A  2   -0.070627    0.102009    0.623584    11.00000   -1.20000
AFIX   0
C16A  1    0.062297    0.066577    0.580301    11.00000    0.03576    0.05160 =
         0.04673    0.00655    0.01457   -0.00439
AFIX  43
H16A  2   -0.007856    0.048763    0.547415    11.00000   -1.20000
AFIX   0
C17A  1    0.206418    0.061203    0.585147    11.00000    0.04397    0.04392 =
         0.05203    0.00198    0.02192    0.00358
AFIX  43
H17A  2    0.231955    0.038924    0.556679    11.00000   -1.20000
AFIX   0
C18A  1    0.545507    0.094714    0.546616    11.00000    0.02349    0.04977 =
         0.03614    0.00081    0.01376    0.00589
C19A  1    0.615556    0.062388    0.540891    11.00000    0.03360    0.05878 =
         0.04041    0.00245    0.00849    0.01655
AFIX  43
H19A  2    0.690516    0.054730    0.605182    11.00000   -1.20000
AFIX   0
C20A  1    0.579095    0.041103    0.444237    11.00000    0.04313    0.05228 =
         0.04853    0.00126    0.01023    0.02004
AFIX  43
H20A  2    0.628417    0.018931    0.442509    11.00000   -1.20000
AFIX   0
C21A  1    0.470833    0.051842    0.349439    11.00000    0.03602    0.04431 =
         0.04071   -0.00257    0.01161    0.00493
C22A  1    0.401336    0.084598    0.353199    11.00000    0.02992    0.04004 =
         0.03983    0.00504    0.00623    0.00630
AFIX  43
H22A  2    0.327610    0.092403    0.288274    11.00000   -1.20000
AFIX   0
C23A  1    0.438241    0.105726    0.449733    11.00000    0.02812    0.04057 =
         0.04447    0.00004    0.01591    0.00521
AFIX  43
H23A  2    0.390294    0.128150    0.450819    11.00000   -1.20000
AFIX   0
O24A  4    0.424165    0.032657    0.249460    11.00000    0.05308    0.04586 =
         0.04743   -0.00773    0.00497    0.01492
C25A  1    0.494478   -0.000703    0.239913    11.00000    0.05427    0.04303 =
         0.04744   -0.00078    0.01849    0.00900
AFIX  23
H25A  2    0.491953   -0.017204    0.303554    11.00000   -1.20000
H25B  2    0.595678    0.003908    0.243321    11.00000   -1.20000
AFIX   0
C26A  1    0.416919   -0.017676    0.126584    11.00000    0.04901    0.04599 =
         0.04930   -0.00239    0.01293    0.00302
AFIX  23
H26A  2    0.417576   -0.000571    0.063952    11.00000   -1.20000
H26B  2    0.316041   -0.022176    0.124433    11.00000   -1.20000
AFIX   0
C27A  1    0.485532   -0.053097    0.107593    11.00000    0.07037    0.05199 =
         0.04529   -0.00426    0.01557    0.00738
AFIX  23
H27A  2    0.585567   -0.048137    0.108143    11.00000   -1.20000
H27B  2    0.488500   -0.069508    0.172677    11.00000   -1.20000
AFIX   0
C28A  1    0.412066   -0.072438   -0.001293    11.00000    0.07019    0.05567 =
         0.06198   -0.01135    0.02264   -0.00691
AFIX  23
H28A  2    0.407542   -0.056022   -0.066664    11.00000   -1.20000
H28B  2    0.312659   -0.078037   -0.001429    11.00000   -1.20000
AFIX   0
C29A  1    0.486659   -0.107926   -0.018567    11.00000    0.10805    0.07560 =
         0.06662   -0.01624    0.00919   -0.00229
AFIX  23
H29A  2    0.584249   -0.102069   -0.022638    11.00000   -1.20000
H29B  2    0.496311   -0.123667    0.049160    11.00000   -1.20000
AFIX   0
C30A  1    0.412977   -0.128077   -0.120257    11.00000    0.13307    0.09840 =
         0.08714   -0.03627    0.02257   -0.01260
AFIX 137
H30A  2    0.319120   -0.135813   -0.114304    11.00000   -1.50000
H30B  2    0.469513   -0.149508   -0.127509    11.00000   -1.50000
H30C  2    0.400415   -0.112554   -0.187805    11.00000   -1.50000
AFIX   0
MOLE 2
N1B   3    0.940571    0.245300    0.632240    11.00000    0.02785    0.04059 =
         0.03211   -0.00249    0.01196    0.00079
C2B   1    0.856502    0.223407    0.551521    11.00000    0.02359    0.03035 =
         0.03063    0.00259    0.01153    0.00037
C3B   1    0.921414    0.201245    0.483201    11.00000    0.02229    0.03508 =
         0.03043    0.00283    0.01054   -0.00012
N4B   3    1.064747    0.206036    0.480778    11.00000    0.01956    0.03354 =
         0.03200   -0.00021    0.01002    0.00043
C5B   1    1.166497    0.233342    0.513291    11.00000    0.02103    0.03811 =
         0.03435    0.00135    0.00923   -0.00144
N6B   3    1.288346    0.221812    0.498433    11.00000    0.02301    0.04455 =
         0.04755   -0.00347    0.01343    0.00115
N7B   3    1.269887    0.187367    0.452875    11.00000    0.02779    0.04207 =
         0.04537   -0.00383    0.01294    0.00468
C8B   1    1.135211    0.178423    0.440206    11.00000    0.02874    0.03686 =
         0.03060   -0.00028    0.01151    0.00673
C9B   1    1.059777    0.147813    0.383518    11.00000    0.03742    0.03396 =
         0.03879   -0.00245    0.01488    0.00406
AFIX  43
H9B   2    1.107871    0.129187    0.354930    11.00000   -1.20000
AFIX   0
C10B  1    0.917928    0.145634    0.370906    11.00000    0.03917    0.03452 =
         0.03694   -0.00548    0.01169   -0.00336
AFIX  43
H10B  2    0.864430    0.126212    0.327861    11.00000   -1.20000
AFIX   0
C11B  1    0.846766    0.172168    0.421449    11.00000    0.03120    0.03339 =
         0.03366    0.00001    0.01228   -0.00206
C12B  1    0.697751    0.168381    0.411544    11.00000    0.03099    0.04556 =
         0.04313   -0.00542    0.01224   -0.01018
AFIX  43
H12B  2    0.645537    0.148876    0.367983    11.00000   -1.20000
AFIX   0
C13B  1    0.629584    0.192223    0.463417    11.00000    0.02264    0.05205 =
         0.04510   -0.00295    0.01247   -0.00672
AFIX  43
H13B  2    0.529093    0.190388    0.450869    11.00000   -1.20000
AFIX   0
C14B  1    0.707097    0.219709    0.535850    11.00000    0.02330    0.04043 =
         0.03686    0.00038    0.01141   -0.00173
C15B  1    0.644640    0.242885    0.599787    11.00000    0.02709    0.05231 =
         0.04915    0.00008    0.01855    0.00266
AFIX  43
H15B  2    0.544441    0.242126    0.589915    11.00000   -1.20000
AFIX   0
C16B  1    0.728306    0.266375    0.675769    11.00000    0.03995    0.05152 =
         0.04760   -0.00977    0.02222    0.00396
AFIX  43
H16B  2    0.687123    0.282833    0.717602    11.00000   -1.20000
AFIX   0
C17B  1    0.876921    0.265979    0.691629    11.00000    0.03832    0.04277 =
         0.03881   -0.00654    0.01604   -0.00305
AFIX  43
H17B  2    0.934846    0.281508    0.748422    11.00000   -1.20000
AFIX   0
C18B  1    1.148795    0.271168    0.543623    11.00000    0.02128    0.03710 =
         0.03302    0.00038    0.01191   -0.00346
C19B  1    1.245162    0.286407    0.639395    11.00000    0.02804    0.04397 =
         0.03915    0.00182    0.00617   -0.00368
AFIX  43
H19B  2    1.319309    0.271913    0.686647    11.00000   -1.20000
AFIX   0
C20B  1    1.233250    0.322468    0.665815    11.00000    0.03701    0.04881 =
         0.03739   -0.00551    0.00147   -0.00999
AFIX  43
H20B  2    1.298826    0.332677    0.731659    11.00000   -1.20000
AFIX   0
C21B  1    1.126094    0.343977    0.596884    11.00000    0.04507    0.03391 =
         0.03943   -0.00365    0.01564   -0.00441
C22B  1    1.031985    0.329279    0.499561    11.00000    0.03255    0.03689 =
         0.03567    0.00222    0.00741    0.00392
AFIX  43
H22B  2    0.959842    0.343972    0.450852    11.00000   -1.20000
AFIX   0
C23B  1    1.044294    0.293106    0.474286    11.00000    0.02697    0.04258 =
         0.02824   -0.00361    0.00777   -0.00422
AFIX  43
H23B  2    0.979588    0.283013    0.407780    11.00000   -1.20000
AFIX   0
O24B  4    1.121239    0.378905    0.634032    11.00000    0.07146    0.03614 =
         0.05164   -0.00746    0.00977   -0.00022
C25B  1    1.026489    0.404290    0.561368    11.00000    0.06910    0.03913 =
         0.06221   -0.00440    0.02626    0.00683
AFIX  23
H25C  2    0.996120    0.422642    0.609218    11.00000   -1.20000
H25D  2    0.939986    0.391321    0.516021    11.00000   -1.20000
AFIX   0
C26B  1    1.095420    0.423087    0.481829    11.00000    0.05622    0.05871 =
         0.05583   -0.00386    0.01751    0.00706
AFIX  23
H26C  2    1.123237    0.404767    0.432510    11.00000   -1.20000
H26D  2    1.183550    0.435405    0.527206    11.00000   -1.20000
AFIX   0
C27B  1    0.996780    0.450971    0.406553    11.00000    0.05492    0.05753 =
         0.06356   -0.00740    0.01419    0.00632
AFIX  23
H27C  2    0.922109    0.437964    0.347470    11.00000   -1.20000
H27D  2    0.948342    0.464944    0.454307    11.00000   -1.20000
AFIX   0
C28B  1    1.072500    0.477449    0.347417    11.00000    0.06968    0.05699 =
         0.04602   -0.00566    0.01609    0.00543
AFIX  23
H28C  2    1.144106    0.491336    0.406378    11.00000   -1.20000
H28D  2    1.124379    0.463507    0.302133    11.00000   -1.20000
AFIX   0
C29B  1    0.971546    0.503941    0.268883    11.00000    0.07282    0.06295 =
         0.05761   -0.01080    0.01307    0.00578
AFIX  23
H29C  2    0.901702    0.490155    0.208349    11.00000   -1.20000
H29D  2    0.917667    0.517469    0.313530    11.00000   -1.20000
AFIX   0
C30B  1    1.049257    0.530750    0.213419    11.00000    0.12042    0.07331 =
         0.07023    0.00615    0.03694    0.01155
AFIX 137
H30D  2    1.125823    0.542540    0.272618    11.00000   -1.50000
H30E  2    0.981755    0.549194    0.171935    11.00000   -1.50000
H30F  2    1.090505    0.517875    0.159794    11.00000   -1.50000
AFIX   0
HKLF 4
REM  jp37 in P21/c
REM R1 =  0.0625 for    5140 Fo > 4sig(Fo)  and  0.1069 for all    7934 data
REM    543 parameters refined using      0 restraints
END
WGHT      0.0790      0.8639
REM Highest difference peak  0.411,  deepest hole -0.305,  1-sigma level  0.056
Q1    1   0.3777 -0.1140 -0.0411  11.00000  0.05    0.41
Q2    1   0.3256 -0.0629 -0.0551  11.00000  0.05    0.29
Q3    1   1.0744  0.4458  0.6164  11.00000  0.05    0.28
Q4    1   1.0974  0.4419  0.7024  11.00000  0.05    0.22
Q5    1   0.5349 -0.1305 -0.0455  11.00000  0.05    0.21
Q6    1   1.0225  0.4450  0.7164  11.00000  0.05    0.20
Q7    1   0.9705  0.2825  0.4366  11.00000  0.05    0.19
Q8    1   0.0953  0.2101  0.6473  11.00000  0.05    0.18
Q9    1   0.6076 -0.1147  0.0541  11.00000  0.05    0.18
Q10   1   1.0709  0.2772  0.5233  11.00000  0.05    0.18
Q11   1  -0.0362  0.1902  0.6386  11.00000  0.05    0.17
Q12   1   1.2256  0.4610  0.6428  11.00000  0.05    0.17
Q13   1   0.0085  0.0272  0.5370  11.00000  0.05    0.17
Q14   1   1.1178  0.3426  0.5250  11.00000  0.05    0.16
Q15   1   0.9796  0.2827  0.3416  11.00000  0.05    0.16
Q16   1   1.0334  0.2643  0.4824  11.00000  0.05    0.16
Q17   1   0.4145 -0.0653  0.1672  11.00000  0.05    0.16
Q18   1   0.0613  0.1243  0.4977  11.00000  0.05    0.16
Q19   1   0.9417  0.4688  0.5428  11.00000  0.05    0.16
Q20   1   0.0456  0.0304  0.6575  11.00000  0.05    0.16
;
_shelx_res_checksum     73361
data_New_Global_Publ_Block
_journal_date_recd_electronic     2015-05-11
_journal_date_accepted     2015-06-23
_journal_name_full     'Acta Crystallographica, Section E'
_journal_year     2015
_journal_volume     71
_journal_issue      7
_journal_page_first     o521
_journal_page_last     o522
_journal_paper_category     HO
_journal_paper_doi     10.1107/S2056989015012025
_journal_coeditor_code     NR2059
_publ_contact_author_name     'Heiner Detert'
_publ_contact_author_address
;
University Mainz
Duesbergweg 10-14
55099 Mainz
Germany
;
_publ_contact_author_email     detert@uni-mainz.de
_publ_contact_author_fax            .496131E-302
_publ_contact_author_phone            .496131E-302
_publ_section_title
;
Crystal structure of
11-[4-(hexyloxy)phenyl]-1,2,4-triazolo[4,3-<i>a</i>][1,10]phenanthroline
;
_publ_section_title_footnote     .
loop_
    _publ_author_name
    _publ_author_address
    'Preis, Jasmin'
;
University Mainz
Duesbergweg 10-14
55099 Mainz
Germany
;
    'Schollmeyer, Dieter'
;
University Mainz
Duesbergweg 10-14
55099 Mainz
Germany
;
    'Detert, Heiner'
;
University Mainz
Duesbergweg 10-14
55099 Mainz
Germany
;
