# Supplementary material for: Crystal structure of 11-[4-(hex­yloxy)phen­yl]-1,2,4-triazolo[4,3-a][1,10]phenanthroline
Source: Acta Crystallogr E Crystallogr Commun. 2015 Jun 27;71(Pt 7):o521–2. doi: 10.1107/S2056989015012025 (PMC4518990; doi:10.1107/S2056989015012025)
Supplement: Supplementary file 2 [file e-71-0o521-Isup2.hkl]

data_I                                                                          
_shelx_title ' jp37 in P21/c'                                                   
_shelx_refln_list_code          4                                               
_shelx_F_calc_maximum      339.02                                               
_exptl_crystal_F_000      1680.00                                               
_reflns_d_resolution_high  0.8196                                               
                                                                                
loop_                                                                           
 _space_group_symop_operation_xyz                                               
 'x, y, z'                                                                      
 '-x, y+1/2, -z+1/2'                                                            
 '-x, -y, -z'                                                                   
 'x, -y-1/2, z-1/2'                                                             
                                                                                
_cell_length_a     9.7458                                                       
_cell_length_b    36.7871                                                       
_cell_length_c    12.1735                                                       
_cell_angle_alpha  90.000                                                       
_cell_angle_beta  106.412                                                       
_cell_angle_gamma  90.000                                                       
                                                                                
_shelx_F_squared_multiplier     1.000                                           
                                                                                
loop_                                                                           
 _refln_index_h                                                                 
 _refln_index_k                                                                 
 _refln_index_l                                                                 
 _refln_F_squared_calc                                                          
 _refln_F_squared_meas                                                          
 _refln_F_squared_sigma                                                         
 _refln_observed_status                                                         
   1   0   0        589.35        694.92        17.10 o                         
   2   0   0      36324.56      39164.58       422.68 o                         
   3   0   0       1199.64       1505.20        43.15 o                         
   4   0   0        778.95       1044.69        35.46 o                         
   5   0   0       1699.87       1891.69        54.11 o                         
   6   0   0       4517.79       4996.53       121.75 o                         
   7   0   0        809.53        895.95        46.16 o                         
   8   0   0        286.08        307.66        32.74 o                         
   9   0   0       1712.25       1812.19        69.95 o                         
  10   0   0        270.04        190.51        26.09 o                         
  11   0   0         35.55         15.76        20.66 o                         
   1   1   0       3158.94       3202.89        45.68 o                         
   2   1   0      27452.10      26160.55       292.46 o                         
   3   1   0        575.48        499.17        20.85 o                         
   4   1   0         68.66         50.14        13.49 o                         
   5   1   0        349.70        452.19        28.28 o                         
   6   1   0          0.59         40.18        14.83 o                         
   7   1   0        393.56        389.05        33.45 o                         
   8   1   0        106.62        128.22        24.64 o                         
   9   1   0         50.90         35.72        27.17 o                         
  10   1   0        353.22        347.24        33.45 o                         
  11   1   0          0.47          5.87        18.29 o                         
   0   2   0      14787.14      11768.13       258.30 o                         
   1   2   0      16400.19      14870.63       165.42 o                         
   2   2   0      55170.98      46748.77       499.73 o                         
   3   2   0        159.31        178.80        13.94 o                         
   4   2   0       1428.75       1442.28        41.70 o                         
   5   2   0       3532.85       3740.34        94.03 o                         
   6   2   0         45.93         77.38        15.80 o                         
   7   2   0          0.14         -8.81        20.96 o                         
   8   2   0        143.30        161.41        26.68 o                         
   9   2   0        662.34        637.72        42.33 o                         
  10   2   0       1001.90        990.94        49.99 o                         
  11   2   0         21.72         24.72        16.61 o                         
   1   3   0       4138.70       3575.84        52.44 o                         
   2   3   0       7309.89       6885.84        98.34 o                         
   3   3   0       3643.40       3820.76        74.70 o                         
   4   3   0       6272.64       6649.17       119.49 o                         
   5   3   0        575.09        522.32        29.29 o                         
   6   3   0          3.41         17.02        18.03 o                         
   7   3   0          8.20        -25.31        25.31 o                         
   8   3   0         35.52         68.53        20.40 o                         
   9   3   0         36.39         40.03        21.78 o                         
  10   3   0        131.66        129.26        25.24 o                         
  11   3   0        100.28        154.42        20.00 o                         
   0   4   0       5633.46       4884.78        62.96 o                         
   1   4   0       3413.12       3262.80        50.84 o                         
   2   4   0          8.95         27.06        10.07 o                         
   3   4   0         67.92         49.76        10.41 o                         
   4   4   0        168.74        227.90        19.73 o                         
   5   4   0         40.06         48.91        14.57 o                         
   6   4   0        443.57        497.50        31.55 o                         
   7   4   0          0.36          5.91        20.89 o                         
   8   4   0        724.63        739.26        43.89 o                         
   9   4   0        257.29        224.00        30.74 o                         
  10   4   0         70.64         83.14        21.89 o                         
  11   4   0         19.04         -7.62        22.56 o                         
   1   5   0        360.31        325.94        13.23 o                         
   2   5   0       1184.95        977.23        26.16 o                         
   3   5   0       4786.34       4504.65        84.55 o                         
   4   5   0       1979.79       2006.64        60.43 o                         
   5   5   0        861.13        939.92        39.10 o                         
   6   5   0         13.23         -2.45        14.61 o                         
   7   5   0        443.03        414.06        33.82 o                         
   8   5   0         12.63         22.15        21.48 o                         
   9   5   0        142.41        132.53        24.83 o                         
  10   5   0        305.34        312.49        27.99 o                         
  11   5   0         41.77         20.63        22.41 o                         
   0   6   0        948.09        773.34        22.11 o                         
   1   6   0        503.08        516.12        17.17 o                         
   2   6   0        152.76        179.32        12.93 o                         
   3   6   0        119.61        141.71        14.05 o                         
   4   6   0         55.69        108.37        16.02 o                         
   5   6   0         10.19         29.21        13.27 o                         
   6   6   0        117.65        106.59        16.17 o                         
   7   6   0        920.07        845.96        45.23 o                         
   8   6   0        572.30        541.65        42.70 o                         
   9   6   0         23.27          9.92        22.15 o                         
  10   6   0          0.17         16.69        18.03 o                         
  11   6   0          2.96        -16.54        18.29 o                         
   1   7   0       1112.83       1083.56        31.37 o                         
   2   7   0       1144.15       1132.62        35.08 o                         
   3   7   0        286.38        332.15        19.81 o                         
   4   7   0          1.39         15.76        17.99 o                         
   5   7   0       3161.13       3017.36        86.63 o                         
   6   7   0         24.79         59.09        14.83 o                         
   7   7   0          4.15         46.23        16.95 o                         
   8   7   0        834.33        904.94        51.55 o                         
   9   7   0        146.08        129.15        28.84 o                         
  10   7   0          5.17         -5.50        23.90 o                         
  11   7   0          7.10        -20.11        20.11 o                         
   0   8   0        857.93        749.89        21.74 o                         
   1   8   0        101.64        101.80        12.30 o                         
   2   8   0        426.96        365.15        18.25 o                         
   3   8   0       1582.00       1690.62        50.14 o                         
   4   8   0        280.80        276.55        21.85 o                         
   5   8   0       2053.81       1971.97        57.64 o                         
   6   8   0          0.39          6.88        14.35 o                         
   7   8   0        624.51        629.14        41.07 o                         
   8   8   0        221.12        189.43        30.55 o                         
   9   8   0         49.05         54.45        22.11 o                         
  10   8   0         60.23         50.47        21.04 o                         
  11   8   0          0.86         -1.15        13.60 o                         
   1   9   0      12276.00      10369.78       139.04 o                         
   2   9   0         32.47         24.98        10.63 o                         
   3   9   0        965.28       1003.36        33.30 o                         
   4   9   0       2403.77       2559.92        71.54 o                         
   5   9   0       6070.60       6156.06       132.01 o                         
   6   9   0        167.73        191.81        23.60 o                         
   7   9   0        211.70        227.49        28.28 o                         
   8   9   0          0.46        -25.05        25.05 o                         
   9   9   0         80.36         84.33        22.78 o                         
  10   9   0         41.96         13.27        23.30 o                         
  11   9   0          9.83          0.00        17.02 o                         
   0  10   0        169.48        148.40        12.30 o                         
   1  10   0        814.76        830.76        25.46 o                         
   2  10   0        302.82        278.70        16.80 o                         
   3  10   0        636.89        592.72        26.76 o                         
   4  10   0       1798.12       1873.11        52.59 o                         
   5  10   0          0.58        -21.63        21.63 o                         
   6  10   0        106.60        145.69        21.22 o                         
   7  10   0        551.78        484.79        39.62 o                         
   8  10   0        286.84        293.12        34.27 o                         
   9  10   0          0.55        -19.29        27.32 o                         
  10  10   0          3.58         13.05        20.03 o                         
  11  10   0          5.04        -14.57        15.13 o                         
   1  11   0       1251.24       1194.24        37.76 o                         
   2  11   0         79.09         86.56        10.59 o                         
   3  11   0         47.09         65.75        14.49 o                         
   4  11   0        254.23        199.47        20.52 o                         
   5  11   0        870.90        949.69        43.30 o                         
   6  11   0         91.62         81.54        22.86 o                         
   7  11   0         23.65          6.28        31.11 o                         
   8  11   0         26.74         44.82        19.29 o                         
   9  11   0        501.20        484.27        36.76 o                         
  10  11   0          5.09         10.18        17.28 o                         
  11  11   0         65.92         83.59        15.09 o                         
   0  12   0        230.16        210.10        15.61 o                         
   1  12   0       1430.15       1287.19        40.47 o                         
   2  12   0        650.02        668.83        26.57 o                         
   3  12   0       1328.12       1280.84        40.47 o                         
   4  12   0        769.42        878.41        36.91 o                         
   5  12   0         74.94         70.99        19.18 o                         
   6  12   0       1785.19       1983.26        65.97 o                         
   7  12   0        374.97        315.72        32.48 o                         
   8  12   0          0.33        -23.56        27.13 o                         
   9  12   0        119.53         98.71        24.60 o                         
  10  12   0          0.18         -7.47        21.52 o                         
   1  13   0        224.35        214.74        15.83 o                         
   2  13   0        670.11        731.64        29.06 o                         
   3  13   0         62.60        127.03        14.90 o                         
   4  13   0         37.52         23.60        14.01 o                         
   5  13   0          1.19          4.79        18.81 o                         
   6  13   0          0.53         39.69        17.65 o                         
   7  13   0        116.97        113.62        24.01 o                         
   8  13   0        102.56        121.09        23.97 o                         
   9  13   0          3.50         18.66        24.08 o                         
  10  13   0        211.07        215.67        26.05 o                         
   0  14   0          5.60         -2.45        12.90 o                         
   1  14   0        664.07        728.56        27.73 o                         
   2  14   0          5.33         15.39        12.15 o                         
   3  14   0          4.50         -3.42        17.06 o                         
   4  14   0         28.76         45.16        15.20 o                         
   5  14   0       1795.98       1693.00        58.54 o                         
   6  14   0        167.83        168.10        25.76 o                         
   7  14   0       1027.12        907.99        51.66 o                         
   8  14   0          2.45        -27.28        27.28 o                         
   9  14   0        528.73        418.19        34.56 o                         
  10  14   0        146.35        137.07        21.52 o                         
   1  15   0          0.45         -8.29        14.75 o                         
   2  15   0        715.28        776.83        31.52 o                         
   3  15   0       4473.34       4519.55       103.39 o                         
   4  15   0       2746.27       2728.06        82.54 o                         
   5  15   0          0.27        -22.93        22.93 o                         
   6  15   0       1683.73       1651.26        62.14 o                         
   7  15   0         52.19         78.83        23.38 o                         
   8  15   0        448.93        388.34        36.87 o                         
   9  15   0        338.56        348.58        32.00 o                         
  10  15   0         41.16         52.55        17.95 o                         
   0  16   0          0.04         12.45        10.78 o                         
   1  16   0       1949.16       2060.83        61.14 o                         
   2  16   0        149.12        163.83        20.89 o                         
   3  16   0       1318.53       1565.23        49.24 o                         
   4  16   0         37.92         56.71        18.40 o                         
   5  16   0        172.77        138.59        23.64 o                         
   6  16   0         29.02          9.07        26.20 o                         
   7  16   0        804.42        682.80        45.97 o                         
   8  16   0        589.64        550.50        41.89 o                         
   9  16   0        115.69         80.35        22.45 o                         
  10  16   0          6.42          0.00        17.54 o                         
   1  17   0          9.63         20.33        12.90 o                         
   2  17   0       1699.38       1701.88        49.58 o                         
   3  17   0       1744.10       1721.54        52.37 o                         
   4  17   0         87.89         76.34        17.17 o                         
   5  17   0        352.35        317.13        30.66 o                         
   6  17   0        340.45        344.23        32.45 o                         
   7  17   0          2.35        -26.72        26.72 o                         
   8  17   0          1.23        -19.85        25.61 o                         
   9  17   0         24.59        -22.97        22.97 o                         
  10  17   0          0.00          6.17        17.10 o                         
   0  18   0       1865.54       2322.92        68.50 o                         
   1  18   0        323.29        334.27        25.16 o                         
   2  18   0       1803.47       2063.62        57.23 o                         
   3  18   0       1301.84       1420.88        48.98 o                         
   4  18   0        802.90        735.10        37.72 o                         
   5  18   0        179.63        241.39        28.17 o                         
   6  18   0       1819.54       1789.15        67.31 o                         
   7  18   0       1382.53       1308.15        58.31 o                         
   8  18   0        426.48        516.71        39.77 o                         
   9  18   0          0.04         16.72        18.06 o                         
  10  18   0          3.60         -1.93        18.99 o                         
   1  19   0        313.69        379.98        24.86 o                         
   2  19   0       4535.61       4778.30       110.64 o                         
   3  19   0         18.76         15.61        19.85 o                         
   4  19   0        156.84        137.40        21.44 o                         
   5  19   0         61.85         59.84        21.22 o                         
   6  19   0          5.09         25.72        21.00 o                         
   7  19   0          0.65          0.00        20.59 o                         
   8  19   0       1012.11       1095.12        53.52 o                         
   9  19   0         71.07         84.48        21.52 o                         
  10  19   0         10.56         11.00        17.95 o                         
   0  20   0        322.66        383.14        26.87 o                         
   1  20   0        212.53        224.78        21.11 o                         
   2  20   0      14930.40      16053.35       245.63 o                         
   3  20   0        218.04        263.21        24.12 o                         
   4  20   0       2559.73       2820.94        77.75 o                         
   5  20   0         74.74         41.74        23.60 o                         
   6  20   0         21.46         -6.54        26.13 o                         
   7  20   0       2790.07       2870.48        89.68 o                         
   8  20   0        121.79         93.03        26.57 o                         
   9  20   0         33.53         20.74        16.95 o                         
  10  20   0         10.52         26.09        13.31 o                         
   1  21   0       1579.88       1816.39        56.27 o                         
   2  21   0       1403.48       1483.28        52.55 o                         
   3  21   0          8.18         23.04        17.73 o                         
   4  21   0          4.62         11.04        21.00 o                         
   5  21   0        513.32        466.13        38.43 o                         
   6  21   0        131.24        163.38        25.61 o                         
   7  21   0        247.93        264.84        34.71 o                         
   8  21   0          3.54        -23.23        23.23 o                         
   9  21   0          5.47          7.43        20.63 o                         
  10  21   0          0.16          9.40        17.99 o                         
   0  22   0        213.13        160.41        22.45 o                         
   1  22   0       1035.73       1133.66        44.15 o                         
   2  22   0        688.13        653.22        36.91 o                         
   3  22   0        561.34        619.92        36.39 o                         
   4  22   0        951.64       1101.73        50.55 o                         
   5  22   0         17.72        -30.18        30.18 o                         
   6  22   0       2484.99       2700.45        85.93 o                         
   7  22   0       1139.62       1206.28        55.97 o                         
   8  22   0        278.69        308.33        32.71 o                         
   9  22   0         10.24         16.54        21.00 o                         
   1  23   0         33.84         45.79        14.90 o                         
   2  23   0        380.86        278.52        28.69 o                         
   3  23   0       1092.05       1002.76        47.16 o                         
   4  23   0          0.83          8.88        25.68 o                         
   5  23   0         69.84         79.39        19.81 o                         
   6  23   0        802.91        760.11        51.73 o                         
   7  23   0        124.35        119.15        25.38 o                         
   8  23   0        177.94        164.12        29.14 o                         
   9  23   0          0.46        -11.15        21.96 o                         
   0  24   0          8.41         19.70        15.57 o                         
   1  24   0        200.08        212.10        25.05 o                         
   2  24   0        170.44        156.21        23.53 o                         
   3  24   0        659.92        809.17        42.74 o                         
   4  24   0          4.33          9.18        21.89 o                         
   5  24   0        169.79        174.98        28.58 o                         
   6  24   0         11.57         23.67        25.09 o                         
   7  24   0          5.60         -9.77        32.41 o                         
   8  24   0         26.72         54.56        19.47 o                         
   9  24   0         16.10         23.64        15.16 o                         
   1  25   0         11.36         10.56        20.11 o                         
   2  25   0          3.33          8.29        20.85 o                         
   3  25   0         12.49         41.22        18.92 o                         
   4  25   0        239.76        237.67        29.62 o                         
   5  25   0          4.94         10.00        20.81 o                         
   6  25   0        407.58        387.71        35.86 o                         
   7  25   0         32.03          9.59        27.65 o                         
   8  25   0         27.21         18.92        24.01 o                         
   9  25   0        123.54        162.30        20.52 o                         
   0  26   0        107.18         63.81        19.88 o                         
   1  26   0        169.31        197.87        24.83 o                         
   2  26   0        275.98        309.77        32.07 o                         
   3  26   0        413.01        427.33        35.49 o                         
   4  26   0        895.47        914.53        49.76 o                         
   5  26   0        188.18        161.71        29.66 o                         
   6  26   0        359.52        398.60        40.73 o                         
   7  26   0        504.50        575.81        40.47 o                         
   8  26   0        210.09        198.46        27.35 o                         
   9  26   0         33.31         36.50        15.57 o                         
   1  27   0         18.81         -8.70        20.70 o                         
   2  27   0        543.21        546.63        38.24 o                         
   3  27   0         38.17         44.12        19.59 o                         
   4  27   0         19.42         23.12        25.79 o                         
   5  27   0        480.96        546.70        39.66 o                         
   6  27   0       1485.62       1431.32        62.44 o                         
   7  27   0        171.73        198.35        28.88 o                         
   8  27   0          0.39          2.42        18.88 o                         
   9  27   0          6.93         -7.95        17.91 o                         
   0  28   0         20.22        -14.94        26.57 o                         
   1  28   0         10.33          2.01        18.58 o                         
   2  28   0        100.23         95.48        20.14 o                         
   3  28   0         66.19         40.99        21.93 o                         
   4  28   0        539.72        583.39        40.10 o                         
   5  28   0         76.51         51.96        23.38 o                         
   6  28   0         92.39        145.43        25.64 o                         
   7  28   0        474.33        536.45        38.21 o                         
   8  28   0        131.38        133.87        21.48 o                         
   1  29   0        327.70        363.29        32.56 o                         
   2  29   0        330.13        370.06        35.27 o                         
   3  29   0        211.17        176.46        30.77 o                         
   4  29   0         57.68         27.06        29.10 o                         
   5  29   0         10.88         13.45        28.17 o                         
   6  29   0          4.15          9.51        27.47 o                         
   7  29   0        449.27        494.41        36.50 o                         
   8  29   0         20.74         66.64        14.46 o                         
   0  30   0         30.12         47.01        20.74 o                         
   1  30   0         35.98         30.14        20.66 o                         
   2  30   0        788.12        831.06        48.20 o                         
   3  30   0         76.52         89.61        23.08 o                         
   4  30   0         10.28        -10.18        26.95 o                         
   5  30   0        116.05         97.41        25.64 o                         
   6  30   0        282.82        265.88        30.85 o                         
   7  30   0          0.15        -12.97        25.53 o                         
   8  30   0        104.79        101.05        19.44 o                         
   1  31   0        563.06        531.10        40.06 o                         
   2  31   0        135.41        131.71        26.16 o                         
   3  31   0         64.49         49.73        26.35 o                         
   4  31   0         24.15         13.53        24.34 o                         
   5  31   0          8.60         22.75        24.12 o                         
   6  31   0        568.96        592.20        38.09 o                         
   7  31   0        327.90        329.21        29.51 o                         
   8  31   0         20.72         28.25        13.60 o                         
   0  32   0         24.38         16.76        24.38 o                         
   1  32   0          0.25         22.41        17.06 o                         
   2  32   0        258.62        264.10        33.52 o                         
   3  32   0         43.98         38.47        20.63 o                         
   4  32   0         12.41         31.14        19.14 o                         
   5  32   0          0.57        -24.64        24.64 o                         
   6  32   0         77.77         94.96        22.11 o                         
   7  32   0         43.07         43.19        15.42 o                         
   1  33   0        155.34        135.65        28.80 o                         
   2  33   0        391.35        396.11        37.87 o                         
   3  33   0        142.17        188.65        29.17 o                         
   4  33   0          7.13          3.27        25.50 o                         
   5  33   0         15.30        -22.71        22.71 o                         
   6  33   0        322.57        294.02        30.44 o                         
   7  33   0         62.90         67.75        17.36 o                         
   0  34   0       1291.26       1308.26        59.43 o                         
   1  34   0        455.36        493.04        38.84 o                         
   2  34   0          8.94         23.64        28.84 o                         
   3  34   0        103.95         90.57        24.12 o                         
   4  34   0          5.27        -15.83        23.49 o                         
   5  34   0          7.00        -14.42        24.64 o                         
   6  34   0          0.67          0.00        21.52 o                         
   7  34   0        247.15        313.64        25.24 o                         
   1  35   0        466.91        452.68        38.95 o                         
   2  35   0        359.54        345.57        33.19 o                         
   3  35   0        146.51        148.51        28.17 o                         
   4  35   0         23.39         15.20        23.34 o                         
   5  35   0         39.22         14.49        17.36 o                         
   6  35   0        244.06        281.49        27.80 o                         
   7  35   0         45.98         44.38        15.09 o                         
   0  36   0         17.32         -3.31        24.12 o                         
   1  36   0       1111.48        980.31        53.48 o                         
   2  36   0         10.60          6.47        22.89 o                         
   3  36   0         52.35         66.38        24.01 o                         
   4  36   0         95.20        105.74        21.70 o                         
   5  36   0         68.38         92.54        21.11 o                         
   6  36   0        161.58        149.00        21.74 o                         
   1  37   0         77.69         87.41        23.27 o                         
   2  37   0        791.07        732.01        44.34 o                         
   3  37   0        159.38        142.27        26.09 o                         
   4  37   0         16.27         64.89        16.54 o                         
   5  37   0         10.08         13.86        16.98 o                         
   6  37   0         11.67          1.78        20.03 o                         
   0  38   0        192.83        210.54        26.35 o                         
   1  38   0         21.68        -21.44        27.95 o                         
   2  38   0          2.54        -23.75        23.75 o                         
   3  38   0        118.04         87.34        26.87 o                         
   4  38   0        109.94        138.29        21.96 o                         
   5  38   0          1.46         18.73        20.11 o                         
   6  38   0          1.12         -2.04        13.31 o                         
   1  39   0        120.88        145.06        25.35 o                         
   2  39   0         25.52         39.06        18.51 o                         
   3  39   0          0.00         18.10        19.18 o                         
   4  39   0        178.50        151.60        23.15 o                         
   5  39   0         12.09         20.81        14.35 o                         
   0  40   0        433.28        437.77        37.20 o                         
   1  40   0        405.56        442.12        34.75 o                         
   2  40   0        295.93        340.85        31.74 o                         
   3  40   0         35.39         61.40        16.61 o                         
   4  40   0         11.21         18.95        13.42 o                         
   5  40   0         75.94        108.93        16.32 o                         
   1  41   0         68.09         66.30        20.59 o                         
   2  41   0        153.54         98.75        22.89 o                         
   3  41   0        254.20        246.85        25.79 o                         
   4  41   0        121.82        157.88        18.84 o                         
   0  42   0         15.86          0.00        20.22 o                         
   1  42   0         10.97        -22.19        22.19 o                         
   2  42   0         44.74         88.16        18.95 o                         
   3  42   0        139.46        212.29        20.78 o                         
   1  43   0         83.66         97.60        18.95 o                         
   2  43   0          5.01         -1.82        18.88 o                         
   3  43   0         10.40         -1.56        15.28 o                         
   0  44   0          9.91         20.96        12.75 o                         
   1  44   0         35.60         45.16        16.76 o                         
   2  44   0         12.28         30.70        12.78 o                         
 -11   1   1         35.07         66.49        17.62 o                         
 -10   1   1         19.35         17.65        24.98 o                         
  -9   1   1        678.67        742.57        46.12 o                         
  -8   1   1        584.77        649.13        42.48 o                         
  -7   1   1        228.50        226.15        27.09 o                         
  -6   1   1         23.24         51.40        14.68 o                         
  -5   1   1       2253.28       2578.80        74.33 o                         
  -4   1   1       2748.57       3386.67        76.45 o                         
  -3   1   1         19.33         81.65        11.08 o                         
  -2   1   1        147.88        238.83        14.12 o                         
  -1   1   1       2621.83       2983.76        44.19 o                         
   0   1   1       4166.19       3679.44        72.55 o                         
   1   1   1       1496.34       1186.51        27.43 o                         
   2   1   1      19382.52      17347.68       208.94 o                         
   3   1   1       1740.12       1955.95        52.07 o                         
   4   1   1       4792.26       5079.67       103.95 o                         
   5   1   1        945.26       1027.66        42.96 o                         
   6   1   1        617.12        691.50        37.28 o                         
   7   1   1         38.45         65.45        19.62 o                         
   8   1   1         83.94         78.90        25.24 o                         
   9   1   1          0.71        -13.16        25.94 o                         
  10   1   1          7.55         21.56        22.22 o                         
  11   1   1          6.38         -8.44        19.47 o                         
 -11   2   1        162.90        174.60        21.52 o                         
 -10   2   1          7.65        -24.75        24.75 o                         
  -9   2   1         12.22         39.66        20.89 o                         
  -8   2   1        116.30        110.75        27.95 o                         
  -7   2   1        341.89        258.23        29.32 o                         
  -6   2   1         23.09         13.64        15.09 o                         
  -5   2   1        287.70        189.62        20.55 o                         
  -4   2   1       1881.45       1679.92        52.03 o                         
  -3   2   1       3349.44       3961.99        74.07 o                         
  -2   2   1       1420.99       1386.24        34.86 o                         
  -1   2   1       3405.59       3425.40        49.73 o                         
   0   2   1      13521.18      12015.45       616.17 o                         
   1   2   1       5469.64       4982.11        70.39 o                         
   2   2   1       7509.09       7673.12       109.79 o                         
   3   2   1          2.38        -11.48        11.74 o                         
   4   2   1        582.06        614.23        28.95 o                         
   5   2   1        770.63        805.71        37.46 o                         
   6   2   1         65.10         75.63        19.92 o                         
   7   2   1         93.65        162.08        24.23 o                         
   8   2   1        674.43        652.40        44.41 o                         
   9   2   1        239.55        283.02        32.59 o                         
  10   2   1         12.51         26.87        18.88 o                         
  11   2   1         28.70         -1.67        20.07 o                         
 -11   3   1        441.97        486.01        31.93 o                         
 -10   3   1         13.50          2.94        27.87 o                         
  -9   3   1       1245.22       1312.76        58.13 o                         
  -8   3   1        170.39        196.23        30.66 o                         
  -7   3   1       1370.31       1357.32        54.26 o                         
  -6   3   1        419.22        451.64        29.84 o                         
  -5   3   1       5984.09       7340.08       137.48 o                         
  -4   3   1       1574.74       1459.90        40.77 o                         
  -3   3   1       5694.62       5952.99        97.41 o                         
  -2   3   1       4922.82       4318.71        69.46 o                         
  -1   3   1        299.73        275.43        10.41 o                         
   0   3   1      15892.62      14456.17      1488.20 o                         
   1   3   1       1090.35       1029.15        26.95 o                         
   2   3   1        106.74         73.29        10.96 o                         
   3   3   1       1019.93       1129.01        32.82 o                         
   4   3   1        184.03        290.15        20.59 o                         
   5   3   1        557.54        569.97        31.67 o                         
   6   3   1          0.04         12.97        19.96 o                         
   7   3   1         99.64         68.01        25.50 o                         
   8   3   1         29.03         54.30        23.53 o                         
   9   3   1         58.09         54.86        19.51 o                         
  10   3   1          2.76        -13.38        23.82 o                         
  11   3   1         10.56        -10.00        16.32 o                         
 -11   4   1        100.62        114.73        20.29 o                         
 -10   4   1        120.28        147.36        25.01 o                         
  -9   4   1        154.13        186.68        25.38 o                         
  -8   4   1         12.16         25.64        26.46 o                         
  -7   4   1        400.83        429.30        31.81 o                         
  -6   4   1         49.89         46.16        18.10 o                         
  -5   4   1       3008.67       3019.29        81.76 o                         
  -4   4   1       1635.74       1730.17        52.85 o                         
  -3   4   1         33.57         27.39         9.66 o                         
  -2   4   1       3956.35       4060.63        67.86 o                         
  -1   4   1       2058.76       1700.29        33.89 o                         
   0   4   1        234.00        284.62         7.51 o                         
   1   4   1      29741.12      25122.63       278.44 o                         
   2   4   1       3507.16       3403.10        64.89 o                         
   3   4   1        177.23        187.91        15.20 o                         
   4   4   1        604.82        665.34        30.70 o                         
   5   4   1       1185.82       1223.41        45.86 o                         
   6   4   1        131.35        130.90        21.18 o                         
   7   4   1       1202.60       1234.86        54.97 o                         
   8   4   1         13.91         -3.38        29.84 o                         
   9   4   1         15.10          3.27        24.34 o                         
  10   4   1         44.04        118.82        20.96 o                         
  11   4   1          6.61         14.20        14.46 o                         
 -11   5   1        166.55        119.93        20.78 o                         
 -10   5   1          4.10        -26.76        26.76 o                         
  -9   5   1        533.63        512.85        42.93 o                         
  -8   5   1        132.75        141.45        23.53 o                         
  -7   5   1          0.13          8.51        18.99 o                         
  -6   5   1         31.79         82.43        20.11 o                         
  -5   5   1       4127.88       4538.10       103.06 o                         
  -4   5   1       2218.18       2617.64        67.16 o                         
  -3   5   1        241.53        290.52        16.95 o                         
  -2   5   1        319.59        433.72        18.03 o                         
  -1   5   1       1728.05       1567.34        33.71 o                         
   0   5   1        768.42        797.38        32.63 o                         
   1   5   1       3459.47       2787.86        51.40 o                         
   2   5   1       2161.82       1844.56        46.23 o                         
   3   5   1       1284.46       1154.84        34.60 o                         
   4   5   1        285.05        304.20        23.04 o                         
   5   5   1       2007.96       2131.11        61.73 o                         
   6   5   1        305.75        352.78        27.32 o                         
   7   5   1        102.44         93.88        24.79 o                         
   8   5   1        279.17        354.56        35.38 o                         
   9   5   1        117.22         72.06        24.83 o                         
  10   5   1        229.43        258.78        27.58 o                         
  11   5   1         67.94         42.96        15.05 o                         
 -11   6   1         36.93         38.88        17.32 o                         
 -10   6   1        258.35        232.84        33.89 o                         
  -9   6   1        432.00        395.85        36.24 o                         
  -8   6   1        605.05        526.97        41.77 o                         
  -7   6   1        364.18        388.27        34.16 o                         
  -6   6   1       1934.54       1985.38        60.95 o                         
  -5   6   1          0.51          3.75        17.99 o                         
  -4   6   1       1779.31       1729.27        54.30 o                         
  -3   6   1       1283.92       1249.51        39.43 o                         
  -2   6   1        991.17       1110.80        33.67 o                         
  -1   6   1       3260.76       3045.86        53.15 o                         
   0   6   1       4033.28       4295.69       104.27 o                         
   1   6   1        194.75        162.60        13.31 o                         
   2   6   1       6476.22       5974.66        96.48 o                         
   3   6   1       2203.52       2203.58        58.98 o                         
   4   6   1       1189.59       1330.56        42.89 o                         
   5   6   1        270.36        370.50        27.35 o                         
   6   6   1         47.83         69.65        17.77 o                         
   7   6   1        274.97        340.40        31.07 o                         
   8   6   1        809.54        785.60        49.43 o                         
   9   6   1          4.62        -26.09        28.43 o                         
  10   6   1          0.46         -2.60        20.07 o                         
  11   6   1          6.64         11.00        15.50 o                         
 -11   7   1         47.61         51.18        17.17 o                         
 -10   7   1         76.11         66.08        23.97 o                         
  -9   7   1         23.15         32.71        16.46 o                         
  -8   7   1        376.73        366.97        32.93 o                         
  -7   7   1        197.01        242.13        25.90 o                         
  -6   7   1         50.41         99.19        17.69 o                         
  -5   7   1        534.67        571.27        30.33 o                         
  -4   7   1        431.09        482.33        25.12 o                         
  -3   7   1         25.50         33.11         8.92 o                         
  -2   7   1        394.45        413.06        17.80 o                         
  -1   7   1          2.30         11.19        11.48 o                         
   0   7   1       6209.27       6158.16       183.75 o                         
   1   7   1       1566.87       1457.71        38.24 o                         
   2   7   1       2582.43       2248.11        53.30 o                         
   3   7   1       1627.65       1493.87        41.11 o                         
   4   7   1        232.16        269.12        22.22 o                         
   5   7   1       1392.53       1465.62        50.77 o                         
   6   7   1          8.92          5.43        24.31 o                         
   7   7   1        140.64        139.89        25.98 o                         
   8   7   1        171.85        134.69        25.57 o                         
   9   7   1        359.19        333.49        35.20 o                         
  10   7   1          0.67        -10.33        20.29 o                         
  11   7   1          8.21          0.00        16.76 o                         
 -11   8   1        103.68         99.94        20.11 o                         
 -10   8   1         30.52         24.23        17.80 o                         
  -9   8   1        391.11        436.69        35.75 o                         
  -8   8   1       2451.63       2393.09        80.05 o                         
  -7   8   1        287.84        270.01        30.29 o                         
  -6   8   1        153.74        157.84        20.44 o                         
  -5   8   1        157.56        138.74        20.26 o                         
  -4   8   1        137.26        134.39        16.69 o                         
  -3   8   1        270.52        293.12        17.77 o                         
  -2   8   1       4573.25       4268.20        76.34 o                         
  -1   8   1          2.15         16.13         8.85 o                         
   0   8   1        293.02        299.99        21.61 o                         
   1   8   1       2301.54       2193.77        49.39 o                         
   2   8   1        120.00        126.62        12.41 o                         
   3   8   1        126.29         87.67        14.83 o                         
   4   8   1        398.17        447.51        27.21 o                         
   5   8   1          4.36        -13.53        22.75 o                         
   6   8   1          0.27        -13.79        22.56 o                         
   7   8   1        809.57        797.50        45.19 o                         
   8   8   1        269.05        274.32        30.29 o                         
   9   8   1        302.81        270.97        34.23 o                         
  10   8   1          3.61         -2.53        18.47 o                         
 -11   9   1        225.86        212.96        23.23 o                         
 -10   9   1          0.23         -5.50        19.88 o                         
  -9   9   1        379.39        382.77        33.52 o                         
  -8   9   1         82.94        100.12        22.45 o                         
  -7   9   1        121.07        112.02        24.83 o                         
  -6   9   1        237.87        237.08        26.98 o                         
  -5   9   1         51.59         37.61        16.35 o                         
  -4   9   1        121.81        165.94        18.69 o                         
  -3   9   1        151.01        119.71        14.01 o                         
  -2   9   1        121.72        108.45        11.56 o                         
  -1   9   1        439.40        432.90        18.69 o                         
   0   9   1         14.32          7.89        12.23 o                         
   1   9   1        403.89        370.28        18.10 o                         
   2   9   1        238.66        203.44        16.43 o                         
   3   9   1       2319.56       2209.45        62.33 o                         
   4   9   1        767.33        737.36        34.30 o                         
   5   9   1        165.16        167.69        21.44 o                         
   6   9   1        126.81        102.84        22.08 o                         
   7   9   1        406.36        477.13        37.28 o                         
   8   9   1         45.43         61.84        24.79 o                         
   9   9   1        264.74        192.15        28.69 o                         
  10   9   1         21.80        -20.55        20.55 o                         
 -11  10   1        106.77        139.78        16.32 o                         
 -10  10   1         23.43         12.67        17.24 o                         
  -9  10   1        304.00        255.88        32.93 o                         
  -8  10   1        293.05        299.41        29.88 o                         
  -7  10   1          5.88          5.98        22.34 o                         
  -6  10   1         25.88         67.68        15.35 o                         
  -5  10   1         92.53        174.19        18.32 o                         
  -4  10   1        574.91        529.53        28.62 o                         
  -3  10   1         14.82          2.64        16.20 o                         
  -2  10   1         40.78         44.34        10.15 o                         
  -1  10   1          0.61          1.78        10.82 o                         
   0  10   1       1718.94       1432.48        28.12 o                         
   1  10   1       1099.57       1052.56        29.66 o                         
   2  10   1       1230.61       1073.60        32.45 o                         
   3  10   1        654.00        697.60        29.70 o                         
   4  10   1        651.53        835.78        35.49 o                         
   5  10   1         75.41         74.18        19.29 o                         
   6  10   1         22.15         32.33        19.70 o                         
   7  10   1        564.08        557.97        40.21 o                         
   8  10   1         41.13         59.54        24.05 o                         
   9  10   1        233.14        228.23        27.99 o                         
  10  10   1         37.12         71.47        19.66 o                         
 -11  11   1          0.50          0.00        15.94 o                         
 -10  11   1        172.36        168.55        23.79 o                         
  -9  11   1        430.86        388.68        36.57 o                         
  -8  11   1          0.48         19.73        20.48 o                         
  -7  11   1       2242.46       2382.24        75.74 o                         
  -6  11   1          1.51        -12.97        21.22 o                         
  -5  11   1         23.80         10.70        19.47 o                         
  -4  11   1         37.78         15.54        19.14 o                         
  -3  11   1       1879.29       1966.80        57.57 o                         
  -2  11   1        535.01        578.48        23.53 o                         
  -1  11   1         49.54         28.80         9.81 o                         
   0  11   1        746.57        705.40        29.12 o                         
   1  11   1        619.71        565.77        22.37 o                         
   2  11   1          2.82          1.30        13.05 o                         
   3  11   1        246.62        212.14        18.55 o                         
   4  11   1          1.20          3.94        17.02 o                         
   5  11   1        135.77        108.63        22.89 o                         
   6  11   1        482.51        403.25        33.37 o                         
   7  11   1        207.61        189.36        27.73 o                         
   8  11   1        706.37        653.00        44.86 o                         
   9  11   1         18.32         18.81        18.81 o                         
  10  11   1         32.34         42.81        16.72 o                         
 -11  12   1          4.32         21.11        13.64 o                         
 -10  12   1         70.52         48.58        20.26 o                         
  -9  12   1         28.10         12.71        29.81 o                         
  -8  12   1        707.47        737.29        46.61 o                         
  -7  12   1        979.38       1001.83        49.50 o                         
  -6  12   1        479.38        474.08        33.23 o                         
  -5  12   1         98.97         91.20        18.17 o                         
  -4  12   1         17.13          8.99        16.43 o                         
  -3  12   1         56.39         56.79        16.06 o                         
  -2  12   1          0.16         -2.45        11.86 o                         
  -1  12   1        237.43        266.22        16.58 o                         
   0  12   1        114.11        110.57        11.99 o                         
   1  12   1        216.48        267.22        17.02 o                         
   2  12   1        352.63        298.66        20.07 o                         
   3  12   1         58.01         34.56        14.49 o                         
   4  12   1        248.46        191.77        21.93 o                         
   5  12   1       1071.31       1032.20        45.42 o                         
   6  12   1        972.16        960.39        48.39 o                         
   7  12   1         41.45         33.34        24.05 o                         
   8  12   1          2.36        -27.47        27.47 o                         
   9  12   1         54.14         74.18        22.60 o                         
  10  12   1        142.36        135.43        21.93 o                         
 -11  13   1          0.73          1.60        16.54 o                         
 -10  13   1         95.88        108.34        24.08 o                         
  -9  13   1        786.09        894.91        48.20 o                         
  -8  13   1         83.54        101.50        25.20 o                         
  -7  13   1       1067.63       1256.16        55.90 o                         
  -6  13   1         70.77         65.19        18.84 o                         
  -5  13   1        170.74        155.05        22.08 o                         
  -4  13   1        253.33        211.95        21.63 o                         
  -3  13   1        328.91        433.91        26.20 o                         
  -2  13   1         72.62         74.33        14.57 o                         
  -1  13   1         92.22         67.75        11.37 o                         
   0  13   1         59.80         40.52         7.82 o                         
   1  13   1         19.74         38.91        10.70 o                         
   2  13   1        244.99        256.96        20.44 o                         
   3  13   1          3.02         30.48        13.86 o                         
   4  13   1        157.45        156.62        21.37 o                         
   5  13   1         17.03          2.56        16.87 o                         
   6  13   1       2525.08       2511.27        78.16 o                         
   7  13   1         35.14         -3.38        27.13 o                         
   8  13   1        360.87        289.78        34.64 o                         
   9  13   1        154.06        117.67        22.08 o                         
  10  13   1         30.43         19.36        17.17 o                         
 -11  14   1         14.75          5.98        17.43 o                         
 -10  14   1          8.91         12.34        22.49 o                         
  -9  14   1        608.09        686.89        42.44 o                         
  -8  14   1        197.19        159.03        27.65 o                         
  -7  14   1         58.97         54.63        23.19 o                         
  -6  14   1         99.29         66.79        21.82 o                         
  -5  14   1          3.67         -4.72        15.98 o                         
  -4  14   1        262.10        246.52        22.22 o                         
  -3  14   1        229.74        227.97        20.52 o                         
  -2  14   1       4180.01       4573.59        93.62 o                         
  -1  14   1        130.81        150.48        16.20 o                         
   0  14   1       1120.53       1041.90        23.40 o                         
   1  14   1        138.50        107.93        15.35 o                         
   2  14   1       1367.65       1341.79        42.29 o                         
   3  14   1         47.46        101.24        18.36 o                         
   4  14   1        551.79        506.90        31.44 o                         
   5  14   1        199.19        141.49        23.12 o                         
   6  14   1        425.81        427.55        38.13 o                         
   7  14   1       1560.74       1386.53        62.55 o                         
   8  14   1          0.05         20.44        23.60 o                         
   9  14   1         22.15         25.87        21.33 o                         
  10  14   1         56.45         31.55        19.77 o                         
 -10  15   1         19.17         11.93        24.72 o                         
  -9  15   1        291.69        369.05        33.00 o                         
  -8  15   1        113.45        121.49        26.09 o                         
  -7  15   1       1796.57       1876.97        68.94 o                         
  -6  15   1          0.41        -22.82        22.82 o                         
  -5  15   1        169.11        232.77        23.30 o                         
  -4  15   1        835.86        910.56        39.88 o                         
  -3  15   1       1954.72       2351.50        70.09 o                         
  -2  15   1        683.48        664.00        29.88 o                         
  -1  15   1       2516.95       2802.17        69.72 o                         
   0  15   1         62.45         94.28        15.00 o                         
   1  15   1       4453.65       4533.34        94.73 o                         
   2  15   1       1554.58       1612.24        46.72 o                         
   3  15   1          2.06         -7.80        17.43 o                         
   4  15   1       1361.95       1363.94        50.06 o                         
   5  15   1          0.04        -16.39        20.11 o                         
   6  15   1        513.83        496.79        38.58 o                         
   7  15   1       1107.50       1219.66        60.13 o                         
   8  15   1        341.90        390.50        37.65 o                         
   9  15   1         66.31        105.14        20.81 o                         
  10  15   1          1.72        -21.70        21.70 o                         
 -10  16   1        233.75        289.89        27.13 o                         
  -9  16   1        169.10        144.13        28.62 o                         
  -8  16   1        520.89        561.94        41.66 o                         
  -7  16   1        242.95        303.57        32.45 o                         
  -6  16   1        314.69        280.23        25.38 o                         
  -5  16   1        169.54        188.73        23.67 o                         
  -4  16   1         39.30         35.86        15.39 o                         
  -3  16   1       3261.46       3538.75        90.28 o                         
  -2  16   1       1194.12       1113.44        38.91 o                         
  -1  16   1       3452.93       3489.95        81.50 o                         
   0  16   1       1505.66       1672.52        40.40 o                         
   1  16   1        374.65        406.93        24.27 o                         
   2  16   1       1541.11       1308.90        43.82 o                         
   3  16   1       1116.32       1184.73        44.04 o                         
   4  16   1         87.95        106.03        19.70 o                         
   5  16   1       1242.09       1171.90        51.96 o                         
   6  16   1        265.17        279.74        29.66 o                         
   7  16   1        277.30        318.66        35.31 o                         
   8  16   1        551.67        603.83        44.23 o                         
   9  16   1         12.73         -5.69        24.79 o                         
  10  16   1         98.67        111.09        19.81 o                         
 -10  17   1          0.03          4.42        21.18 o                         
  -9  17   1         37.96         21.56        21.41 o                         
  -8  17   1        153.85        133.91        29.55 o                         
  -7  17   1        104.71        126.21        25.42 o                         
  -6  17   1         11.89         14.94        21.74 o                         
  -5  17   1        188.10        191.85        26.16 o                         
  -4  17   1       1555.41       1551.81        52.66 o                         
  -3  17   1       1499.42       1795.84        53.89 o                         
  -2  17   1       3874.88       4833.82       104.92 o                         
  -1  17   1        372.35        402.99        26.09 o                         
   0  17   1         19.46         22.63        14.23 o                         
   1  17   1        218.62        242.02        21.07 o                         
   2  17   1        985.55       1144.77        41.92 o                         
   3  17   1        340.13        312.26        27.28 o                         
   4  17   1        293.56        272.65        27.06 o                         
   5  17   1        242.43        278.56        27.35 o                         
   6  17   1        239.51        221.77        29.73 o                         
   7  17   1        317.67        366.12        34.75 o                         
   8  17   1         26.81         46.42        19.14 o                         
   9  17   1         29.58         19.33        26.35 o                         
  10  17   1        122.16        126.03        20.55 o                         
 -10  18   1         18.59          2.12        20.07 o                         
  -9  18   1         11.61        -14.35        22.41 o                         
  -8  18   1        851.80        923.82        50.25 o                         
  -7  18   1         35.04         17.54        23.64 o                         
  -6  18   1         34.37         15.28        28.84 o                         
  -5  18   1         67.53         55.93        18.84 o                         
  -4  18   1        315.43        376.71        27.73 o                         
  -3  18   1         16.57         20.55        14.05 o                         
  -2  18   1        178.88        137.07        20.52 o                         
  -1  18   1       1396.50       1725.34        48.95 o                         
   0  18   1        253.76        281.94        15.53 o                         
   1  18   1          0.05         -5.46        17.02 o                         
   2  18   1         28.55         24.01        25.01 o                         
   3  18   1         25.26         18.17        21.04 o                         
   4  18   1        656.57        654.52        36.20 o                         
   5  18   1        427.60        457.88        34.56 o                         
   6  18   1       1036.87       1014.21        54.41 o                         
   7  18   1        157.55        235.22        29.44 o                         
   8  18   1         71.67         84.92        21.67 o                         
   9  18   1        110.25        156.58        22.15 o                         
  10  18   1          1.85        -18.84        18.84 o                         
 -10  19   1         90.55         73.07        15.35 o                         
  -9  19   1         21.48          0.00        21.59 o                         
  -8  19   1        204.18        192.07        32.56 o                         
  -7  19   1        106.48         33.15        23.30 o                         
  -6  19   1        846.30        869.56        49.80 o                         
  -5  19   1          2.66        -13.97        21.85 o                         
  -4  19   1        627.25        565.77        35.60 o                         
  -3  19   1         44.01         30.36        18.92 o                         
  -2  19   1         65.50         54.67        16.87 o                         
  -1  19   1        496.21        561.79        30.22 o                         
   0  19   1         74.57        122.70        28.02 o                         
   1  19   1        290.61        284.50        24.49 o                         
   2  19   1        632.07        737.03        35.90 o                         
   3  19   1         93.93        163.71        20.00 o                         
   4  19   1          0.00         16.28        16.87 o                         
   5  19   1          5.58         30.70        19.10 o                         
   6  19   1       1020.19       1179.30        56.60 o                         
   7  19   1         78.70        103.69        27.39 o                         
   8  19   1        733.45        818.94        48.65 o                         
   9  19   1        255.52        289.22        27.06 o                         
  10  19   1         67.93         80.39        16.32 o                         
 -10  20   1         58.07         16.20        18.88 o                         
  -9  20   1          7.52         16.17        20.85 o                         
  -8  20   1        891.82        883.16        46.64 o                         
  -7  20   1          0.06         10.00        26.42 o                         
  -6  20   1       1493.34       1528.62        61.62 o                         
  -5  20   1        260.03        240.72        28.36 o                         
  -4  20   1         11.06         15.42        21.78 o                         
  -3  20   1        543.01        522.77        34.04 o                         
  -2  20   1        130.71        128.74        19.96 o                         
  -1  20   1        754.80        724.32        35.23 o                         
   0  20   1        998.94       1049.13        29.20 o                         
   1  20   1        582.20        660.47        33.63 o                         
   2  20   1         18.18         61.40        19.70 o                         
   3  20   1       1029.10       1043.83        46.20 o                         
   4  20   1        631.26        659.54        40.29 o                         
   5  20   1        643.94        749.70        45.60 o                         
   6  20   1        246.39        233.73        31.63 o                         
   7  20   1        404.65        486.46        36.01 o                         
   8  20   1        514.15        501.55        40.62 o                         
   9  20   1         47.86         17.17        24.16 o                         
 -10  21   1         57.60         52.25        14.94 o                         
  -9  21   1          0.03        -23.34        25.79 o                         
  -8  21   1         13.86          8.36        23.86 o                         
  -7  21   1       2103.07       2003.67        74.78 o                         
  -6  21   1         65.72        114.28        25.27 o                         
  -5  21   1         45.86          8.92        24.72 o                         
  -4  21   1        674.36        752.97        39.66 o                         
  -3  21   1         75.77         67.34        18.03 o                         
  -2  21   1        286.47        335.98        26.91 o                         
  -1  21   1         17.28          6.24        17.28 o                         
   0  21   1       1502.22       1721.92        48.95 o                         
   1  21   1        275.90        312.00        25.76 o                         
   2  21   1       1591.63       1649.74        55.86 o                         
   3  21   1          6.99         -5.24        16.58 o                         
   4  21   1          5.67         -8.77        23.19 o                         
   5  21   1        638.06        815.08        46.68 o                         
   6  21   1        327.51        432.90        37.24 o                         
   7  21   1         62.08         97.93        25.68 o                         
   8  21   1         81.03         65.08        24.57 o                         
   9  21   1         59.31         57.50        19.85 o                         
 -10  22   1         38.58         53.33        14.42 o                         
  -9  22   1          2.73        -12.38        19.36 o                         
  -8  22   1        236.04        204.60        29.14 o                         
  -7  22   1        228.04        310.07        31.93 o                         
  -6  22   1         12.21          6.58        28.21 o                         
  -5  22   1         63.22        102.06        24.16 o                         
  -4  22   1         82.62         98.41        24.01 o                         
  -3  22   1          1.87         23.60        14.49 o                         
  -2  22   1         20.00         13.97        16.13 o                         
  -1  22   1       2369.47       2620.43        69.39 o                         
   0  22   1       1196.45       1125.98        33.30 o                         
   1  22   1          0.02         29.66        13.86 o                         
   2  22   1       2142.38       2147.54        65.89 o                         
   3  22   1        591.91        616.91        37.72 o                         
   4  22   1         75.97         76.56        21.70 o                         
   5  22   1       1931.86       1959.37        70.76 o                         
   6  22   1        323.55        350.25        33.26 o                         
   7  22   1         32.33        -20.26        29.81 o                         
   8  22   1        144.04        139.78        24.57 o                         
   9  22   1         26.03         35.16        16.46 o                         
  -9  23   1         17.63        -21.18        23.45 o                         
  -8  23   1         47.17         89.68        18.62 o                         
  -7  23   1       2366.48       2372.46        80.50 o                         
  -6  23   1        278.03        236.56        32.04 o                         
  -5  23   1       2267.64       2376.55        79.24 o                         
  -4  23   1        135.99        123.32        23.49 o                         
  -3  23   1        403.54        370.69        33.71 o                         
  -2  23   1       2198.98       2314.56        67.86 o                         
  -1  23   1        829.19        940.21        42.70 o                         
   0  23   1          0.36          8.16        26.50 o                         
   1  23   1        881.96        916.17        42.93 o                         
   2  23   1          0.11        -23.38        23.38 o                         
   3  23   1        535.91        477.69        38.13 o                         
   4  23   1         69.35         54.04        23.53 o                         
   5  23   1          7.33          6.73        20.66 o                         
   6  23   1         25.10         27.73        28.58 o                         
   7  23   1        802.29        772.41        49.73 o                         
   8  23   1         13.05         13.27        19.25 o                         
   9  23   1         48.30         54.74        18.29 o                         
  -9  24   1         27.16         35.49        17.36 o                         
  -8  24   1         47.44         38.54        20.78 o                         
  -7  24   1        180.82        167.51        30.59 o                         
  -6  24   1        245.12        304.94        35.83 o                         
  -5  24   1         82.16         70.65        23.75 o                         
  -4  24   1        225.39        223.51        27.61 o                         
  -3  24   1        603.65        577.89        39.62 o                         
  -2  24   1        183.22        139.93        23.01 o                         
  -1  24   1          1.14        -19.88        21.67 o                         
   0  24   1          0.01         -4.99        10.71 o                         
   1  24   1         65.05         85.29        20.11 o                         
   2  24   1        128.09         69.83        22.22 o                         
   3  24   1        102.74        102.91        23.60 o                         
   4  24   1          0.64         12.82        27.95 o                         
   5  24   1         85.39        106.67        27.17 o                         
   6  24   1        205.24        262.69        33.00 o                         
   7  24   1          7.35        -22.75        29.58 o                         
   8  24   1        197.43        146.84        25.35 o                         
   9  24   1          6.30         -1.90        19.62 o                         
  -9  25   1          0.68        -18.88        18.88 o                         
  -8  25   1         29.04         16.72        22.63 o                         
  -7  25   1        233.57        269.71        30.25 o                         
  -6  25   1       1976.56       1997.61        73.25 o                         
  -5  25   1        625.75        647.76        45.01 o                         
  -4  25   1          5.56        -23.53        23.53 o                         
  -3  25   1          0.24         15.39        18.43 o                         
  -2  25   1         60.18         77.94        20.44 o                         
  -1  25   1        118.08        146.54        22.26 o                         
   0  25   1        433.44        430.85        22.55 o                         
   1  25   1         24.69         -5.50        25.76 o                         
   2  25   1          9.80         19.21        17.39 o                         
   3  25   1       1006.27       1119.76        51.70 o                         
   4  25   1         91.68         83.25        25.94 o                         
   5  25   1          3.35         13.75        24.79 o                         
   6  25   1        516.56        519.20        41.81 o                         
   7  25   1        260.30        286.47        30.07 o                         
   8  25   1         13.54         10.33        25.83 o                         
   9  25   1         39.82         56.57        15.54 o                         
  -9  26   1          2.58          1.93        14.20 o                         
  -8  26   1          0.22         26.57        14.72 o                         
  -7  26   1         45.99         58.57        17.50 o                         
  -6  26   1          0.45        -26.09        26.09 o                         
  -5  26   1        157.70        126.07        28.43 o                         
  -4  26   1        183.33        213.74        32.37 o                         
  -3  26   1        499.12        505.53        37.02 o                         
  -2  26   1         24.89         26.57        15.65 o                         
  -1  26   1        129.00        154.05        24.23 o                         
   0  26   1        120.25        120.07        19.40 o                         
   1  26   1         65.30        105.36        21.11 o                         
   2  26   1          2.32          4.01        17.88 o                         
   3  26   1          0.15         22.22        23.56 o                         
   4  26   1         16.16         13.42        18.95 o                         
   5  26   1        593.20        569.19        45.23 o                         
   6  26   1        130.72         94.85        24.12 o                         
   7  26   1          8.01          0.00        23.67 o                         
   8  26   1         33.91         58.39        19.07 o                         
   9  26   1          9.68          4.65        15.91 o                         
  -9  27   1         62.03         75.74        15.61 o                         
  -8  27   1         39.92         17.65        26.31 o                         
  -7  27   1        147.80        176.91        28.02 o                         
  -6  27   1        137.48        108.15        29.21 o                         
  -5  27   1          0.73         16.72        21.44 o                         
  -4  27   1        324.42        370.21        36.72 o                         
  -3  27   1        345.92        361.55        32.67 o                         
  -2  27   1        129.92        120.49        23.34 o                         
  -1  27   1         18.68         53.70        17.99 o                         
   0  27   1         81.09         87.15        14.61 o                         
   1  27   1         90.16         95.96        22.45 o                         
   2  27   1         46.44         83.03        21.37 o                         
   3  27   1        101.23         60.91        24.23 o                         
   4  27   1        115.27         93.03        26.57 o                         
   5  27   1          0.63        -13.83        25.87 o                         
   6  27   1        236.35        310.18        33.30 o                         
   7  27   1        366.70        453.35        36.94 o                         
   8  27   1         89.72         72.58        20.63 o                         
  -9  28   1         11.76         14.09        18.95 o                         
  -8  28   1         13.84         -7.10        21.30 o                         
  -7  28   1         24.55         11.78        22.41 o                         
  -6  28   1        108.48         93.51        27.80 o                         
  -5  28   1        310.57        335.83        36.94 o                         
  -4  28   1        166.02        178.54        26.80 o                         
  -3  28   1         72.85         78.72        23.97 o                         
  -2  28   1          1.90         34.86        18.69 o                         
  -1  28   1        301.55        283.98        32.11 o                         
   0  28   1          1.69        -11.66        27.95 o                         
   1  28   1          0.91        -15.57        20.40 o                         
   2  28   1       1438.86       1421.84        60.73 o                         
   3  28   1         78.06         73.44        23.45 o                         
   4  28   1        480.94        556.89        42.93 o                         
   5  28   1        367.98        402.99        38.39 o                         
   6  28   1         11.67         34.56        18.84 o                         
   7  28   1        513.38        595.91        41.81 o                         
   8  28   1         63.84         55.86        17.65 o                         
  -8  29   1          8.67          4.42        18.17 o                         
  -7  29   1        192.31        187.80        25.94 o                         
  -6  29   1          0.33         15.98        24.53 o                         
  -5  29   1         85.40        104.92        25.57 o                         
  -4  29   1        605.54        548.79        41.63 o                         
  -3  29   1        116.84        158.96        24.01 o                         
  -2  29   1        498.61        541.50        39.40 o                         
  -1  29   1        850.72        924.05        47.79 o                         
   0  29   1         25.19         12.21        19.23 o                         
   1  29   1         31.02          3.23        27.47 o                         
   2  29   1        515.71        496.90        41.18 o                         
   3  29   1        515.66        608.59        42.93 o                         
   4  29   1        230.78        266.70        31.14 o                         
   5  29   1         82.33        101.65        25.68 o                         
   6  29   1          7.35        -15.65        24.45 o                         
   7  29   1         23.53         21.07        20.63 o                         
   8  29   1        253.20        283.02        23.86 o                         
  -8  30   1          0.01         -4.05        16.91 o                         
  -7  30   1         22.29          8.92        18.92 o                         
  -6  30   1        473.29        496.01        39.54 o                         
  -5  30   1        166.00        156.88        27.02 o                         
  -4  30   1         45.18         16.84        30.66 o                         
  -3  30   1        129.49        139.63        24.01 o                         
  -2  30   1          1.56         16.28        25.01 o                         
  -1  30   1         30.24         19.25        26.05 o                         
   0  30   1        104.79        118.90        21.74 o                         
   1  30   1        172.82        129.74        28.95 o                         
   2  30   1        114.84         89.68        27.28 o                         
   3  30   1        338.54        342.74        34.68 o                         
   4  30   1        198.02        199.36        31.07 o                         
   5  30   1         91.79         92.95        27.65 o                         
   6  30   1          6.95         15.01        25.35 o                         
   7  30   1        124.21        115.03        22.67 o                         
   8  30   1          5.77         -6.84        19.29 o                         
  -8  31   1          5.84         16.46        17.10 o                         
  -7  31   1         15.33         38.50        15.80 o                         
  -6  31   1          0.03        -17.91        24.27 o                         
  -5  31   1        334.95        403.80        34.71 o                         
  -4  31   1        201.21        185.86        28.47 o                         
  -3  31   1         31.43         31.37        20.78 o                         
  -2  31   1          9.08          3.31        25.94 o                         
  -1  31   1         93.01        111.61        23.71 o                         
   0  31   1         21.68         29.82        14.09 o                         
   1  31   1          0.04         16.84        19.92 o                         
   2  31   1        325.78        313.83        34.94 o                         
   3  31   1          3.92        -29.58        29.58 o                         
   4  31   1        307.86        258.37        34.30 o                         
   5  31   1         99.83         98.90        26.16 o                         
   6  31   1          0.33         -2.86        25.09 o                         
   7  31   1          0.19        -19.70        19.70 o                         
  -8  32   1         94.26        110.34        17.80 o                         
  -7  32   1          1.94         -4.68        19.51 o                         
  -6  32   1        205.56        180.44        25.05 o                         
  -5  32   1        142.76        141.67        28.02 o                         
  -4  32   1         40.13        -13.31        31.93 o                         
  -3  32   1         85.70         38.21        27.99 o                         
  -2  32   1        104.62         94.10        24.57 o                         
  -1  32   1        193.03        169.25        28.21 o                         
   0  32   1         60.73         44.25        17.23 o                         
   1  32   1          1.20         25.01        19.96 o                         
   2  32   1         19.77         -6.88        29.92 o                         
   3  32   1        186.96        118.71        27.24 o                         
   4  32   1          0.21        -27.32        27.32 o                         
   5  32   1         34.01         24.86        26.72 o                         
   6  32   1         65.71         66.41        21.63 o                         
   7  32   1         32.58         42.96        16.69 o                         
  -7  33   1          1.38         10.70        17.24 o                         
  -6  33   1          1.86         23.34        17.13 o                         
  -5  33   1         14.04         -3.05        24.68 o                         
  -4  33   1         19.94         60.99        18.99 o                         
  -3  33   1          2.97         10.07        22.49 o                         
  -2  33   1        121.62        150.67        25.38 o                         
  -1  33   1         91.04         26.95        30.14 o                         
   0  33   1        209.62        195.31        20.91 o                         
   1  33   1         79.53        114.32        25.90 o                         
   2  33   1         50.24          3.42        30.44 o                         
   3  33   1         57.74         47.31        26.20 o                         
   4  33   1          1.63         -6.50        22.00 o                         
   5  33   1        118.66        102.76        25.50 o                         
   6  33   1          4.37         -2.49        22.00 o                         
   7  33   1         78.04        136.47        20.29 o                         
  -7  34   1         23.66          9.66        20.52 o                         
  -6  34   1          6.82         25.12        15.09 o                         
  -5  34   1         26.10          0.00        23.75 o                         
  -4  34   1        173.81        184.27        27.76 o                         
  -3  34   1          0.00        -19.85        25.61 o                         
  -2  34   1        826.70        817.20        49.99 o                         
  -1  34   1         43.00         38.24        25.16 o                         
   0  34   1          8.16         18.19        17.72 o                         
   1  34   1         83.08         61.43        23.97 o                         
   2  34   1        145.45        155.76        27.95 o                         
   3  34   1          2.49         -9.92        27.47 o                         
   4  34   1         23.20          3.12        21.89 o                         
   5  34   1         25.96         -5.61        27.17 o                         
   6  34   1          0.13          0.00        19.59 o                         
   7  34   1          7.48         14.72        20.22 o                         
  -7  35   1          3.45        -17.65        17.65 o                         
  -6  35   1         27.43         18.55        23.64 o                         
  -5  35   1          9.29          5.54        18.36 o                         
  -4  35   1          2.99          3.05        20.07 o                         
  -3  35   1        149.73        191.48        27.35 o                         
  -2  35   1         42.22          3.31        30.51 o                         
  -1  35   1        267.51        300.78        35.72 o                         
   0  35   1        139.11        116.12        22.02 o                         
   1  35   1        138.44        107.89        27.54 o                         
   2  35   1          0.34        -27.17        27.17 o                         
   3  35   1         19.28         51.21        21.56 o                         
   4  35   1        500.31        458.47        35.20 o                         
   5  35   1          2.74         -2.60        16.72 o                         
   6  35   1         14.36         14.61        16.32 o                         
  -6  36   1          9.08         -4.20        18.32 o                         
  -5  36   1         33.40         30.96        18.36 o                         
  -4  36   1         17.07          8.73        26.20 o                         
  -3  36   1         97.45         78.98        21.22 o                         
  -2  36   1        294.80        264.80        32.41 o                         
  -1  36   1        273.17        314.90        33.60 o                         
   0  36   1        136.40        172.89        19.51 o                         
   1  36   1        466.95        447.55        39.73 o                         
   2  36   1         47.25         64.33        19.66 o                         
   3  36   1        178.33        204.41        26.42 o                         
   4  36   1        359.77        363.00        30.03 o                         
   5  36   1          8.17         36.94        16.13 o                         
   6  36   1        127.56        143.64        19.55 o                         
  -6  37   1          9.64         18.73        12.45 o                         
  -5  37   1          5.47         14.27        15.28 o                         
  -4  37   1         46.73        -13.71        24.34 o                         
  -3  37   1          3.64         29.77        18.51 o                         
  -2  37   1          2.76         33.23        17.39 o                         
  -1  37   1        309.81        349.95        32.41 o                         
   0  37   1          4.62          9.29        13.52 o                         
   1  37   1          0.09         -9.55        22.71 o                         
   2  37   1        387.08        421.57        36.61 o                         
   3  37   1        302.08        292.27        29.44 o                         
   4  37   1         14.56         -2.60        22.89 o                         
   5  37   1         10.37          8.73        18.25 o                         
   6  37   1         53.86         67.49        14.27 o                         
  -6  38   1         46.68         40.10        14.61 o                         
  -5  38   1        115.64        114.84        21.22 o                         
  -4  38   1          0.14        -20.00        20.00 o                         
  -3  38   1          1.47         11.22        20.26 o                         
  -2  38   1         51.15         11.89        27.84 o                         
  -1  38   1          4.86         12.19        23.23 o                         
   0  38   1          5.05        -18.30        18.30 o                         
   1  38   1          7.98         -9.11        25.20 o                         
   2  38   1          0.47          0.00        23.71 o                         
   3  38   1         89.41         86.86        22.19 o                         
   4  38   1         29.78        -14.38        23.49 o                         
   5  38   1         40.90         57.09        13.97 o                         
  -5  39   1         14.09         17.21        19.03 o                         
  -4  39   1          1.42         -4.65        15.76 o                         
  -3  39   1          1.11        -22.75        22.75 o                         
  -2  39   1         38.19         42.81        17.58 o                         
  -1  39   1         46.71         44.26        20.48 o                         
   0  39   1        538.47        588.02        28.81 o                         
   1  39   1         24.52         17.17        24.31 o                         
   2  39   1         29.20          2.71        23.34 o                         
   3  39   1        209.47        246.74        28.02 o                         
   4  39   1          0.17          4.31        16.98 o                         
   5  39   1         13.17         23.64        12.49 o                         
  -5  40   1         29.90         11.56        19.07 o                         
  -4  40   1          9.65         30.55        15.09 o                         
  -3  40   1        154.66        172.00        24.12 o                         
  -2  40   1         36.38         56.94        16.65 o                         
  -1  40   1         26.15         34.12        18.77 o                         
   0  40   1        265.35        283.99        20.53 o                         
   1  40   1        505.07        491.03        36.72 o                         
   2  40   1         73.29         56.97        20.40 o                         
   3  40   1         51.83         20.40        23.23 o                         
   4  40   1          1.73         26.72        13.05 o                         
  -4  41   1         49.19         62.03        16.20 o                         
  -3  41   1         27.68         10.74        20.92 o                         
  -2  41   1        156.99        185.64        21.78 o                         
  -1  41   1          8.58          7.43        23.86 o                         
   0  41   1          9.93         17.76        49.15 o                         
   1  41   1          4.09        -17.02        23.71 o                         
   2  41   1          0.17         18.21        14.38 o                         
   3  41   1         16.65         12.08        18.47 o                         
   4  41   1          0.03         24.01        11.86 o                         
  -4  42   1         40.31         24.72        13.34 o                         
  -3  42   1          3.02          7.54        18.84 o                         
  -2  42   1         10.34         -8.44        20.22 o                         
  -1  42   1        126.24        142.86        21.59 o                         
   0  42   1         13.94         27.91        11.34 o                         
   1  42   1        178.77        209.65        25.05 o                         
   2  42   1        160.90        184.27        22.15 o                         
   3  42   1          0.87         12.78        12.04 o                         
  -3  43   1          4.84          9.63        14.16 o                         
  -2  43   1         19.62         19.62        14.61 o                         
  -1  43   1          8.45         13.79        18.14 o                         
   0  43   1        202.85        201.92        15.95 o                         
   1  43   1         80.42        123.91        18.84 o                         
   2  43   1          2.82         15.68        17.32 o                         
  -2  44   1          0.00         -3.08        15.01 o                         
  -1  44   1         85.67         93.17        16.72 o                         
   0  44   1         71.56         84.01        16.17 o                         
   1  44   1         10.07         -8.14        16.54 o                         
 -11   0   2         18.62         27.17        15.68 o                         
 -10   0   2        145.01        262.17        26.13 o                         
  -9   0   2        883.45        818.50        49.65 o                         
  -8   0   2       1168.12       1068.21        53.59 o                         
  -7   0   2        643.71        696.89        38.73 o                         
  -6   0   2        685.30        793.26        38.69 o                         
  -5   0   2       2065.37       2650.09        75.93 o                         
  -4   0   2         47.68         86.93        13.83 o                         
  -3   0   2       1089.66       1018.82        28.95 o                         
  -2   0   2      18438.44      19895.82       231.32 o                         
  -1   0   2      27954.70      26754.72       291.97 o                         
   0   0   2       7600.09       7136.00       298.66 o                         
   1   0   2        605.52        345.42        17.10 o                         
   2   0   2       1165.26       1057.99        28.91 o                         
   3   0   2       3333.26       3149.63        71.80 o                         
   4   0   2       1784.71       1979.14        53.41 o                         
   5   0   2        492.08        504.89        30.10 o                         
   6   0   2         40.19         16.06        21.70 o                         
   7   0   2       1540.15       1422.84        59.06 o                         
   8   0   2       1490.42       1415.04        62.70 o                         
   9   0   2        349.96        357.68        33.82 o                         
  10   0   2        848.88        873.17        43.11 o                         
 -11   1   2          5.46         -4.53        21.96 o                         
 -10   1   2         30.12         22.19        16.98 o                         
  -9   1   2        147.93        181.55        28.58 o                         
  -8   1   2         91.68        175.12        29.21 o                         
  -7   1   2         34.92          8.21        24.68 o                         
  -6   1   2         13.88          8.96        19.51 o                         
  -5   1   2       4441.31       5664.92       115.66 o                         
  -4   1   2        873.72        827.64        30.25 o                         
  -3   1   2        202.19        224.81        15.20 o                         
  -2   1   2      26720.81      27303.69       306.17 o                         
  -1   1   2        441.64        458.92        15.46 o                         
   0   1   2      11704.41      10203.34       440.84 o                         
   1   1   2       4071.59       3514.15        61.47 o                         
   2   1   2        163.28        169.44        14.12 o                         
   3   1   2        362.61        371.28        22.08 o                         
   4   1   2       1062.37       1037.62        39.28 o                         
   5   1   2        565.54        564.02        33.15 o                         
   6   1   2         26.65         16.02        14.79 o                         
   7   1   2        208.88        287.77        30.22 o                         
   8   1   2       2462.06       2668.41        84.77 o                         
   9   1   2        206.03        219.91        28.73 o                         
  10   1   2         72.86         70.21        18.14 o                         
 -11   2   2         24.30         88.71        16.43 o                         
 -10   2   2        183.61        235.63        29.47 o                         
  -9   2   2       1252.34       1186.84        56.38 o                         
  -8   2   2        513.74        509.32        39.47 o                         
  -7   2   2          6.41         27.50        16.50 o                         
  -6   2   2        456.60        521.32        30.92 o                         
  -5   2   2       5490.28       6842.88       130.75 o                         
  -4   2   2       1008.15       1355.43        39.32 o                         
  -3   2   2        294.79        361.62        18.06 o                         
  -2   2   2        726.35        788.84        23.19 o                         
  -1   2   2       3365.07       3155.98        52.66 o                         
   0   2   2      10492.40       9734.76       350.53 o                         
   1   2   2      14526.35      13121.25       162.23 o                         
   2   2   2       1478.88       1332.76        39.77 o                         
   3   2   2        727.05        709.08        27.58 o                         
   4   2   2       1341.58       1258.46        42.74 o                         
   5   2   2        108.95        100.01        18.99 o                         
   6   2   2        292.46        304.83        25.83 o                         
   7   2   2       1492.38       1429.01        58.72 o                         
   8   2   2         30.63         30.74        22.41 o                         
   9   2   2        871.11        934.64        50.32 o                         
  10   2   2         38.35         45.08        16.09 o                         
 -11   3   2          0.24        -13.45        21.96 o                         
 -10   3   2         61.48         48.20        17.77 o                         
  -9   3   2          1.85         19.92        19.92 o                         
  -8   3   2        772.82        765.05        45.94 o                         
  -7   3   2        144.74        116.07        19.96 o                         
  -6   3   2        141.71        170.48        22.19 o                         
  -5   3   2         40.56         14.27        14.57 o                         
  -4   3   2        115.23         95.52        14.38 o                         
  -3   3   2       4752.86       5384.21        92.17 o                         
  -2   3   2       3136.01       3224.74        59.58 o                         
  -1   3   2       2340.00       2316.23        44.12 o                         
   0   3   2        176.96        226.28        11.71 o                         
   1   3   2       1044.68        986.04        30.92 o                         
   2   3   2        127.94        184.49        14.79 o                         
   3   3   2        232.86        234.11        19.59 o                         
   4   3   2        405.77        484.38        28.13 o                         
   5   3   2         39.99         56.83        17.69 o                         
   6   3   2        246.41        257.37        27.09 o                         
   7   3   2         62.70         74.55        20.92 o                         
   8   3   2        681.44        679.09        43.33 o                         
   9   3   2          0.47         24.23        17.84 o                         
  10   3   2        136.16        141.64        23.71 o                         
 -11   4   2          8.25        -15.54        22.34 o                         
 -10   4   2          5.63         36.01        18.32 o                         
  -9   4   2       1424.24       1328.59        60.17 o                         
  -8   4   2        424.69        459.25        38.54 o                         
  -7   4   2          4.62        -16.69        21.56 o                         
  -6   4   2        315.10        450.82        29.55 o                         
  -5   4   2        738.37        794.00        35.68 o                         
  -4   4   2      16475.01      16078.51       220.24 o                         
  -3   4   2        195.76        172.37        13.97 o                         
  -2   4   2      75516.28      63679.18      1341.27 o                         
  -1   4   2       4729.01       4304.36        67.79 o                         
   0   4   2       1578.18       1392.80        71.06 o                         
   1   4   2       6668.51       6482.60        95.70 o                         
   2   4   2        227.23        203.89        14.90 o                         
   3   4   2        349.21        308.96        20.40 o                         
   4   4   2       2523.90       2529.82        73.22 o                         
   5   4   2       1034.63       1202.38        45.71 o                         
   6   4   2        190.07        193.93        25.72 o                         
   7   4   2          1.82         15.57        19.96 o                         
   8   4   2         63.03         19.70        28.99 o                         
   9   4   2         63.27         40.21        22.22 o                         
  10   4   2         13.49         39.69        18.06 o                         
 -11   5   2          0.25          8.77        18.36 o                         
 -10   5   2        132.40        123.35        24.08 o                         
  -9   5   2          0.02         42.07        21.82 o                         
  -8   5   2        387.76        412.05        35.75 o                         
  -7   5   2        965.57       1048.55        49.88 o                         
  -6   5   2         12.96         47.76        18.55 o                         
  -5   5   2        927.47       1102.07        41.29 o                         
  -4   5   2       4597.21       4707.72        96.37 o                         
  -3   5   2       6337.02       7196.29       114.40 o                         
  -2   5   2      52705.59      46987.81       509.09 o                         
  -1   5   2       4385.85       4232.11        68.76 o                         
   0   5   2        318.97        489.36        31.57 o                         
   1   5   2      10657.50       9621.67       130.08 o                         
   2   5   2        980.84        851.61        26.98 o                         
   3   5   2        460.18        430.30        24.12 o                         
   4   5   2        498.04        519.54        28.62 o                         
   5   5   2       1991.43       2073.98        60.99 o                         
   6   5   2         20.23          8.14        21.52 o                         
   7   5   2         44.66         37.43        22.22 o                         
   8   5   2        690.93        643.82        42.29 o                         
   9   5   2        463.71        416.92        35.75 o                         
  10   5   2        379.39        397.08        31.74 o                         
 -11   6   2        106.10         99.49        18.21 o                         
 -10   6   2         36.32         -2.97        30.66 o                         
  -9   6   2         33.80         13.27        26.54 o                         
  -8   6   2          0.47         -2.16        20.89 o                         
  -7   6   2        108.89        115.06        21.78 o                         
  -6   6   2         10.17         43.74        18.21 o                         
  -5   6   2       1305.94       1698.98        50.95 o                         
  -4   6   2        581.28        567.63        27.17 o                         
  -3   6   2       9341.24       9256.11       138.26 o                         
  -2   6   2      13876.15      13846.42       176.87 o                         
  -1   6   2      21026.38      18322.49       216.27 o                         
   0   6   2      53883.82      45932.71      3484.99 o                         
   1   6   2        260.31        221.69        15.80 o                         
   2   6   2         60.29         87.12        12.08 o                         
   3   6   2       1508.07       1463.36        41.63 o                         
   4   6   2        423.54        502.70        28.58 o                         
   5   6   2         62.23        106.70        18.73 o                         
   6   6   2          0.92          5.46        13.75 o                         
   7   6   2       1982.67       1952.57        70.39 o                         
   8   6   2          4.08         23.97        19.14 o                         
   9   6   2          0.04         11.89        21.41 o                         
  10   6   2          4.83         22.22        15.61 o                         
 -11   7   2         35.55         42.48        16.98 o                         
 -10   7   2         66.58          5.87        27.24 o                         
  -9   7   2          6.03         30.92        20.48 o                         
  -8   7   2         87.06         51.73        26.91 o                         
  -7   7   2        915.75        793.19        44.60 o                         
  -6   7   2         75.62        104.81        19.47 o                         
  -5   7   2        466.12        524.44        30.66 o                         
  -4   7   2        996.68        976.38        36.39 o                         
  -3   7   2         22.04          5.83        13.71 o                         
  -2   7   2       9577.41       8383.65       122.09 o                         
  -1   7   2       3207.44       3336.65        62.14 o                         
   0   7   2     114937.21      90696.84      4357.86 o                         
   1   7   2       5867.30       4934.88        83.10 o                         
   2   7   2        676.82        635.98        23.97 o                         
   3   7   2       3376.78       2798.64        70.80 o                         
   4   7   2       2035.80       2265.57        71.36 o                         
   5   7   2        871.75        897.18        41.25 o                         
   6   7   2          0.02         12.90        17.54 o                         
   7   7   2        524.73        526.15        40.73 o                         
   8   7   2          5.80         -9.77        25.87 o                         
   9   7   2        897.87        962.62        48.69 o                         
  10   7   2         74.36         36.35        17.13 o                         
 -11   8   2         94.00        137.18        19.70 o                         
 -10   8   2          0.12        -23.04        23.04 o                         
  -9   8   2       1467.21       1458.04        62.14 o                         
  -8   8   2        355.75        392.06        36.27 o                         
  -7   8   2         43.79         14.46        28.21 o                         
  -6   8   2          3.89        -20.44        20.44 o                         
  -5   8   2          0.02         11.78        16.65 o                         
  -4   8   2        588.54        667.16        30.62 o                         
  -3   8   2       1927.97       1975.46        55.27 o                         
  -2   8   2         10.67         18.32         8.14 o                         
  -1   8   2      13098.35      12397.68       161.08 o                         
   0   8   2      30858.24      28018.09      2094.84 o                         
   1   8   2        159.32        158.47        13.86 o                         
   2   8   2       5704.53       4866.49        90.80 o                         
   3   8   2       1135.28        959.76        34.60 o                         
   4   8   2         15.06        -13.16        21.52 o                         
   5   8   2       2138.27       2409.40        67.05 o                         
   6   8   2       2868.28       2838.78        80.65 o                         
   7   8   2         38.07         40.03        20.11 o                         
   8   8   2        363.06        342.70        34.75 o                         
   9   8   2        120.85         85.37        23.45 o                         
  10   8   2         25.70         17.10        20.52 o                         
 -11   9   2          2.22          6.10        18.88 o                         
 -10   9   2         63.32         45.90        23.41 o                         
  -9   9   2        783.36        759.51        46.16 o                         
  -8   9   2       2113.24       2201.20        76.82 o                         
  -7   9   2         47.20         68.38        20.22 o                         
  -6   9   2         20.02         62.62        14.75 o                         
  -5   9   2         18.30         -2.01        18.99 o                         
  -4   9   2        486.94        493.67        26.98 o                         
  -3   9   2         21.10         10.29        11.89 o                         
  -2   9   2          4.19          8.40        11.60 o                         
  -1   9   2       9778.12       9076.12       129.19 o                         
   0   9   2       3915.45       3506.50       219.43 o                         
   1   9   2        858.28        648.06        23.38 o                         
   2   9   2       1079.25       1064.49        33.19 o                         
   3   9   2       5427.57       5122.19       103.88 o                         
   4   9   2       5697.15       5753.26       121.46 o                         
   5   9   2        266.65        259.53        24.16 o                         
   6   9   2         36.96         58.42        22.71 o                         
   7   9   2        210.40        220.17        29.10 o                         
   8   9   2         18.02         17.28        21.41 o                         
   9   9   2          1.16        -17.24        22.26 o                         
  10   9   2        173.41        159.74        21.63 o                         
 -11  10   2        227.42        212.40        22.60 o                         
 -10  10   2        183.28        207.12        30.07 o                         
  -9  10   2        174.24        126.73        25.53 o                         
  -8  10   2         12.01         35.01        21.22 o                         
  -7  10   2          8.01          2.97        22.00 o                         
  -6  10   2        182.21        227.12        27.28 o                         
  -5  10   2        779.58        906.47        39.99 o                         
  -4  10   2       1769.95       1964.31        61.88 o                         
  -3  10   2         83.58         99.42        13.57 o                         
  -2  10   2          1.26          2.23        11.11 o                         
  -1  10   2          7.14          9.96         8.99 o                         
   0  10   2       8334.92       8346.18       379.44 o                         
   1  10   2         21.57         52.66        11.34 o                         
   2  10   2       2093.78       2270.26        60.65 o                         
   3  10   2        309.78        388.38        27.69 o                         
   4  10   2        967.92        895.09        40.66 o                         
   5  10   2       1389.36       1362.23        51.51 o                         
   6  10   2       1843.42       1677.06        61.73 o                         
   7  10   2        430.12        453.42        37.31 o                         
   8  10   2         16.83         16.13        23.53 o                         
   9  10   2        195.97        220.87        26.87 o                         
  10  10   2         99.18         56.75        18.14 o                         
 -11  11   2         12.16         17.10        19.47 o                         
 -10  11   2         36.03         46.23        19.33 o                         
  -9  11   2         33.53         16.28        29.70 o                         
  -8  11   2        148.45        149.44        26.05 o                         
  -7  11   2        464.58        531.69        37.54 o                         
  -6  11   2         32.27         -7.73        24.86 o                         
  -5  11   2        250.96        306.17        25.79 o                         
  -4  11   2          1.63          9.29        14.90 o                         
  -3  11   2        352.50        310.56        21.52 o                         
  -2  11   2         82.37         70.54        11.41 o                         
  -1  11   2        202.11        184.86        15.76 o                         
   0  11   2        621.45        612.49        46.36 o                         
   1  11   2        219.63        207.94        16.61 o                         
   2  11   2       4921.51       4793.72        95.92 o                         
   3  11   2        139.67        132.64        17.69 o                         
   4  11   2       1095.55       1127.94        43.22 o                         
   5  11   2        138.45         90.87        18.21 o                         
   6  11   2        257.35        164.64        26.95 o                         
   7  11   2        537.08        536.93        41.55 o                         
   8  11   2        845.36        755.76        49.17 o                         
   9  11   2        107.18         55.67        24.49 o                         
  10  11   2         14.74         15.68        16.95 o                         
 -11  12   2         81.97         86.45        18.62 o                         
 -10  12   2         58.13         50.73        20.66 o                         
  -9  12   2          4.94         47.42        15.54 o                         
  -8  12   2        190.83        218.42        27.91 o                         
  -7  12   2       3554.06       3750.30       117.22 o                         
  -6  12   2         88.46         73.89        19.29 o                         
  -5  12   2        286.93        271.87        25.31 o                         
  -4  12   2         92.03         66.64        18.58 o                         
  -3  12   2       3277.20       3368.39        80.43 o                         
  -2  12   2       1743.90       1631.42        50.51 o                         
  -1  12   2          5.78          9.33        10.82 o                         
   0  12   2        615.35        733.64        39.08 o                         
   1  12   2        247.26        237.52        17.47 o                         
   2  12   2        726.12        628.62        28.43 o                         
   3  12   2        241.03        287.18        22.08 o                         
   4  12   2         90.52         98.71        18.21 o                         
   5  12   2         17.19         50.73        16.58 o                         
   6  12   2        109.47        100.27        21.82 o                         
   7  12   2         52.10         40.84        22.45 o                         
   8  12   2         13.15         55.30        19.73 o                         
   9  12   2        168.89        178.43        25.01 o                         
  10  12   2         32.01         51.66        17.43 o                         
 -11  13   2          0.43          8.14        15.13 o                         
 -10  13   2         88.70         81.36        22.37 o                         
  -9  13   2          0.87         -6.39        25.61 o                         
  -8  13   2        872.04        838.19        51.85 o                         
  -7  13   2         47.50         15.46        29.17 o                         
  -6  13   2        516.21        530.91        33.45 o                         
  -5  13   2        101.89        177.58        22.82 o                         
  -4  13   2       3624.27       3688.98        93.77 o                         
  -3  13   2         55.63         89.09        17.24 o                         
  -2  13   2       7433.89       8063.13       133.98 o                         
  -1  13   2       3054.79       2985.06        68.87 o                         
   0  13   2        481.69        537.88        30.83 o                         
   1  13   2        106.33         33.67        13.94 o                         
   2  13   2       5061.91       4948.78       101.95 o                         
   3  13   2       1918.62       2020.09        55.04 o                         
   4  13   2       1516.23       1461.35        49.99 o                         
   5  13   2        725.12        686.41        38.13 o                         
   6  13   2        117.11         95.78        28.10 o                         
   7  13   2       1460.00       1293.06        59.54 o                         
   8  13   2         39.94         21.11        22.93 o                         
   9  13   2        192.49        169.18        25.42 o                         
  10  13   2          6.09        -20.52        20.52 o                         
 -11  14   2        162.29        146.73        18.99 o                         
 -10  14   2         15.17         15.50        21.93 o                         
  -9  14   2        114.88        113.91        24.79 o                         
  -8  14   2       1826.43       1960.59        72.92 o                         
  -7  14   2        148.71        167.17        26.31 o                         
  -6  14   2        485.35        515.89        36.09 o                         
  -5  14   2         56.08         58.02        17.69 o                         
  -4  14   2        731.56        675.56        34.90 o                         
  -3  14   2       1936.01       2084.54        64.97 o                         
  -2  14   2       1318.27       1565.56        44.12 o                         
  -1  14   2       4048.87       4038.89        85.85 o                         
   0  14   2        318.42        281.67        13.75 o                         
   1  14   2        744.98        709.19        29.73 o                         
   2  14   2       2242.40       2491.39        70.61 o                         
   3  14   2        390.79        289.59        25.64 o                         
   4  14   2       1790.75       1911.20        58.42 o                         
   5  14   2         18.41        -10.67        19.96 o                         
   6  14   2        820.72        842.51        47.91 o                         
   7  14   2         15.29         16.24        28.51 o                         
   8  14   2         50.39          9.40        27.13 o                         
   9  14   2         15.83        -10.41        22.41 o                         
  10  14   2         60.16         46.05        15.87 o                         
 -11  15   2         13.74         23.86        12.90 o                         
 -10  15   2         10.38          5.02        22.37 o                         
  -9  15   2         13.85         -3.12        26.28 o                         
  -8  15   2        865.34        781.63        49.99 o                         
  -7  15   2        191.76        198.84        30.14 o                         
  -6  15   2       1318.65       1438.90        56.94 o                         
  -5  15   2        322.89        363.22        28.13 o                         
  -4  15   2        823.06        789.66        37.57 o                         
  -3  15   2        652.81        768.95        34.53 o                         
  -2  15   2        169.73        108.41        16.24 o                         
  -1  15   2       3703.21       4267.61        90.61 o                         
   0  15   2        404.91        457.38        21.24 o                         
   1  15   2        390.94        504.60        26.02 o                         
   2  15   2         48.39         10.26        17.80 o                         
   3  15   2        466.17        511.58        29.21 o                         
   4  15   2       1176.92       1227.50        47.87 o                         
   5  15   2         46.97         71.10        15.80 o                         
   6  15   2       2828.56       2659.04        81.73 o                         
   7  15   2        776.05        755.31        46.35 o                         
   8  15   2         19.15          0.00        25.16 o                         
   9  15   2        275.19        291.97        28.73 o                         
  10  15   2          7.01        -15.68        15.68 o                         
 -10  16   2          2.02        -23.41        23.41 o                         
  -9  16   2         27.57         18.40        22.52 o                         
  -8  16   2         43.94         44.23        20.52 o                         
  -7  16   2        599.25        633.45        43.78 o                         
  -6  16   2        999.00        936.05        48.84 o                         
  -5  16   2        392.70        377.23        30.29 o                         
  -4  16   2       3843.29       4537.02       110.90 o                         
  -3  16   2        676.74        832.06        35.94 o                         
  -2  16   2        931.55        856.41        35.60 o                         
  -1  16   2       1694.36       2025.60        61.36 o                         
   0  16   2        253.29        282.62        20.05 o                         
   1  16   2          6.76          9.70        16.84 o                         
   2  16   2       1176.95       1220.85        42.78 o                         
   3  16   2        220.33        255.88        22.15 o                         
   4  16   2        302.36        280.30        27.02 o                         
   5  16   2        931.18        837.41        43.93 o                         
   6  16   2        211.93        189.58        29.88 o                         
   7  16   2        510.53        521.13        40.14 o                         
   8  16   2        204.05        181.00        27.73 o                         
   9  16   2         81.79        127.44        18.40 o                         
  10  16   2          2.42        -16.72        16.72 o                         
 -10  17   2          4.31        -20.85        20.85 o                         
  -9  17   2         35.65         44.00        17.43 o                         
  -8  17   2         38.70         37.39        22.75 o                         
  -7  17   2        250.77        270.12        33.52 o                         
  -6  17   2       2114.11       2231.94        73.77 o                         
  -5  17   2        449.82        563.28        34.19 o                         
  -4  17   2        108.29        133.76        19.81 o                         
  -3  17   2        440.10        421.68        28.10 o                         
  -2  17   2          1.98          8.25        15.05 o                         
  -1  17   2         29.70         23.30        13.19 o                         
   0  17   2          0.35         -6.71        13.92 o                         
   1  17   2        301.58        255.14        22.86 o                         
   2  17   2        866.78        867.93        37.87 o                         
   3  17   2          1.23          2.19        18.66 o                         
   4  17   2         29.53         53.70        13.86 o                         
   5  17   2         37.16         40.25        20.18 o                         
   6  17   2        287.99        291.19        30.29 o                         
   7  17   2         88.19         73.74        25.31 o                         
   8  17   2         93.58         95.92        24.98 o                         
   9  17   2         65.57         37.80        20.78 o                         
 -10  18   2          5.47        -17.73        20.78 o                         
  -9  18   2         12.41         27.35        21.56 o                         
  -8  18   2        198.79        181.44        28.32 o                         
  -7  18   2       1562.15       1543.34        62.81 o                         
  -6  18   2        180.53        203.67        28.36 o                         
  -5  18   2        706.64        694.74        38.76 o                         
  -4  18   2        104.35         97.23        17.36 o                         
  -3  18   2        618.17        697.19        34.60 o                         
  -2  18   2       1973.60       2070.38        56.97 o                         
  -1  18   2         67.10         40.25        16.32 o                         
   0  18   2       1862.81       2096.66       102.22 o                         
   1  18   2       1298.04       1290.87        43.67 o                         
   2  18   2       1000.67       1183.31        43.30 o                         
   3  18   2        307.20        336.57        26.80 o                         
   4  18   2         16.27         -5.20        21.82 o                         
   5  18   2         28.69         39.25        18.21 o                         
   6  18   2         19.37         27.73        18.25 o                         
   7  18   2        494.67        498.95        39.02 o                         
   8  18   2         25.53         58.68        17.28 o                         
   9  18   2        224.63        200.84        25.20 o                         
 -10  19   2         57.06        113.47        15.94 o                         
  -9  19   2         19.56          8.55        26.54 o                         
  -8  19   2        106.89        160.07        25.64 o                         
  -7  19   2         51.14         89.90        20.70 o                         
  -6  19   2       1168.30       1188.74        53.78 o                         
  -5  19   2          4.00         18.47        13.34 o                         
  -4  19   2         47.54         49.06        19.21 o                         
  -3  19   2       1878.35       2145.01        61.66 o                         
  -2  19   2          2.28         -7.95        22.00 o                         
  -1  19   2        153.46        184.12        20.89 o                         
   0  19   2       3368.12       3612.24       108.76 o                         
   1  19   2        267.08        280.71        22.45 o                         
   2  19   2        785.62        777.99        36.20 o                         
   3  19   2         98.19         92.32        19.77 o                         
   4  19   2        477.53        457.14        34.82 o                         
   5  19   2         67.92          3.01        26.80 o                         
   6  19   2       1176.00       1006.03        53.67 o                         
   7  19   2          2.62          0.00        22.30 o                         
   8  19   2         75.89         89.75        24.68 o                         
   9  19   2        109.61        115.29        22.71 o                         
 -10  20   2          2.64         15.87        16.35 o                         
  -9  20   2         43.73         29.40        16.65 o                         
  -8  20   2          7.27          6.39        27.54 o                         
  -7  20   2       1780.20       1912.76        71.62 o                         
  -6  20   2         34.12        -12.56        32.04 o                         
  -5  20   2         47.04         66.67        18.58 o                         
  -4  20   2         29.66          5.09        23.67 o                         
  -3  20   2        389.57        443.64        29.21 o                         
  -2  20   2         50.25         16.87        19.55 o                         
  -1  20   2         42.62         65.63        17.10 o                         
   0  20   2          1.50          6.49        12.81 o                         
   1  20   2        108.34        124.13        20.85 o                         
   2  20   2        606.32        685.37        37.54 o                         
   3  20   2        390.57        405.81        32.26 o                         
   4  20   2         13.31          9.29        16.95 o                         
   5  20   2        471.81        414.40        35.31 o                         
   6  20   2       1012.57        876.18        48.69 o                         
   7  20   2         21.27         12.75        24.27 o                         
   8  20   2        281.02        261.39        29.03 o                         
   9  20   2        111.22        110.53        19.36 o                         
 -10  21   2         94.23        155.43        19.40 o                         
  -9  21   2         13.42          2.64        20.70 o                         
  -8  21   2         40.91         39.84        23.08 o                         
  -7  21   2        308.80        389.64        38.88 o                         
  -6  21   2        283.41        259.56        35.57 o                         
  -5  21   2        147.24        129.37        24.05 o                         
  -4  21   2         17.15         -7.99        18.99 o                         
  -3  21   2         20.91         12.04        20.29 o                         
  -2  21   2        507.08        482.78        31.93 o                         
  -1  21   2        141.79        125.10        19.33 o                         
   0  21   2        299.28        271.06        51.55 o                         
   1  21   2        763.06        734.32        35.05 o                         
   2  21   2        290.62        281.71        24.79 o                         
   3  21   2         85.73         83.25        19.96 o                         
   4  21   2       1225.21       1184.91        51.14 o                         
   5  21   2        581.69        527.01        39.02 o                         
   6  21   2        111.17         95.85        28.43 o                         
   7  21   2          0.47         15.72        25.35 o                         
   8  21   2          1.16        -22.67        22.67 o                         
   9  21   2         33.41         38.50        17.80 o                         
 -10  22   2          2.37        -18.84        19.29 o                         
  -9  22   2         26.03         17.77        24.23 o                         
  -8  22   2        120.58        125.25        24.75 o                         
  -7  22   2       3121.81       3012.19        90.94 o                         
  -6  22   2       1212.49       1198.70        58.98 o                         
  -5  22   2         35.70         72.47        21.52 o                         
  -4  22   2         11.56         31.26        17.36 o                         
  -3  22   2         47.40         48.76        16.91 o                         
  -2  22   2       2146.45       2579.58        70.39 o                         
  -1  22   2        229.63        214.93        25.01 o                         
   0  22   2         44.73         30.34        16.69 o                         
   1  22   2        494.56        464.75        29.96 o                         
   2  22   2        346.48        282.79        25.61 o                         
   3  22   2        109.05         92.13        21.00 o                         
   4  22   2        400.92        407.56        35.31 o                         
   5  22   2         16.19         34.01        19.25 o                         
   6  22   2        420.95        451.08        38.95 o                         
   7  22   2        549.79        500.32        38.58 o                         
   8  22   2         40.26         70.65        18.32 o                         
   9  22   2         27.54         54.97        14.83 o                         
 -10  23   2         15.98         34.38        13.38 o                         
  -9  23   2         41.72         53.11        17.84 o                         
  -8  23   2        230.19        263.76        31.07 o                         
  -7  23   2         23.02          9.81        34.45 o                         
  -6  23   2       3118.65       2960.35        89.46 o                         
  -5  23   2        269.10        216.45        30.59 o                         
  -4  23   2        957.66       1026.77        48.87 o                         
  -3  23   2        193.40        181.03        25.61 o                         
  -2  23   2          2.02         -2.45        16.95 o                         
  -1  23   2        202.79        187.35        24.86 o                         
   0  23   2        787.66        880.14        47.35 o                         
   1  23   2        306.98        263.58        26.87 o                         
   2  23   2          0.63          2.60        19.25 o                         
   3  23   2         11.09          0.00        19.51 o                         
   4  23   2        144.20        121.98        24.94 o                         
   5  23   2         75.12         47.42        22.19 o                         
   6  23   2        276.33        258.60        28.69 o                         
   7  23   2          5.43         -3.01        23.23 o                         
   8  23   2          6.28          2.49        21.11 o                         
   9  23   2         14.45         31.96        11.08 o                         
  -9  24   2         74.68         86.67        17.69 o                         
  -8  24   2         81.76        110.38        22.00 o                         
  -7  24   2        197.47         92.65        38.88 o                         
  -6  24   2       2974.49       3005.17        91.98 o                         
  -5  24   2         48.61         56.83        19.62 o                         
  -4  24   2        183.03        200.69        25.57 o                         
  -3  24   2         23.77         19.21        21.44 o                         
  -2  24   2       1020.22       1198.85        49.47 o                         
  -1  24   2       1540.19       1844.12        60.58 o                         
   0  24   2        523.99        518.05        29.12 o                         
   1  24   2        109.92        121.61        19.66 o                         
   2  24   2          2.86         28.99        15.80 o                         
   3  24   2       1203.76       1260.25        55.75 o                         
   4  24   2          1.26        -27.95        27.95 o                         
   5  24   2         46.14         76.15        21.22 o                         
   6  24   2        386.42        323.38        33.97 o                         
   7  24   2        335.95        332.93        32.11 o                         
   8  24   2        127.33        123.50        24.01 o                         
   9  24   2          0.56          5.98        14.98 o                         
  -9  25   2         40.18         27.06        17.13 o                         
  -8  25   2         70.36         91.28        22.00 o                         
  -7  25   2        126.38        116.51        27.06 o                         
  -6  25   2       1907.57       2070.75        73.92 o                         
  -5  25   2         82.15        100.61        25.61 o                         
  -4  25   2          1.54         24.31        17.21 o                         
  -3  25   2          6.56         -2.86        26.95 o                         
  -2  25   2        149.10        150.04        26.54 o                         
  -1  25   2        744.95        824.55        43.63 o                         
   0  25   2          0.00        -14.27        15.77 o                         
   1  25   2        220.73        238.71        25.42 o                         
   2  25   2        252.62        207.64        28.32 o                         
   3  25   2       1556.29       1586.41        61.06 o                         
   4  25   2        275.91        238.05        30.29 o                         
   5  25   2        100.88        100.68        27.17 o                         
   6  25   2         61.13         36.20        22.04 o                         
   7  25   2        195.72        174.34        26.46 o                         
   8  25   2         44.24         53.07        18.43 o                         
  -9  26   2          0.94          9.92        17.39 o                         
  -8  26   2         51.19         21.41        23.01 o                         
  -7  26   2         27.18         29.03        22.89 o                         
  -6  26   2          3.91        -22.97        26.46 o                         
  -5  26   2         88.66         80.20        24.45 o                         
  -4  26   2         94.90        164.16        28.91 o                         
  -3  26   2        203.04        193.22        29.96 o                         
  -2  26   2        347.49        335.34        31.70 o                         
  -1  26   2        143.19        132.09        22.52 o                         
   0  26   2        568.67        557.85        25.54 o                         
   1  26   2         97.64        114.54        20.70 o                         
   2  26   2        711.14        653.22        42.00 o                         
   3  26   2       1130.20       1151.31        54.78 o                         
   4  26   2        454.08        486.05        40.77 o                         
   5  26   2         57.66         61.29        24.38 o                         
   6  26   2        299.87        301.04        32.11 o                         
   7  26   2          3.19         20.00        16.58 o                         
   8  26   2         47.46         60.43        16.28 o                         
  -9  27   2          0.12        -10.89        17.77 o                         
  -8  27   2         32.25         42.26        18.14 o                         
  -7  27   2       1160.80       1190.15        55.45 o                         
  -6  27   2         49.23         69.35        24.53 o                         
  -5  27   2         80.08         83.03        25.87 o                         
  -4  27   2        209.13        229.24        27.61 o                         
  -3  27   2         11.63         44.75        20.33 o                         
  -2  27   2         66.40         88.08        17.65 o                         
  -1  27   2         47.89         14.35        23.12 o                         
   0  27   2          8.17         17.06        14.35 o                         
   1  27   2       2371.98       2277.21        75.04 o                         
   2  27   2       1275.01       1277.64        56.12 o                         
   3  27   2        894.15        887.07        49.39 o                         
   4  27   2       1767.98       1776.29        68.42 o                         
   5  27   2       2201.56       2135.42        76.30 o                         
   6  27   2         24.15         42.89        18.40 o                         
   7  27   2        190.48        180.59        24.98 o                         
   8  27   2         28.80        -20.40        20.40 o                         
  -9  28   2         41.02         36.05        14.53 o                         
  -8  28   2         19.03         21.48        23.75 o                         
  -7  28   2         45.27         29.17        21.56 o                         
  -6  28   2         76.80         49.13        23.90 o                         
  -5  28   2         23.24         21.89        24.38 o                         
  -4  28   2        216.08        241.54        28.88 o                         
  -3  28   2        113.16        127.37        24.64 o                         
  -2  28   2        264.85        277.14        31.78 o                         
  -1  28   2          1.17        -21.04        21.04 o                         
   0  28   2          4.90          6.01        13.67 o                         
   1  28   2         65.65         79.05        21.37 o                         
   2  28   2         49.14         62.70        22.34 o                         
   3  28   2        353.12        334.68        33.11 o                         
   4  28   2          1.21          8.81        20.63 o                         
   5  28   2       1002.48        928.58        52.22 o                         
   6  28   2        388.12        336.20        32.78 o                         
   7  28   2        482.67        482.37        34.19 o                         
   8  28   2         31.35          0.00        15.72 o                         
  -9  29   2          0.24        -17.69        17.69 o                         
  -8  29   2        133.33        121.68        22.63 o                         
  -7  29   2          8.46         -5.57        26.20 o                         
  -6  29   2        214.71        202.70        29.10 o                         
  -5  29   2        183.41        167.95        29.21 o                         
  -4  29   2         31.98         43.60        22.22 o                         
  -3  29   2         13.96          9.59        25.38 o                         
  -2  29   2         35.00         -3.12        29.47 o                         
  -1  29   2         73.62         73.77        23.56 o                         
   0  29   2        265.26        299.70        20.63 o                         
   1  29   2       1001.00        891.53        50.69 o                         
   2  29   2        130.73        115.51        22.86 o                         
   3  29   2        275.33        242.88        31.11 o                         
   4  29   2        175.47        114.25        28.32 o                         
   5  29   2          4.84        -22.22        26.76 o                         
   6  29   2        275.44        321.78        34.16 o                         
   7  29   2         96.39        101.57        20.33 o                         
   8  29   2        104.18         86.71        17.36 o                         
  -8  30   2          0.00          8.21        17.17 o                         
  -7  30   2         11.22        -13.27        21.70 o                         
  -6  30   2         97.27        146.13        22.30 o                         
  -5  30   2        296.89        254.62        33.37 o                         
  -4  30   2          1.90        -22.97        25.20 o                         
  -3  30   2         87.08         80.13        25.53 o                         
  -2  30   2         35.55         31.93        22.45 o                         
  -1  30   2        110.70        132.53        23.38 o                         
   0  30   2         91.22        101.24        17.39 o                         
   1  30   2        346.87        375.07        35.49 o                         
   2  30   2         60.13         54.48        23.38 o                         
   3  30   2        110.73         81.58        27.09 o                         
   4  30   2        109.74         69.80        21.59 o                         
   5  30   2        172.65        214.63        28.39 o                         
   6  30   2        405.89        366.64        32.78 o                         
   7  30   2        457.96        438.85        31.78 o                         
  -8  31   2         13.36         16.17        15.57 o                         
  -7  31   2        325.12        289.52        28.39 o                         
  -6  31   2         15.87         58.65        20.33 o                         
  -5  31   2         77.62         84.74        22.45 o                         
  -4  31   2        163.49        165.80        27.65 o                         
  -3  31   2        107.19         58.98        23.01 o                         
  -2  31   2          8.72        -28.65        28.65 o                         
  -1  31   2        113.53         94.47        22.52 o                         
   0  31   2        362.54        372.51        28.52 o                         
   1  31   2          5.77          9.81        23.38 o                         
   2  31   2        784.11        654.22        45.79 o                         
   3  31   2        122.21         99.19        25.05 o                         
   4  31   2         69.24         83.85        22.67 o                         
   5  31   2         32.93         31.96        16.72 o                         
   6  31   2          2.06        -24.57        24.57 o                         
   7  31   2         16.40         30.03        15.61 o                         
  -8  32   2          1.41         -5.54        13.08 o                         
  -7  32   2          6.58         18.58        20.78 o                         
  -6  32   2         18.17         19.59        22.93 o                         
  -5  32   2          0.01          9.29        22.11 o                         
  -4  32   2         27.49         49.62        18.95 o                         
  -3  32   2        392.06        413.17        37.54 o                         
  -2  32   2         57.70         45.86        23.64 o                         
  -1  32   2        383.40        445.87        36.87 o                         
   0  32   2        251.85        231.25        26.55 o                         
   1  32   2        501.19        472.67        38.80 o                         
   2  32   2       1524.44       1520.07        64.22 o                         
   3  32   2         11.03         15.31        20.18 o                         
   4  32   2         11.96         -6.32        26.35 o                         
   5  32   2         46.31         44.00        20.89 o                         
   6  32   2         60.82         96.30        18.47 o                         
   7  32   2          9.66         17.58        18.10 o                         
  -8  33   2          0.38          1.45        13.83 o                         
  -7  33   2          2.22        -14.94        19.47 o                         
  -6  33   2         14.94        -18.51        22.30 o                         
  -5  33   2          6.83         11.93        21.52 o                         
  -4  33   2         59.56         50.77        20.07 o                         
  -3  33   2        149.98        104.17        26.05 o                         
  -2  33   2       1759.95       1774.77        69.87 o                         
  -1  33   2        622.02        638.54        45.16 o                         
   0  33   2        889.02       1023.10        37.84 o                         
   1  33   2        433.85        369.76        37.69 o                         
   2  33   2        158.63        195.94        27.47 o                         
   3  33   2        322.97        299.18        34.38 o                         
   4  33   2          2.49        -18.32        24.79 o                         
   5  33   2         42.04         23.64        20.96 o                         
   6  33   2         40.08         48.98        18.73 o                         
   7  33   2        107.90        103.36        17.50 o                         
  -7  34   2         42.75         32.22        15.20 o                         
  -6  34   2          9.10         -7.43        23.86 o                         
  -5  34   2          9.91         36.12        16.91 o                         
  -4  34   2          1.33         -6.17        22.22 o                         
  -3  34   2        381.88        373.66        35.72 o                         
  -2  34   2        433.84        405.51        37.83 o                         
  -1  34   2       1166.32       1161.50        56.64 o                         
   0  34   2        654.66        720.12        32.53 o                         
   1  34   2        264.43        249.31        32.45 o                         
   2  34   2          7.77        -16.32        24.19 o                         
   3  34   2         65.31         67.16        21.41 o                         
   4  34   2         90.11         81.91        24.83 o                         
   5  34   2         11.09         22.15        15.16 o                         
   6  34   2        151.86        155.31        23.71 o                         
  -7  35   2          9.18        -15.46        18.58 o                         
  -6  35   2         55.94         36.53        20.78 o                         
  -5  35   2         79.03         89.83        21.30 o                         
  -4  35   2         57.14         61.29        20.07 o                         
  -3  35   2          6.10        -12.49        23.34 o                         
  -2  35   2        300.40        313.31        31.26 o                         
  -1  35   2        191.79        204.41        30.25 o                         
   0  35   2        888.91        963.14        36.59 o                         
   1  35   2         34.48         49.95        21.82 o                         
   2  35   2        422.86        380.20        37.28 o                         
   3  35   2          0.00        -21.26        22.11 o                         
   4  35   2        116.84        114.84        22.41 o                         
   5  35   2          2.77          4.76        19.59 o                         
   6  35   2         13.95         18.17        12.75 o                         
  -7  36   2         75.26         84.14        15.39 o                         
  -6  36   2          0.02          8.29        20.78 o                         
  -5  36   2        181.44        187.87        21.70 o                         
  -4  36   2         65.39         28.21        22.34 o                         
  -3  36   2        120.90        112.28        26.16 o                         
  -2  36   2       1120.03       1239.62        60.43 o                         
  -1  36   2          6.59          6.32        24.83 o                         
   0  36   2         14.91         29.37        16.23 o                         
   1  36   2         20.31        -15.91        23.56 o                         
   2  36   2        348.14        373.89        34.08 o                         
   3  36   2        167.91        144.98        24.86 o                         
   4  36   2         39.70         59.02        16.84 o                         
   5  36   2          9.75         15.91        14.94 o                         
   6  36   2          0.01        -17.21        17.21 o                         
  -6  37   2          9.36         27.17        13.08 o                         
  -5  37   2          5.94          0.00        22.71 o                         
  -4  37   2         20.52         18.55        24.42 o                         
  -3  37   2        127.50        118.45        22.63 o                         
  -2  37   2          7.63        -11.97        23.56 o                         
  -1  37   2         52.88        103.62        25.16 o                         
   0  37   2         13.59         23.02        16.74 o                         
   1  37   2        302.29        263.35        32.71 o                         
   2  37   2          1.05         21.59        17.21 o                         
   3  37   2         41.70         34.64        20.55 o                         
   4  37   2          1.70          6.43        15.57 o                         
   5  37   2         70.03        102.65        16.91 o                         
  -6  38   2          0.02        -11.30        16.20 o                         
  -5  38   2          0.30        -14.72        19.14 o                         
  -4  38   2         13.53         -9.81        25.05 o                         
  -3  38   2         24.79        -10.78        27.50 o                         
  -2  38   2         10.85         -5.69        22.75 o                         
  -1  38   2        316.03        368.53        31.63 o                         
   0  38   2        152.71        153.56        17.22 o                         
   1  38   2          5.71          8.77        20.85 o                         
   2  38   2          7.79         -2.79        26.20 o                         
   3  38   2         11.86         18.66        14.87 o                         
   4  38   2          5.06        -17.54        19.10 o                         
   5  38   2         19.06         46.68        13.34 o                         
  -5  39   2          1.19         -3.72        16.91 o                         
  -4  39   2          7.58         32.85        15.83 o                         
  -3  39   2         31.33        -10.00        23.19 o                         
  -2  39   2         37.99         56.83        21.04 o                         
  -1  39   2         98.79         96.89        21.41 o                         
   0  39   2          3.32        -13.89        14.75 o                         
   1  39   2        151.73        149.85        24.01 o                         
   2  39   2          6.19        -18.10        19.85 o                         
   3  39   2         21.52         16.32        19.07 o                         
   4  39   2          6.56          1.97        16.72 o                         
  -5  40   2        103.38        121.64        18.47 o                         
  -4  40   2         53.33         73.62        16.13 o                         
  -3  40   2          0.02          9.14        19.92 o                         
  -2  40   2         57.41         54.15        20.29 o                         
  -1  40   2         32.74         20.37        21.22 o                         
   0  40   2         21.69         39.67        11.69 o                         
   1  40   2        125.75        150.71        21.52 o                         
   2  40   2          0.02         29.99        14.05 o                         
   3  40   2          3.32         -6.28        19.55 o                         
   4  40   2         23.60         15.91        14.53 o                         
  -4  41   2         37.54         19.33        21.44 o                         
  -3  41   2         24.10         14.35        18.88 o                         
  -2  41   2          3.94         -8.96        19.25 o                         
  -1  41   2         33.60         13.97        18.92 o                         
   0  41   2         47.61         28.55        22.00 o                         
   1  41   2          0.00        -11.56        16.17 o                         
   2  41   2         78.96         92.32        18.36 o                         
   3  41   2          0.19        -12.90        18.51 o                         
  -4  42   2         39.88         59.50        15.57 o                         
  -3  42   2        197.69        226.00        22.15 o                         
  -2  42   2          9.24          9.96        15.28 o                         
  -1  42   2          1.54        -16.72        20.26 o                         
   0  42   2         47.68         32.49        15.09 o                         
   1  42   2         33.15         20.63        21.26 o                         
   2  42   2         13.34         24.94        14.12 o                         
   3  42   2          1.92        -10.96        18.73 o                         
  -3  43   2          9.32          1.52        15.87 o                         
  -2  43   2          7.26          2.30        12.41 o                         
  -1  43   2          1.20         36.61        13.71 o                         
   0  43   2         19.63         -3.62        20.55 o                         
   1  43   2         24.85         33.49        16.24 o                         
   2  43   2         13.88         13.79        11.08 o                         
  -2  44   2          3.33          7.21        14.05 o                         
  -1  44   2          1.02         -3.08        15.98 o                         
   0  44   2         12.64         19.60         9.67 o                         
   1  44   2         76.47         76.11        16.24 o                         
 -11   1   3          5.31         17.73        19.07 o                         
 -10   1   3         88.83         81.13        26.35 o                         
  -9   1   3          3.11          0.00        21.78 o                         
  -8   1   3         10.21          9.96        18.81 o                         
  -7   1   3         44.27         10.41        23.53 o                         
  -6   1   3          5.10         -2.16        17.24 o                         
  -5   1   3       1828.90       2054.29        64.33 o                         
  -4   1   3        124.06         79.27        15.13 o                         
  -3   1   3       3306.42       3604.57        71.47 o                         
  -2   1   3       1593.41       1558.87        40.29 o                         
  -1   1   3         40.59          1.41        12.30 o                         
   0   1   3       1407.26       1375.88        39.69 o                         
   1   1   3       1404.07       1266.94        38.65 o                         
   2   1   3         70.84         83.44        12.26 o                         
   3   1   3         31.67         15.35        16.35 o                         
   4   1   3        498.76        543.81        30.66 o                         
   5   1   3          8.56          6.47        12.93 o                         
   6   1   3        214.41        241.35        26.80 o                         
   7   1   3        116.28        119.04        23.82 o                         
   8   1   3         32.14         56.90        24.16 o                         
   9   1   3        213.60        194.15        29.17 o                         
  10   1   3         58.20         62.81        16.65 o                         
 -11   2   3         91.53        128.04        19.96 o                         
 -10   2   3        181.15        190.96        25.31 o                         
  -9   2   3        136.17        159.40        21.67 o                         
  -8   2   3        147.01        139.67        23.82 o                         
  -7   2   3         36.99         50.36        19.44 o                         
  -6   2   3       1728.52       1663.75        53.11 o                         
  -5   2   3          1.26          5.17        13.64 o                         
  -4   2   3       5362.27       6013.16       109.49 o                         
  -3   2   3       7670.04       7874.85       120.71 o                         
  -2   2   3         45.45         74.26        10.29 o                         
  -1   2   3        730.82        636.46        21.18 o                         
   0   2   3      24080.69      22097.98       703.86 o                         
   1   2   3        100.93         61.77        11.71 o                         
   2   2   3       3107.78       2925.93        67.34 o                         
   3   2   3        358.78        381.17        24.38 o                         
   4   2   3        116.31        144.13        19.14 o                         
   5   2   3        870.89        948.39        44.49 o                         
   6   2   3         29.33        -24.16        24.16 o                         
   7   2   3          1.74         -6.50        24.79 o                         
   8   2   3        960.09       1019.71        53.41 o                         
   9   2   3          9.87         -5.69        21.70 o                         
  10   2   3         36.11         34.60        16.72 o                         
 -11   3   3         96.54         98.12        18.73 o                         
 -10   3   3        479.26        498.72        39.25 o                         
  -9   3   3        180.90        180.55        28.39 o                         
  -8   3   3          0.99         60.06        16.28 o                         
  -7   3   3        106.33        113.50        22.19 o                         
  -6   3   3         16.24         10.82        21.11 o                         
  -5   3   3          1.47         13.86        15.50 o                         
  -4   3   3          0.00         -4.09        15.50 o                         
  -3   3   3       5966.00       6041.81       101.28 o                         
  -2   3   3      24374.06      22529.48       264.62 o                         
  -1   3   3      10206.50       9460.41       127.11 o                         
   0   3   3        824.30        670.11        16.25 o                         
   1   3   3        117.63        165.65        13.94 o                         
   2   3   3        571.22        630.18        26.05 o                         
   3   3   3        383.29        394.14        23.79 o                         
   4   3   3        117.51        111.09        18.06 o                         
   5   3   3         10.26          0.00        20.81 o                         
   6   3   3        180.96        226.12        25.53 o                         
   7   3   3         32.71         52.25        21.33 o                         
   8   3   3         11.63          0.00        26.72 o                         
   9   3   3         14.26         30.36        20.63 o                         
  10   3   3         19.75         -3.98        21.04 o                         
 -11   4   3         50.83         72.58        16.43 o                         
 -10   4   3         55.07         80.54        21.04 o                         
  -9   4   3          0.34        -27.28        27.28 o                         
  -8   4   3         54.46         80.35        18.21 o                         
  -7   4   3         48.77         70.32        20.96 o                         
  -6   4   3       1326.55       1330.49        48.95 o                         
  -5   4   3        480.13        545.85        30.40 o                         
  -4   4   3       1470.38       1810.44        55.86 o                         
  -3   4   3       1778.82       1744.92        49.24 o                         
  -2   4   3       1372.02       1555.86        41.92 o                         
  -1   4   3       6732.88       6000.23        91.46 o                         
   0   4   3      74010.67      61408.97      2628.85 o                         
   1   4   3        243.82        209.69        15.57 o                         
   2   4   3          3.35          8.36        10.59 o                         
   3   4   3       1489.72       1483.80        44.75 o                         
   4   4   3         99.35        111.20        17.36 o                         
   5   4   3        764.72        778.10        40.10 o                         
   6   4   3        375.42        366.90        32.52 o                         
   7   4   3        333.88        312.30        32.19 o                         
   8   4   3        410.28        413.88        37.57 o                         
   9   4   3         14.57         45.30        17.32 o                         
  10   4   3          1.67         -3.94        17.80 o                         
 -11   5   3          7.22         15.09        16.84 o                         
 -10   5   3         90.50        135.58        23.82 o                         
  -9   5   3        806.11        751.97        47.65 o                         
  -8   5   3        104.08        159.48        25.35 o                         
  -7   5   3        381.23        345.71        31.37 o                         
  -6   5   3       1142.99       1379.10        49.21 o                         
  -5   5   3        476.39        542.80        28.91 o                         
  -4   5   3        658.86        841.58        32.97 o                         
  -3   5   3       8072.60       8788.05       133.20 o                         
  -2   5   3       8309.26       7865.71       116.40 o                         
  -1   5   3       9445.95       8946.41       124.02 o                         
   0   5   3      86269.05      72934.47      3026.69 o                         
   1   5   3        430.32        395.44        19.21 o                         
   2   5   3         61.24         90.20        13.08 o                         
   3   5   3        757.26        939.51        34.94 o                         
   4   5   3       1042.83       1188.81        44.00 o                         
   5   5   3        689.86        740.37        39.73 o                         
   6   5   3       1722.57       1550.92        60.51 o                         
   7   5   3         38.52        -26.31        28.69 o                         
   8   5   3         93.54        129.22        26.24 o                         
   9   5   3        276.18        300.71        32.59 o                         
  10   5   3         97.42         99.68        20.29 o                         
 -11   6   3         48.59         55.23        18.21 o                         
 -10   6   3         20.08         -8.55        26.54 o                         
  -9   6   3         10.54          0.00        27.80 o                         
  -8   6   3         11.51         20.29        18.36 o                         
  -7   6   3         38.34          5.35        18.84 o                         
  -6   6   3        560.84        563.99        33.82 o                         
  -5   6   3        433.10        595.73        29.55 o                         
  -4   6   3        570.04        580.15        28.77 o                         
  -3   6   3       5086.24       5225.77        94.85 o                         
  -2   6   3       2166.37       1980.10        49.02 o                         
  -1   6   3        258.56        236.78        15.16 o                         
   0   6   3      27744.90      23982.99       971.62 o                         
   1   6   3        712.93        541.39        22.93 o                         
   2   6   3       5783.10       5619.50       104.47 o                         
   3   6   3       1446.31       1637.33        48.20 o                         
   4   6   3        505.56        502.89        29.92 o                         
   5   6   3        117.22        128.74        19.36 o                         
   6   6   3          3.46         29.92        19.85 o                         
   7   6   3         31.35         13.19        32.00 o                         
   8   6   3          1.19         16.39        19.40 o                         
   9   6   3          3.67         33.52        16.46 o                         
  10   6   3         12.55         13.34        18.21 o                         
 -11   7   3        386.86        373.62        30.51 o                         
 -10   7   3         42.03         16.95        25.90 o                         
  -9   7   3       2341.91       2239.15        75.52 o                         
  -8   7   3          0.68        -18.36        25.98 o                         
  -7   7   3          2.90        -22.71        22.71 o                         
  -6   7   3         19.96          4.57        18.81 o                         
  -5   7   3       3686.08       3734.95        93.14 o                         
  -4   7   3       1627.70       1526.65        43.93 o                         
  -3   7   3        736.71        664.07        26.39 o                         
  -2   7   3          8.75         -4.05        10.89 o                         
  -1   7   3       1866.51       1924.95        47.87 o                         
   0   7   3      15072.49      14841.96       774.66 o                         
   1   7   3       1484.98       1429.91        44.45 o                         
   2   7   3       2301.09       2092.49        60.36 o                         
   3   7   3        796.86        834.22        36.53 o                         
   4   7   3         17.31          9.89        16.65 o                         
   5   7   3        362.52        285.43        27.65 o                         
   6   7   3       1042.30       1084.56        52.37 o                         
   7   7   3         10.63        -16.58        25.90 o                         
   8   7   3         98.60        141.79        25.57 o                         
   9   7   3          0.27         -2.79        21.26 o                         
  10   7   3         56.05         48.65        16.32 o                         
 -11   8   3         95.72        116.07        20.14 o                         
 -10   8   3          3.31         19.59        21.85 o                         
  -9   8   3          6.62        -28.28        29.32 o                         
  -8   8   3         72.46         96.44        20.63 o                         
  -7   8   3         21.48         43.97        17.39 o                         
  -6   8   3          6.21         11.60        19.59 o                         
  -5   8   3       3669.08       3816.34        95.52 o                         
  -4   8   3          1.14         22.67        12.56 o                         
  -3   8   3        143.09        132.20        15.24 o                         
  -2   8   3         10.98         -7.47        14.01 o                         
  -1   8   3       1329.89       1378.92        40.32 o                         
   0   8   3      13271.66      13045.54       485.47 o                         
   1   8   3         93.89         58.80        13.42 o                         
   2   8   3       7491.60       7035.73       123.80 o                         
   3   8   3         12.18         -5.28        17.54 o                         
   4   8   3       3237.03       3361.92        93.29 o                         
   5   8   3        643.27        634.60        37.02 o                         
   6   8   3        506.45        466.46        39.28 o                         
   7   8   3         47.36         39.95        19.62 o                         
   8   8   3         41.43         41.25        18.55 o                         
   9   8   3         14.82         19.14        21.33 o                         
  10   8   3         63.25         76.52        15.91 o                         
 -11   9   3        549.36        491.37        32.30 o                         
 -10   9   3          0.09          5.54        22.82 o                         
  -9   9   3        126.21        196.61        29.36 o                         
  -8   9   3       1537.98       1610.98        62.81 o                         
  -7   9   3        114.03         94.73        22.52 o                         
  -6   9   3         73.77        112.13        18.92 o                         
  -5   9   3       1768.12       1774.65        53.15 o                         
  -4   9   3        625.68        758.96        32.33 o                         
  -3   9   3        154.39        123.24        16.24 o                         
  -2   9   3       1124.97        992.62        31.14 o                         
  -1   9   3       1181.65       1058.14        30.40 o                         
   0   9   3       1979.02       1690.98        61.12 o                         
   1   9   3       6534.27       5999.96       106.48 o                         
   2   9   3          1.90         -2.97        17.80 o                         
   3   9   3          5.68         -9.11        17.91 o                         
   4   9   3        474.35        349.62        30.62 o                         
   5   9   3        561.16        537.45        36.42 o                         
   6   9   3        237.72        226.67        30.92 o                         
   7   9   3         34.24         35.68        24.83 o                         
   8   9   3        118.99        121.12        26.16 o                         
   9   9   3         13.26        -28.13        28.13 o                         
  10   9   3         13.05         33.04        13.16 o                         
 -11  10   3         69.08         81.80        17.58 o                         
 -10  10   3        232.74        325.42        30.33 o                         
  -9  10   3         62.10         89.61        21.15 o                         
  -8  10   3        145.42        139.15        26.54 o                         
  -7  10   3        115.48        109.23        23.38 o                         
  -6  10   3        104.06        179.06        22.60 o                         
  -5  10   3        117.46         98.01        17.80 o                         
  -4  10   3       4190.45       4175.55        94.77 o                         
  -3  10   3       1346.69       1201.75        37.50 o                         
  -2  10   3        647.48        608.59        25.53 o                         
  -1  10   3          0.49         -7.73        11.11 o                         
   0  10   3       6436.84       6258.14       192.74 o                         
   1  10   3        508.00        450.00        23.15 o                         
   2  10   3        194.66        313.19        21.59 o                         
   3  10   3       3158.49       3236.75        86.41 o                         
   4  10   3          0.03          3.05        14.57 o                         
   5  10   3        639.87        545.92        38.13 o                         
   6  10   3        830.60        866.89        47.39 o                         
   7  10   3        469.14        446.95        42.03 o                         
   8  10   3          3.95        -16.09        21.11 o                         
   9  10   3         78.97         72.36        20.66 o                         
  10  10   3        169.50        199.24        21.37 o                         
 -11  11   3        225.24        261.83        22.75 o                         
 -10  11   3        480.97        558.49        37.09 o                         
  -9  11   3        237.49        246.93        33.75 o                         
  -8  11   3        559.24        497.27        37.83 o                         
  -7  11   3        571.96        577.11        38.28 o                         
  -6  11   3        185.26        174.86        21.70 o                         
  -5  11   3       1432.26       1527.50        50.77 o                         
  -4  11   3       4248.17       3870.08        91.84 o                         
  -3  11   3        757.19        723.72        30.48 o                         
  -2  11   3       7287.72       7533.30       124.36 o                         
  -1  11   3        463.67        499.10        22.34 o                         
   0  11   3          3.33         18.01         8.15 o                         
   1  11   3       1378.90       1577.75        44.00 o                         
   2  11   3        195.09        161.04        19.96 o                         
   3  11   3       1232.57       1263.37        45.79 o                         
   4  11   3       2306.37       2251.75        65.49 o                         
   5  11   3       1253.28       1191.08        51.88 o                         
   6  11   3         32.80        -25.31        30.66 o                         
   7  11   3        955.60        925.12        52.25 o                         
   8  11   3         15.90         19.18        24.75 o                         
   9  11   3         45.72         34.60        18.14 o                         
  10  11   3         77.23        100.53        18.06 o                         
 -11  12   3         16.01         18.21        19.25 o                         
 -10  12   3          0.05         31.59        16.65 o                         
  -9  12   3         69.38         55.67        21.15 o                         
  -8  12   3         61.20         31.48        23.30 o                         
  -7  12   3        285.14        335.46        33.00 o                         
  -6  12   3         89.14         86.11        22.86 o                         
  -5  12   3          2.19          4.27        14.64 o                         
  -4  12   3         35.77          0.00        18.69 o                         
  -3  12   3          5.63         10.70        17.62 o                         
  -2  12   3         67.56         76.23        13.60 o                         
  -1  12   3       2069.77       1910.57        54.67 o                         
   0  12   3        865.81        904.69       114.93 o                         
   1  12   3        516.77        603.94        27.28 o                         
   2  12   3       4598.28       4534.64       101.50 o                         
   3  12   3          9.33          4.05        19.44 o                         
   4  12   3          3.80         -4.83        18.36 o                         
   5  12   3          1.86          0.00        24.01 o                         
   6  12   3        924.15        842.02        48.84 o                         
   7  12   3        174.66        150.22        30.22 o                         
   8  12   3         22.23         37.95        21.30 o                         
   9  12   3        107.13        116.44        22.86 o                         
  10  12   3          8.04         -7.80        16.76 o                         
 -11  13   3          6.62         -1.75        18.55 o                         
 -10  13   3         38.55         20.63        23.08 o                         
  -9  13   3        152.69        206.68        27.91 o                         
  -8  13   3         46.50         80.17        22.75 o                         
  -7  13   3       1981.08       1899.49        67.90 o                         
  -6  13   3        872.59        785.23        39.99 o                         
  -5  13   3         39.34         38.35        18.55 o                         
  -4  13   3       4841.11       4263.67       100.94 o                         
  -3  13   3       2965.54       3099.79        78.49 o                         
  -2  13   3       2108.44       2347.15        63.74 o                         
  -1  13   3         81.80         59.09        13.19 o                         
   0  13   3       1622.89       1470.06        29.28 o                         
   1  13   3          0.41        -12.56        17.47 o                         
   2  13   3       4367.53       4855.19       107.26 o                         
   3  13   3       1070.87       1047.36        41.63 o                         
   4  13   3        572.92        503.15        34.19 o                         
   5  13   3        681.49        631.78        40.70 o                         
   6  13   3        355.90        366.38        35.34 o                         
   7  13   3        158.78        134.50        29.10 o                         
   8  13   3        443.33        466.09        39.21 o                         
   9  13   3         32.09         64.04        15.83 o                         
 -11  14   3         58.43         90.91        17.95 o                         
 -10  14   3         12.59         46.94        16.24 o                         
  -9  14   3         28.73        -15.20        28.02 o                         
  -8  14   3          0.00         33.86        19.14 o                         
  -7  14   3          7.31         29.96        20.48 o                         
  -6  14   3       1086.85        903.83        44.97 o                         
  -5  14   3          0.05        -16.02        17.58 o                         
  -4  14   3         21.89         -5.87        18.25 o                         
  -3  14   3          4.54         13.53        15.72 o                         
  -2  14   3         70.16         75.82        17.43 o                         
  -1  14   3          2.94         15.31        11.15 o                         
   0  14   3         47.35         53.93         9.75 o                         
   1  14   3       2564.85       2569.62        72.73 o                         
   2  14   3          0.34        -13.16        19.44 o                         
   3  14   3         45.60         48.09        17.32 o                         
   4  14   3          2.93          2.56        16.76 o                         
   5  14   3        335.16        318.51        33.15 o                         
   6  14   3         21.80         26.13        20.66 o                         
   7  14   3        176.20        116.37        33.67 o                         
   8  14   3        255.74        278.63        30.92 o                         
   9  14   3         15.66          0.00        20.26 o                         
 -11  15   3         17.16         31.48        15.65 o                         
 -10  15   3          4.22         37.50        17.80 o                         
  -9  15   3         64.98         -3.01        27.35 o                         
  -8  15   3        578.84        629.58        42.18 o                         
  -7  15   3        243.64        234.96        29.58 o                         
  -6  15   3          1.76          0.00        20.03 o                         
  -5  15   3        564.14        476.54        32.52 o                         
  -4  15   3        617.77        606.88        32.93 o                         
  -3  15   3       4268.58       4562.03       102.39 o                         
  -2  15   3      12911.04      14675.62       213.74 o                         
  -1  15   3       1623.95       1691.18        47.68 o                         
   0  15   3         33.70         80.51        23.25 o                         
   1  15   3         56.03        131.12        15.94 o                         
   2  15   3         15.89          9.22        15.16 o                         
   3  15   3         23.77         72.73        15.76 o                         
   4  15   3         18.55          5.28        16.24 o                         
   5  15   3          6.25          9.03        26.05 o                         
   6  15   3          1.30          9.89        26.16 o                         
   7  15   3        669.74        657.79        44.23 o                         
   8  15   3         68.96         58.35        24.08 o                         
   9  15   3         96.86        118.15        21.56 o                         
 -11  16   3        137.42        102.32        19.36 o                         
 -10  16   3          0.22         11.82        18.17 o                         
  -9  16   3        180.73        187.24        27.32 o                         
  -8  16   3         97.07        112.31        24.83 o                         
  -7  16   3        194.97        147.73        25.16 o                         
  -6  16   3       1280.69       1364.05        55.86 o                         
  -5  16   3        599.03        589.45        35.16 o                         
  -4  16   3        586.31        579.82        32.78 o                         
  -3  16   3          0.06        -15.61        15.61 o                         
  -2  16   3       2705.24       2818.22        76.93 o                         
  -1  16   3        245.92        307.02        23.71 o                         
   0  16   3          0.70         29.84         9.27 o                         
   1  16   3        447.86        446.92        28.51 o                         
   2  16   3         82.28         75.89        17.62 o                         
   3  16   3         61.67         64.63        18.47 o                         
   4  16   3        268.94        351.21        29.73 o                         
   5  16   3        252.79        237.38        30.29 o                         
   6  16   3         90.20         95.26        24.98 o                         
   7  16   3        775.25        696.11        46.72 o                         
   8  16   3        147.69        131.94        24.23 o                         
   9  16   3        357.18        340.18        28.73 o                         
 -10  17   3          5.98         -6.84        18.10 o                         
  -9  17   3         74.68         42.63        23.56 o                         
  -8  17   3        206.17        213.66        29.32 o                         
  -7  17   3        101.36         33.23        26.28 o                         
  -6  17   3       1014.92        973.85        49.95 o                         
  -5  17   3        328.03        317.54        27.09 o                         
  -4  17   3         41.66         53.41        15.83 o                         
  -3  17   3         51.43         71.17        16.80 o                         
  -2  17   3        232.50        203.74        21.82 o                         
  -1  17   3        221.43        292.94        22.49 o                         
   0  17   3        903.78        789.55        24.50 o                         
   1  17   3       1494.68       1518.84        49.43 o                         
   2  17   3        786.35        806.12        37.35 o                         
   3  17   3        220.17        226.19        23.86 o                         
   4  17   3        848.05        833.59        43.30 o                         
   5  17   3         18.79         21.89        25.61 o                         
   6  17   3          4.17        -27.58        27.58 o                         
   7  17   3         43.14         43.97        23.08 o                         
   8  17   3          3.45        -20.78        20.78 o                         
   9  17   3         29.47         12.64        20.66 o                         
 -10  18   3         24.82         40.81        18.10 o                         
  -9  18   3          7.93        -21.63        21.63 o                         
  -8  18   3         29.08         25.27        19.29 o                         
  -7  18   3       1093.65       1168.26        55.56 o                         
  -6  18   3       2703.61       2666.59        80.05 o                         
  -5  18   3        107.50         89.09        19.85 o                         
  -4  18   3        343.27        425.84        28.91 o                         
  -3  18   3         35.14         49.95        13.60 o                         
  -2  18   3        544.94        622.00        32.67 o                         
  -1  18   3         84.28        100.53        17.95 o                         
   0  18   3        373.77        387.91        18.77 o                         
   1  18   3        714.43        700.31        35.31 o                         
   2  18   3        239.21        242.77        23.53 o                         
   3  18   3        131.83        172.08        22.49 o                         
   4  18   3         81.83         76.78        20.85 o                         
   5  18   3        137.68        142.23        25.61 o                         
   6  18   3        175.10        239.57        30.55 o                         
   7  18   3        131.83        182.63        23.90 o                         
   8  18   3          0.68         -5.61        20.18 o                         
   9  18   3         26.68         35.98        16.17 o                         
 -10  19   3          2.24         12.52        21.07 o                         
  -9  19   3        115.44        133.09        24.01 o                         
  -8  19   3          0.05         21.96        23.27 o                         
  -7  19   3         29.70         12.67        27.65 o                         
  -6  19   3        244.05        250.98        30.18 o                         
  -5  19   3        346.44        348.20        31.81 o                         
  -4  19   3          5.73          7.28        19.21 o                         
  -3  19   3        150.11        157.43        20.26 o                         
  -2  19   3        222.21        171.48        19.96 o                         
  -1  19   3         30.31         23.41        16.24 o                         
   0  19   3          5.88         11.35        21.02 o                         
   1  19   3        443.18        479.29        30.85 o                         
   2  19   3         28.51         17.47        16.91 o                         
   3  19   3        923.25        858.15        42.85 o                         
   4  19   3        146.18        138.18        20.37 o                         
   5  19   3         40.14          6.47        26.68 o                         
   6  19   3        581.10        572.01        41.33 o                         
   7  19   3          1.05        -26.72        26.72 o                         
   8  19   3         73.10         63.14        20.18 o                         
   9  19   3         87.37        125.43        16.76 o                         
 -10  20   3         15.97         24.98        14.46 o                         
  -9  20   3         41.65          0.00        27.95 o                         
  -8  20   3         13.97         39.25        16.13 o                         
  -7  20   3         35.91         53.15        22.82 o                         
  -6  20   3          0.01          9.14        23.01 o                         
  -5  20   3        648.01        631.07        37.43 o                         
  -4  20   3        313.32        349.99        28.06 o                         
  -3  20   3        279.09        292.49        26.39 o                         
  -2  20   3        471.94        559.38        31.81 o                         
  -1  20   3        178.07        245.29        21.15 o                         
   0  20   3          8.25         -1.75        11.25 o                         
   1  20   3        139.41        165.72        19.25 o                         
   2  20   3        177.76        148.03        23.38 o                         
   3  20   3        212.04        249.64        27.73 o                         
   4  20   3         18.01         34.45        17.80 o                         
   5  20   3        187.68        179.36        28.73 o                         
   6  20   3         35.45         42.59        22.75 o                         
   7  20   3        370.14        340.88        32.78 o                         
   8  20   3          8.45        -18.25        25.38 o                         
   9  20   3        318.28        348.54        24.34 o                         
 -10  21   3         77.26         81.62        16.87 o                         
  -9  21   3          6.69         32.93        12.86 o                         
  -8  21   3         11.20        -15.28        22.67 o                         
  -7  21   3        359.41        367.01        33.93 o                         
  -6  21   3        122.55         82.69        25.68 o                         
  -5  21   3         31.28         47.94        20.03 o                         
  -4  21   3          0.73          2.64        17.21 o                         
  -3  21   3         61.04         67.42        18.47 o                         
  -2  21   3          9.40          2.27        19.29 o                         
  -1  21   3        697.15        754.31        37.39 o                         
   0  21   3         68.40         93.72        20.37 o                         
   1  21   3          0.93          2.42        19.81 o                         
   2  21   3        254.67        298.89        24.86 o                         
   3  21   3         12.42         -8.55        22.63 o                         
   4  21   3         39.30         21.82        28.73 o                         
   5  21   3        317.25        298.70        32.45 o                         
   6  21   3         22.96         49.10        17.02 o                         
   7  21   3        592.94        586.47        40.92 o                         
   8  21   3        108.79        141.30        22.41 o                         
   9  21   3          1.92         -3.23        15.68 o                         
 -10  22   3         23.90         21.82        15.20 o                         
  -9  22   3        113.93        158.10        23.41 o                         
  -8  22   3         22.86         21.00        22.22 o                         
  -7  22   3        409.78        417.70        36.65 o                         
  -6  22   3       1009.57       1040.56        52.11 o                         
  -5  22   3        274.69        240.57        28.80 o                         
  -4  22   3        216.76        256.44        25.12 o                         
  -3  22   3         93.96         45.42        21.22 o                         
  -2  22   3        791.56        784.64        39.69 o                         
  -1  22   3        572.65        581.86        34.01 o                         
   0  22   3         31.65          4.59        14.16 o                         
   1  22   3        123.20        115.21        19.66 o                         
   2  22   3          5.17         23.56        16.13 o                         
   3  22   3          1.61        -11.78        20.85 o                         
   4  22   3          3.30          0.00        19.10 o                         
   5  22   3         11.23          0.00        27.21 o                         
   6  22   3         35.72          9.96        27.58 o                         
   7  22   3        395.80        404.58        31.55 o                         
   8  22   3         44.61         -2.38        24.53 o                         
 -10  23   3         12.16          1.60        14.64 o                         
  -9  23   3         10.13         30.22        17.50 o                         
  -8  23   3        100.60        132.83        22.67 o                         
  -7  23   3          4.70         29.70        20.37 o                         
  -6  23   3        165.84        152.82        28.51 o                         
  -5  23   3         13.96        -28.62        28.62 o                         
  -4  23   3        344.58        354.19        31.63 o                         
  -3  23   3        301.61        314.38        29.62 o                         
  -2  23   3        650.62        697.15        38.17 o                         
  -1  23   3         64.50         63.18        16.61 o                         
   0  23   3        107.15         95.72        13.50 o                         
   1  23   3         13.36         23.08        20.00 o                         
   2  23   3          5.79          0.00        24.01 o                         
   3  23   3        396.47        346.72        31.81 o                         
   4  23   3        174.17        194.86        27.09 o                         
   5  23   3         37.64         60.54        22.34 o                         
   6  23   3         95.11         69.98        25.35 o                         
   7  23   3         49.72         69.83        21.26 o                         
   8  23   3         49.03         17.91        23.49 o                         
 -10  24   3        136.06        183.60        19.70 o                         
  -9  24   3         45.01         45.19        19.18 o                         
  -8  24   3        220.58        202.89        27.09 o                         
  -7  24   3       1295.33       1437.38        59.54 o                         
  -6  24   3          0.25          9.63        27.76 o                         
  -5  24   3         53.06         51.66        25.90 o                         
  -4  24   3         43.89         79.83        18.99 o                         
  -3  24   3       1041.57       1109.61        50.95 o                         
  -2  24   3         17.56          0.00        23.12 o                         
  -1  24   3          2.15          5.09        18.06 o                         
   0  24   3         16.08         -2.49        15.67 o                         
   1  24   3        294.59        346.83        30.74 o                         
   2  24   3        135.17        117.48        25.42 o                         
   3  24   3        900.33        996.82        50.69 o                         
   4  24   3        486.95        486.16        37.98 o                         
   5  24   3        108.91        107.74        25.79 o                         
   6  24   3          2.64         25.79        27.76 o                         
   7  24   3        209.81        186.72        26.98 o                         
   8  24   3         20.17         14.68        18.62 o                         
  -9  25   3         42.67         39.69        16.17 o                         
  -8  25   3        207.32        236.37        26.83 o                         
  -7  25   3        227.11        184.45        30.88 o                         
  -6  25   3        234.39        244.66        32.07 o                         
  -5  25   3         70.26         77.82        23.15 o                         
  -4  25   3        137.51        126.33        23.34 o                         
  -3  25   3        398.19        422.01        32.19 o                         
  -2  25   3         45.40          2.75        25.20 o                         
  -1  25   3        903.18       1063.97        49.28 o                         
   0  25   3        484.91        520.04        24.89 o                         
   1  25   3         84.97         81.13        19.51 o                         
   2  25   3       3823.34       3617.21       113.88 o                         
   3  25   3        138.21        106.89        27.39 o                         
   4  25   3         22.04         51.21        22.37 o                         
   5  25   3         10.18        -32.00        32.00 o                         
   6  25   3        345.81        389.16        33.93 o                         
   7  25   3        249.81        269.86        29.88 o                         
   8  25   3        141.71        159.48        18.99 o                         
  -9  26   3          1.54        -11.86        18.14 o                         
  -8  26   3          0.13        -23.56        23.56 o                         
  -7  26   3         64.51         50.73        22.89 o                         
  -6  26   3          4.37        -22.49        34.16 o                         
  -5  26   3        363.79        353.78        35.08 o                         
  -4  26   3        391.08        359.99        32.52 o                         
  -3  26   3         55.04         47.24        21.04 o                         
  -2  26   3         17.64        -14.23        25.31 o                         
  -1  26   3        165.47        167.58        27.02 o                         
   0  26   3         46.72         62.51        23.58 o                         
   1  26   3        335.22        321.07        33.00 o                         
   2  26   3        134.41         98.23        26.05 o                         
   3  26   3         13.45        -22.93        27.58 o                         
   4  26   3        189.99        163.79        29.21 o                         
   5  26   3        230.01        254.99        33.63 o                         
   6  26   3        375.99        368.05        34.90 o                         
   7  26   3         18.16         47.50        17.95 o                         
   8  26   3         18.33         22.56        16.76 o                         
  -9  27   3          4.29        -20.48        20.48 o                         
  -8  27   3         41.56         12.56        22.00 o                         
  -7  27   3        376.41        397.60        35.01 o                         
  -6  27   3        449.58        374.22        35.64 o                         
  -5  27   3        344.02        290.15        33.23 o                         
  -4  27   3        264.18        298.22        30.44 o                         
  -3  27   3       1084.94       1068.47        53.59 o                         
  -2  27   3       1472.80       1521.37        60.91 o                         
  -1  27   3        224.01        239.79        25.90 o                         
   0  27   3          8.86         33.85        21.61 o                         
   1  27   3        279.58        342.26        30.88 o                         
   2  27   3         51.80         85.82        20.14 o                         
   3  27   3         15.80         19.96        30.48 o                         
   4  27   3        636.46        539.83        41.22 o                         
   5  27   3        137.98         93.99        28.91 o                         
   6  27   3        129.42        138.29        20.96 o                         
   7  27   3        180.82        183.90        26.39 o                         
   8  27   3        275.52        287.96        22.86 o                         
  -9  28   3          5.95        -11.56        18.03 o                         
  -8  28   3         92.00         81.99        19.96 o                         
  -7  28   3        154.71        183.49        26.95 o                         
  -6  28   3        468.40        419.26        36.31 o                         
  -5  28   3        103.43         81.88        24.98 o                         
  -4  28   3         23.81         49.06        17.21 o                         
  -3  28   3        101.66        124.80        21.67 o                         
  -2  28   3          5.10         12.19        18.62 o                         
  -1  28   3         41.36         34.04        20.14 o                         
   0  28   3        437.35        450.38        25.08 o                         
   1  28   3         96.10        104.66        23.53 o                         
   2  28   3          2.92        -16.46        26.91 o                         
   3  28   3          5.54        -10.07        26.68 o                         
   4  28   3         26.60         80.69        22.67 o                         
   5  28   3          6.15        -30.77        30.77 o                         
   6  28   3        344.42        456.32        33.82 o                         
   7  28   3        187.47        177.47        26.35 o                         
  -9  29   3         22.70         19.62        14.49 o                         
  -8  29   3        119.69        107.71        22.08 o                         
  -7  29   3          0.65        -22.04        22.04 o                         
  -6  29   3        771.12        626.57        44.26 o                         
  -5  29   3         22.23          6.43        26.57 o                         
  -4  29   3        174.04        163.71        26.80 o                         
  -3  29   3         29.59         22.26        26.05 o                         
  -2  29   3        130.69        174.94        27.54 o                         
  -1  29   3        112.11        109.19        21.33 o                         
   0  29   3        117.97        106.56        29.57 o                         
   1  29   3        259.60        282.01        31.11 o                         
   2  29   3        937.06        913.34        52.96 o                         
   3  29   3        637.34        702.84        43.67 o                         
   4  29   3         53.97         44.38        21.30 o                         
   5  29   3         99.26         97.82        24.90 o                         
   6  29   3         88.48         73.89        21.56 o                         
   7  29   3         13.47          8.25        16.54 o                         
  -8  30   3        333.52        299.63        26.57 o                         
  -7  30   3          5.08         -2.60        22.04 o                         
  -6  30   3          9.00         49.91        20.85 o                         
  -5  30   3          3.03          9.55        22.75 o                         
  -4  30   3        212.01        211.81        28.77 o                         
  -3  30   3          2.43         -9.66        21.63 o                         
  -2  30   3         23.84         25.53        20.85 o                         
  -1  30   3          2.59        -15.83        25.90 o                         
   0  30   3        228.27        226.53        21.02 o                         
   1  30   3        823.64        805.93        46.46 o                         
   2  30   3         80.36         85.52        25.46 o                         
   3  30   3        684.36        649.88        41.44 o                         
   4  30   3        168.96        216.01        28.10 o                         
   5  30   3         27.95         40.14        17.28 o                         
   6  30   3         20.24         42.44        16.72 o                         
   7  30   3          0.60          5.65        18.69 o                         
  -8  31   3         97.29         72.06        17.39 o                         
  -7  31   3          7.00         34.56        14.27 o                         
  -6  31   3        334.95        284.87        30.22 o                         
  -5  31   3          0.01         21.89        23.19 o                         
  -4  31   3         83.11        124.84        24.57 o                         
  -3  31   3        404.72        378.68        35.05 o                         
  -2  31   3         36.98         40.92        20.55 o                         
  -1  31   3        123.92        143.68        24.19 o                         
   0  31   3        670.83        721.49        32.90 o                         
   1  31   3        911.74        888.63        51.51 o                         
   2  31   3        887.20        976.71        53.67 o                         
   3  31   3          0.00        -13.38        28.73 o                         
   4  31   3         10.66        -22.34        30.10 o                         
   5  31   3        113.33         88.34        24.31 o                         
   6  31   3        373.26        443.53        33.37 o                         
   7  31   3          1.53         -3.34        15.76 o                         
  -8  32   3          2.78        -16.65        17.95 o                         
  -7  32   3        156.87        110.34        22.86 o                         
  -6  32   3         15.29         40.44        16.65 o                         
  -5  32   3         42.32         56.79        19.03 o                         
  -4  32   3          9.39         -9.55        21.41 o                         
  -3  32   3          0.19         12.97        19.10 o                         
  -2  32   3        370.72        338.17        31.59 o                         
  -1  32   3        812.01        736.40        47.91 o                         
   0  32   3          0.74        -21.86        24.38 o                         
   1  32   3        125.46        133.28        27.61 o                         
   2  32   3        600.53        547.78        44.56 o                         
   3  32   3        251.76        218.94        30.74 o                         
   4  32   3         30.47         43.22        18.51 o                         
   5  32   3         13.58         20.00        17.17 o                         
   6  32   3        145.23        112.31        23.93 o                         
  -8  33   3        152.73        165.28        17.95 o                         
  -7  33   3          0.03         16.95        17.47 o                         
  -6  33   3          6.13         -7.80        25.12 o                         
  -5  33   3          8.09         11.74        22.34 o                         
  -4  33   3         35.81         39.54        19.21 o                         
  -3  33   3        429.15        423.84        40.14 o                         
  -2  33   3         49.60         51.88        19.81 o                         
  -1  33   3        129.92         69.31        29.73 o                         
   0  33   3         42.61         37.95        16.24 o                         
   1  33   3        134.88        123.58        28.17 o                         
   2  33   3          0.00          9.96        23.71 o                         
   3  33   3          7.40         23.45        18.73 o                         
   4  33   3        272.03        226.71        30.29 o                         
   5  33   3          8.77          2.56        20.00 o                         
   6  33   3         59.20         49.06        18.43 o                         
  -7  34   3         16.51          7.66        21.33 o                         
  -6  34   3          0.10         14.61        21.52 o                         
  -5  34   3          4.75          5.61        18.58 o                         
  -4  34   3        121.00        131.23        26.57 o                         
  -3  34   3         55.62         60.91        19.14 o                         
  -2  34   3         10.03         22.45        25.05 o                         
  -1  34   3        576.75        565.70        40.14 o                         
   0  34   3         41.63         49.35        15.09 o                         
   1  34   3         13.70          6.65        23.53 o                         
   2  34   3        178.01        181.85        26.05 o                         
   3  34   3         13.90         37.02        18.17 o                         
   4  34   3          1.03        -23.93        23.93 o                         
   5  34   3         10.45         18.95        15.46 o                         
   6  34   3         62.06         51.96        17.69 o                         
  -7  35   3         23.85         11.93        20.11 o                         
  -6  35   3         26.06         17.99        20.85 o                         
  -5  35   3          0.67        -21.15        21.15 o                         
  -4  35   3          0.61        -24.68        24.68 o                         
  -3  35   3        120.92        132.64        23.38 o                         
  -2  35   3        111.15        133.91        24.98 o                         
  -1  35   3        813.81        918.81        51.14 o                         
   0  35   3         89.26         73.21        16.04 o                         
   1  35   3          0.48        -16.24        26.57 o                         
   2  35   3          1.32          0.00        27.76 o                         
   3  35   3         14.61         11.78        24.64 o                         
   4  35   3         60.20         61.32        19.10 o                         
   5  35   3         87.55         87.97        21.56 o                         
   6  35   3         88.99         73.92        16.13 o                         
  -7  36   3          8.56         -2.94        13.83 o                         
  -6  36   3         42.91         65.37        17.02 o                         
  -5  36   3        230.03        210.36        25.35 o                         
  -4  36   3        241.77        200.43        27.91 o                         
  -3  36   3         64.42         52.96        22.78 o                         
  -2  36   3         11.89         24.34        29.17 o                         
  -1  36   3         20.11          3.08        27.39 o                         
   0  36   3         33.73          2.82        20.77 o                         
   1  36   3        293.19        341.07        35.01 o                         
   2  36   3         32.32          8.03        22.34 o                         
   3  36   3          0.01        -24.57        24.57 o                         
   4  36   3          0.90         27.54        14.23 o                         
   5  36   3          2.38        -19.77        19.77 o                         
  -6  37   3          3.50         12.15        12.15 o                         
  -5  37   3         31.34         18.14        16.58 o                         
  -4  37   3         10.04        -25.35        25.35 o                         
  -3  37   3        318.03        359.39        31.22 o                         
  -2  37   3         23.32         58.24        21.26 o                         
  -1  37   3          1.01         -2.97        22.75 o                         
   0  37   3         23.03         22.72        15.41 o                         
   1  37   3          0.00          8.99        22.63 o                         
   2  37   3         17.01          5.69        25.46 o                         
   3  37   3         35.00         37.98        17.80 o                         
   4  37   3         28.39          2.23        21.15 o                         
   5  37   3        182.93        192.93        20.96 o                         
  -6  38   3         15.43          3.16        14.27 o                         
  -5  38   3         64.45         76.52        17.21 o                         
  -4  38   3        200.38        250.16        23.93 o                         
  -3  38   3         20.20         38.43        17.99 o                         
  -2  38   3        137.96        150.59        21.93 o                         
  -1  38   3        182.98        174.42        27.43 o                         
   0  38   3        355.56        360.08        23.56 o                         
   1  38   3         19.49         14.16        23.82 o                         
   2  38   3         35.16         51.33        19.33 o                         
   3  38   3          0.09         -4.76        19.03 o                         
   4  38   3         21.60          7.92        19.21 o                         
  -5  39   3          2.49          5.46        15.72 o                         
  -4  39   3         72.83         82.62        18.95 o                         
  -3  39   3         23.68         43.56        14.53 o                         
  -2  39   3         41.37         13.71        19.85 o                         
  -1  39   3          0.45        -21.41        21.41 o                         
   0  39   3         61.63        113.32        15.90 o                         
   1  39   3        219.62        201.73        25.90 o                         
   2  39   3         84.50         68.38        19.96 o                         
   3  39   3         14.34         11.45        14.61 o                         
   4  39   3         11.22         12.12        14.79 o                         
  -5  40   3          1.45        -15.16        15.16 o                         
  -4  40   3         65.59        103.39        18.32 o                         
  -3  40   3        102.84         68.94        20.29 o                         
  -2  40   3         16.60          4.72        23.38 o                         
  -1  40   3          2.35        -24.08        24.08 o                         
   0  40   3          0.91         -9.92        15.60 o                         
   1  40   3          0.26        -12.04        24.45 o                         
   2  40   3          7.17          8.85        20.00 o                         
   3  40   3         10.72         21.52        12.71 o                         
  -4  41   3          5.53          5.05        14.61 o                         
  -3  41   3          1.06         -1.97        17.21 o                         
  -2  41   3          7.77        -21.30        22.34 o                         
  -1  41   3         74.98         77.94        20.33 o                         
   0  41   3         82.58         84.23        14.22 o                         
   1  41   3         92.01         96.82        18.81 o                         
   2  41   3        162.51        187.65        20.03 o                         
   3  41   3          2.42         21.70        12.86 o                         
  -3  42   3          0.42         13.60        15.24 o                         
  -2  42   3         69.14         60.17        17.39 o                         
  -1  42   3         21.69          3.90        20.00 o                         
   0  42   3          0.22          2.72        12.41 o                         
   1  42   3          0.29          5.72        16.50 o                         
   2  42   3         24.17         26.91        13.71 o                         
  -2  43   3          0.04         11.30        13.75 o                         
  -1  43   3         93.34        113.02        17.47 o                         
   0  43   3          2.68         -3.86        12.22 o                         
   1  43   3         81.06         96.26        15.68 o                         
 -11   0   4        449.34        454.35        31.26 o                         
 -10   0   4        165.34        152.53        24.72 o                         
  -9   0   4        474.01        513.11        38.69 o                         
  -8   0   4          8.81         18.03        20.81 o                         
  -7   0   4        404.13        385.29        31.18 o                         
  -6   0   4         85.89        109.04        18.92 o                         
  -5   0   4        151.24        189.14        19.92 o                         
  -4   0   4        303.51        385.96        22.75 o                         
  -3   0   4        107.02        125.02        14.35 o                         
  -2   0   4        267.44        339.88        18.14 o                         
  -1   0   4       1199.52       1357.47        39.66 o                         
   0   0   4        200.00        202.08        10.64 o                         
   1   0   4         18.72         19.21        10.41 o                         
   2   0   4        183.27        220.76        20.03 o                         
   3   0   4          0.81          7.47        17.54 o                         
   4   0   4        598.77        641.51        36.68 o                         
   5   0   4         38.66         14.72        19.29 o                         
   6   0   4        171.46        247.93        30.14 o                         
   7   0   4        935.87       1025.40        55.15 o                         
   8   0   4          0.18         -6.47        24.57 o                         
   9   0   4          2.05        -18.17        24.49 o                         
  10   0   4          0.00         -3.20        14.49 o                         
 -11   1   4         21.03         32.71        17.36 o                         
 -10   1   4         54.24         52.07        19.77 o                         
  -9   1   4        909.43        904.09        47.31 o                         
  -8   1   4       1317.55       1250.51        55.38 o                         
  -7   1   4       1344.79       1446.74        56.27 o                         
  -6   1   4        182.23        233.06        23.34 o                         
  -5   1   4       2956.36       3452.19        87.26 o                         
  -4   1   4       2691.12       2705.02        69.98 o                         
  -3   1   4       3148.87       3597.51        75.74 o                         
  -2   1   4        907.15        900.00        28.21 o                         
  -1   1   4       3597.09       4269.91        77.90 o                         
   0   1   4       6044.50       5609.82       306.60 o                         
   1   1   4         50.06         73.70        12.93 o                         
   2   1   4        506.76        498.32        27.21 o                         
   3   1   4        200.93        216.23        20.63 o                         
   4   1   4          8.65         42.93        14.87 o                         
   5   1   4        566.09        592.83        36.76 o                         
   6   1   4       1640.36       1642.34        65.30 o                         
   7   1   4        233.89        255.66        31.37 o                         
   8   1   4         10.04          3.23        26.39 o                         
   9   1   4         32.39         60.47        17.88 o                         
  10   1   4         25.92          1.60        17.54 o                         
 -11   2   4         51.53         16.28        19.81 o                         
 -10   2   4          5.87         -2.90        21.04 o                         
  -9   2   4         79.71         48.13        23.93 o                         
  -8   2   4        205.58        188.28        30.55 o                         
  -7   2   4        238.91        231.10        25.98 o                         
  -6   2   4          0.84         -2.23        20.96 o                         
  -5   2   4       1678.13       1977.73        54.52 o                         
  -4   2   4         79.03        105.40        15.83 o                         
  -3   2   4        495.28        485.98        21.74 o                         
  -2   2   4        300.08        331.96        17.13 o                         
  -1   2   4        704.38        620.22        23.12 o                         
   0   2   4       3485.83       3426.79        49.64 o                         
   1   2   4       3779.43       3611.93        78.05 o                         
   2   2   4       1423.19       1470.86        43.74 o                         
   3   2   4         45.75         65.30        15.91 o                         
   4   2   4         96.21         63.07        20.26 o                         
   5   2   4         47.39         19.36        22.67 o                         
   6   2   4        733.57        746.88        44.00 o                         
   7   2   4         12.97         16.98        24.72 o                         
   8   2   4         21.74         34.30        18.69 o                         
   9   2   4        215.63        249.60        25.50 o                         
  10   2   4         53.11         58.13        16.20 o                         
 -11   3   4         10.81        -22.08        23.15 o                         
 -10   3   4         52.83         99.75        21.37 o                         
  -9   3   4         82.62         89.90        23.60 o                         
  -8   3   4        185.36        198.69        28.51 o                         
  -7   3   4          4.05         12.41        13.83 o                         
  -6   3   4         30.24         15.65        21.30 o                         
  -5   3   4        215.64        238.19        20.96 o                         
  -4   3   4       5171.98       5828.37       111.68 o                         
  -3   3   4       3164.95       3211.32        72.14 o                         
  -2   3   4       2307.40       2358.00        56.42 o                         
  -1   3   4      18870.02      16990.00       214.07 o                         
   0   3   4        254.44        227.25        12.49 o                         
   1   3   4       1094.59       1219.48        36.16 o                         
   2   3   4         15.16          3.08        18.73 o                         
   3   3   4         62.88         70.95        15.31 o                         
   4   3   4        102.97        123.84        18.73 o                         
   5   3   4          9.58         11.11        20.07 o                         
   6   3   4        336.89        355.19        32.67 o                         
   7   3   4       2164.41       2287.28        81.73 o                         
   8   3   4        351.62        344.34        33.67 o                         
   9   3   4         67.58         80.43        20.48 o                         
  10   3   4         25.05          9.40        18.81 o                         
 -11   4   4        339.87        304.83        25.42 o                         
 -10   4   4        258.97        246.44        28.39 o                         
  -9   4   4        310.75        307.25        29.81 o                         
  -8   4   4        403.00        466.91        35.75 o                         
  -7   4   4        369.17        399.01        29.96 o                         
  -6   4   4        271.61        220.73        25.16 o                         
  -5   4   4        723.31        835.15        35.34 o                         
  -4   4   4       3495.85       3588.48        83.59 o                         
  -3   4   4        879.03        891.30        30.59 o                         
  -2   4   4        648.02        592.31        23.41 o                         
  -1   4   4      10852.47      10703.08       149.93 o                         
   0   4   4       6610.73       5829.53       247.52 o                         
   1   4   4        569.93        549.83        25.72 o                         
   2   4   4        223.84        209.80        20.22 o                         
   3   4   4        917.17       1063.83        40.06 o                         
   4   4   4         17.61         14.05        19.03 o                         
   5   4   4         98.62         76.49        19.85 o                         
   6   4   4        219.08        168.62        27.32 o                         
   7   4   4       1577.75       1753.73        70.35 o                         
   8   4   4          4.22         -9.59        27.69 o                         
   9   4   4        227.95        210.58        28.51 o                         
  10   4   4         77.29         73.03        16.87 o                         
 -11   5   4        217.59        232.21        23.79 o                         
 -10   5   4          2.27         26.61        16.98 o                         
  -9   5   4       1613.24       1497.88        61.21 o                         
  -8   5   4          4.45          6.06        20.11 o                         
  -7   5   4          2.18          2.68        19.96 o                         
  -6   5   4        571.83        682.99        35.34 o                         
  -5   5   4        243.12        249.38        22.52 o                         
  -4   5   4        136.99        118.37        16.61 o                         
  -3   5   4        322.42        329.10        19.96 o                         
  -2   5   4       2939.03       2793.99        63.22 o                         
  -1   5   4         64.46         68.61        11.56 o                         
   0   5   4      15937.84      14841.55       361.90 o                         
   1   5   4         85.43        180.10        17.43 o                         
   2   5   4        602.02        554.14        27.32 o                         
   3   5   4        398.93        409.86        28.36 o                         
   4   5   4        120.03         91.61        20.00 o                         
   5   5   4         38.21         33.86        20.59 o                         
   6   5   4          0.00          0.00        28.39 o                         
   7   5   4          6.68         72.44        19.47 o                         
   8   5   4         39.56          0.00        23.82 o                         
   9   5   4          7.96         16.80        15.76 o                         
  10   5   4         40.67         75.56        14.94 o                         
 -11   6   4          4.20         10.67        20.11 o                         
 -10   6   4         32.47         39.62        21.44 o                         
  -9   6   4         20.43         29.21        19.36 o                         
  -8   6   4          1.19         -9.14        22.97 o                         
  -7   6   4        108.50         94.14        19.70 o                         
  -6   6   4        140.71        193.74        23.60 o                         
  -5   6   4          4.43         11.48        16.91 o                         
  -4   6   4        691.47        710.42        30.74 o                         
  -3   6   4       6864.88       6620.26       115.58 o                         
  -2   6   4        246.66        250.38        16.54 o                         
  -1   6   4        657.42        678.08        24.79 o                         
   0   6   4       6674.32       6431.99       277.63 o                         
   1   6   4        599.35        512.18        25.94 o                         
   2   6   4       3398.16       3383.51        84.59 o                         
   3   6   4       1792.46       1927.74        55.53 o                         
   4   6   4       1703.29       1556.60        54.34 o                         
   5   6   4        660.11        580.90        37.05 o                         
   6   6   4        824.45        698.08        45.01 o                         
   7   6   4       1791.36       1804.09        70.02 o                         
   8   6   4        502.20        546.48        38.09 o                         
   9   6   4          2.41         13.27        15.94 o                         
 -11   7   4         96.68        131.49        18.40 o                         
 -10   7   4        236.85        258.37        28.39 o                         
  -9   7   4         18.13         -3.12        27.43 o                         
  -8   7   4        318.14        385.37        34.64 o                         
  -7   7   4        385.81        389.61        29.81 o                         
  -6   7   4         73.14        121.75        17.99 o                         
  -5   7   4         52.61         36.42        15.83 o                         
  -4   7   4          0.85         21.59        13.83 o                         
  -3   7   4         39.43         66.45        14.49 o                         
  -2   7   4          5.75         15.20        11.11 o                         
  -1   7   4       1580.35       1409.76        44.04 o                         
   0   7   4        210.31        176.10        14.64 o                         
   1   7   4         36.65         43.89        14.35 o                         
   2   7   4        230.62        281.12        25.35 o                         
   3   7   4          0.03         -2.04        22.15 o                         
   4   7   4          0.28          2.45        24.05 o                         
   5   7   4          0.05          5.76        19.10 o                         
   6   7   4       1308.02       1332.90        59.80 o                         
   7   7   4          5.71         31.70        23.75 o                         
   8   7   4        123.46        106.89        24.90 o                         
   9   7   4          3.26        -20.96        20.96 o                         
 -11   8   4         28.93         46.61        17.99 o                         
 -10   8   4         33.67         35.20        20.40 o                         
  -9   8   4         66.11         66.56        21.22 o                         
  -8   8   4        856.09        848.34        48.09 o                         
  -7   8   4        160.21        181.29        24.60 o                         
  -6   8   4       1626.80       1593.62        56.08 o                         
  -5   8   4         89.51         91.80        18.58 o                         
  -4   8   4       9413.66       9338.92       157.06 o                         
  -3   8   4       7324.11       7222.75       125.51 o                         
  -2   8   4          8.98         15.01        11.74 o                         
  -1   8   4       4298.03       4818.21        90.65 o                         
   0   8   4       4588.20       3936.59       189.99 o                         
   1   8   4       3458.69       3619.33        83.29 o                         
   2   8   4         26.80         33.60        17.69 o                         
   3   8   4        449.41        462.49        30.25 o                         
   4   8   4       2195.44       2028.68        64.67 o                         
   5   8   4        195.90        169.03        25.01 o                         
   6   8   4       1487.25       1583.36        65.37 o                         
   7   8   4        860.55        807.53        47.53 o                         
   8   8   4         47.12         24.94        21.00 o                         
   9   8   4          1.86        -21.70        22.49 o                         
 -11   9   4          0.51        -10.03        22.11 o                         
 -10   9   4        111.96         91.61        23.49 o                         
  -9   9   4        221.80        201.33        31.07 o                         
  -8   9   4        123.75         27.84        29.81 o                         
  -7   9   4         72.24         93.66        20.18 o                         
  -6   9   4         28.37         42.03        16.95 o                         
  -5   9   4         84.26         98.15        17.39 o                         
  -4   9   4         69.69         65.30        16.72 o                         
  -3   9   4        839.82        985.67        35.23 o                         
  -2   9   4       2096.39       2034.33        57.90 o                         
  -1   9   4        881.90        969.91        31.74 o                         
   0   9   4       1871.98       1751.07        86.67 o                         
   1   9   4       7531.72       7102.41       128.04 o                         
   2   9   4      11922.85      10791.64       178.13 o                         
   3   9   4       1488.20       1464.54        50.14 o                         
   4   9   4        607.71        650.10        36.68 o                         
   5   9   4         35.64         57.12        20.37 o                         
   6   9   4         65.23         76.86        25.12 o                         
   7   9   4        135.53        171.74        25.83 o                         
   8   9   4         30.95          9.25        26.72 o                         
   9   9   4         94.37        118.11        19.88 o                         
 -11  10   4        106.79         58.65        20.07 o                         
 -10  10   4        191.33        139.11        22.97 o                         
  -9  10   4        219.54        233.62        30.40 o                         
  -8  10   4       1146.60       1058.36        52.85 o                         
  -7  10   4       4045.88       3978.53       117.81 o                         
  -6  10   4       2914.10       2980.34        78.90 o                         
  -5  10   4       8338.01       8547.77       160.00 o                         
  -4  10   4       1983.68       2131.74        56.27 o                         
  -3  10   4         29.63          7.66        19.44 o                         
  -2  10   4       1191.98       1135.67        36.53 o                         
  -1  10   4        231.20        252.65        19.92 o                         
   0  10   4       3804.00       3656.06        57.91 o                         
   1  10   4       4060.48       3906.84        91.35 o                         
   2  10   4       8667.72       8592.74       156.10 o                         
   3  10   4         84.65         40.88        17.02 o                         
   4  10   4         72.42         12.93        21.78 o                         
   5  10   4         63.51         75.89        19.77 o                         
   6  10   4        643.04        649.84        42.11 o                         
   7  10   4        138.70        169.10        31.03 o                         
   8  10   4         81.53         26.42        24.49 o                         
   9  10   4         51.38         59.95        19.03 o                         
 -11  11   4         18.98         31.59        16.72 o                         
 -10  11   4          3.25         14.23        15.91 o                         
  -9  11   4        557.96        528.90        38.02 o                         
  -8  11   4        854.90        774.53        46.27 o                         
  -7  11   4        444.90        355.82        33.78 o                         
  -6  11   4          7.98         15.16        21.44 o                         
  -5  11   4       1326.63       1328.67        48.98 o                         
  -4  11   4       3830.69       3910.04        94.62 o                         
  -3  11   4        547.00        635.68        29.10 o                         
  -2  11   4      11018.32      10395.83       161.71 o                         
  -1  11   4        638.61        680.05        28.73 o                         
   0  11   4       2379.71       2381.78        46.65 o                         
   1  11   4         50.66         34.75        17.62 o                         
   2  11   4       2412.74       2257.92        61.36 o                         
   3  11   4        128.82        112.76        21.67 o                         
   4  11   4        926.86        934.42        45.49 o                         
   5  11   4          5.44        -24.34        24.34 o                         
   6  11   4        888.44        852.28        49.13 o                         
   7  11   4          2.14          0.00        26.13 o                         
   8  11   4         78.99         88.23        22.71 o                         
   9  11   4          0.00        -22.22        22.22 o                         
 -11  12   4         49.94         47.53        17.28 o                         
 -10  12   4        101.21        113.39        22.97 o                         
  -9  12   4        180.01        186.01        28.02 o                         
  -8  12   4       4879.11       4610.01       133.28 o                         
  -7  12   4         58.79         93.58        16.58 o                         
  -6  12   4        193.49        258.23        26.80 o                         
  -5  12   4          2.37          0.00        18.06 o                         
  -4  12   4       1339.82       1438.94        47.68 o                         
  -3  12   4       2308.42       2392.46        70.73 o                         
  -2  12   4       2276.08       2123.23        64.33 o                         
  -1  12   4         32.51         -8.73        16.72 o                         
   0  12   4        267.96        225.23        13.97 o                         
   1  12   4        949.32        998.67        37.69 o                         
   2  12   4        584.03        663.26        34.75 o                         
   3  12   4        774.81        730.30        37.65 o                         
   4  12   4        332.97        328.43        30.59 o                         
   5  12   4        568.88        533.21        39.17 o                         
   6  12   4        158.61        123.13        30.14 o                         
   7  12   4         16.23         20.14        26.02 o                         
   8  12   4         71.83        104.55        22.60 o                         
   9  12   4        227.65        278.22        24.49 o                         
 -11  13   4        242.36        278.52        23.41 o                         
 -10  13   4         19.44         20.52        23.75 o                         
  -9  13   4         27.88         54.74        22.49 o                         
  -8  13   4        134.65        155.31        29.73 o                         
  -7  13   4        446.85        403.32        33.78 o                         
  -6  13   4          1.60        -18.47        24.05 o                         
  -5  13   4         95.47        114.62        18.92 o                         
  -4  13   4       1257.35       1147.86        42.15 o                         
  -3  13   4        706.03        676.34        31.55 o                         
  -2  13   4       2970.74       3102.28        79.39 o                         
  -1  13   4       2228.75       2221.87        65.26 o                         
   0  13   4          6.11         14.51        10.70 o                         
   1  13   4        902.98        941.25        37.17 o                         
   2  13   4       2034.34       2148.02        61.29 o                         
   3  13   4        919.81        912.15        41.92 o                         
   4  13   4         11.89         -2.79        24.34 o                         
   5  13   4          9.07          9.40        26.05 o                         
   6  13   4          0.26        -23.64        28.47 o                         
   7  13   4        220.07        200.32        28.91 o                         
   8  13   4          0.99        -19.92        19.92 o                         
   9  13   4          0.22         26.57        15.39 o                         
 -11  14   4         37.37         34.56        15.76 o                         
 -10  14   4         60.48         61.62        18.32 o                         
  -9  14   4        141.05         66.19        26.24 o                         
  -8  14   4         38.62         63.07        22.45 o                         
  -7  14   4         34.84         12.00        25.12 o                         
  -6  14   4        391.43        390.83        32.11 o                         
  -5  14   4          0.91         -7.10        16.87 o                         
  -4  14   4        388.31        413.84        29.10 o                         
  -3  14   4         42.76         45.12        16.13 o                         
  -2  14   4        246.35        249.60        24.68 o                         
  -1  14   4         35.60         57.27        15.65 o                         
   0  14   4        952.74        897.79        41.98 o                         
   1  14   4        896.31        957.35        39.17 o                         
   2  14   4         19.12         15.91        14.94 o                         
   3  14   4        501.45        390.20        31.70 o                         
   4  14   4        325.52        346.57        30.77 o                         
   5  14   4        768.55        819.39        47.31 o                         
   6  14   4        243.13        196.75        30.66 o                         
   7  14   4          3.24         -6.62        22.45 o                         
   8  14   4        228.86        240.50        28.39 o                         
   9  14   4        307.03        308.51        26.72 o                         
 -11  15   4        103.48        109.90        18.58 o                         
 -10  15   4         11.82         12.15        21.30 o                         
  -9  15   4          7.09        -11.89        23.41 o                         
  -8  15   4        478.85        509.39        37.98 o                         
  -7  15   4       3482.86       3365.82        92.36 o                         
  -6  15   4        102.91         95.81        19.51 o                         
  -5  15   4          1.69        -12.19        19.07 o                         
  -4  15   4          0.89        -15.01        19.55 o                         
  -3  15   4        261.72        307.66        24.23 o                         
  -2  15   4       4381.73       4537.02       102.32 o                         
  -1  15   4       1946.87       2009.28        53.41 o                         
   0  15   4       4008.91       4379.18       107.80 o                         
   1  15   4        191.15        174.23        20.85 o                         
   2  15   4          1.70         31.59        16.28 o                         
   3  15   4          4.98         20.52        13.90 o                         
   4  15   4          0.01         29.10        18.10 o                         
   5  15   4        170.16        140.04        27.87 o                         
   6  15   4        458.49        487.91        39.14 o                         
   7  15   4        677.61        610.03        42.78 o                         
   8  15   4         56.50         42.48        18.03 o                         
   9  15   4         27.16          1.93        18.92 o                         
 -11  16   4          9.92         20.81        15.28 o                         
 -10  16   4         49.79         73.59        19.88 o                         
  -9  16   4         12.65          5.83        25.16 o                         
  -8  16   4        147.93        178.69        25.38 o                         
  -7  16   4          0.91        -12.30        24.23 o                         
  -6  16   4        678.04        721.46        41.59 o                         
  -5  16   4        927.51        958.28        45.90 o                         
  -4  16   4        191.05        175.50        21.52 o                         
  -3  16   4         99.38        129.74        18.03 o                         
  -2  16   4         87.89        102.99        17.17 o                         
  -1  16   4        101.45         81.84        15.98 o                         
   0  16   4       2406.66       2612.04        87.26 o                         
   1  16   4         57.28         66.60        16.61 o                         
   2  16   4          1.49          7.06        20.37 o                         
   3  16   4         79.46         53.00        20.74 o                         
   4  16   4        151.16        117.29        26.61 o                         
   5  16   4         92.90        107.04        24.05 o                         
   6  16   4         22.65         84.07        22.41 o                         
   7  16   4        334.19        321.63        33.11 o                         
   8  16   4        337.26        340.85        30.51 o                         
   9  16   4         32.07         36.39        15.42 o                         
 -10  17   4         34.05         28.65        18.17 o                         
  -9  17   4          1.99         -9.55        17.65 o                         
  -8  17   4        411.93        406.48        35.90 o                         
  -7  17   4          1.44          8.29        21.33 o                         
  -6  17   4       1210.00       1002.73        49.99 o                         
  -5  17   4        149.40        102.13        21.15 o                         
  -4  17   4         10.34         -4.65        18.55 o                         
  -3  17   4         89.69         74.22        16.06 o                         
  -2  17   4        389.47        520.99        30.22 o                         
  -1  17   4        240.84        237.30        21.93 o                         
   0  17   4        422.10        411.36        20.08 o                         
   1  17   4         22.91         40.10        13.86 o                         
   2  17   4        173.90        181.26        23.56 o                         
   3  17   4        117.30        107.71        20.92 o                         
   4  17   4         19.85         24.42        20.55 o                         
   5  17   4        710.46        595.13        42.33 o                         
   6  17   4          0.38          6.80        25.50 o                         
   7  17   4         83.52         51.03        25.53 o                         
   8  17   4        281.62        303.87        31.74 o                         
   9  17   4        197.28        213.22        20.29 o                         
 -10  18   4          1.78         43.37        15.01 o                         
  -9  18   4        244.51        226.34        28.77 o                         
  -8  18   4         31.08         14.57        21.74 o                         
  -7  18   4          0.73          8.36        21.52 o                         
  -6  18   4        468.02        459.48        37.54 o                         
  -5  18   4        420.10        383.59        32.00 o                         
  -4  18   4          4.54         12.04        17.54 o                         
  -3  18   4        525.26        609.74        33.52 o                         
  -2  18   4        197.29        212.88        21.33 o                         
  -1  18   4        111.74        123.06        18.10 o                         
   0  18   4        689.70        756.14        29.27 o                         
   1  18   4          1.20         -2.34        20.52 o                         
   2  18   4         10.63         32.30        15.13 o                         
   3  18   4       1430.20       1368.88        54.78 o                         
   4  18   4         59.73         47.91        22.71 o                         
   5  18   4          4.16        -25.57        25.57 o                         
   6  18   4         14.38         20.40        23.53 o                         
   7  18   4          1.92        -18.77        29.70 o                         
   8  18   4        176.46        160.44        27.21 o                         
   9  18   4         36.90         28.62        14.12 o                         
 -10  19   4          3.45         -2.08        18.81 o                         
  -9  19   4        253.92        231.32        28.36 o                         
  -8  19   4        412.60        420.79        34.90 o                         
  -7  19   4       2279.05       2271.93        76.82 o                         
  -6  19   4         99.09        122.01        22.04 o                         
  -5  19   4         64.53         19.29        26.28 o                         
  -4  19   4        323.52        400.68        28.91 o                         
  -3  19   4        223.75        326.42        23.53 o                         
  -2  19   4       1215.32       1243.52        46.09 o                         
  -1  19   4         24.18         18.29        14.27 o                         
   0  19   4         75.57         59.18        12.48 o                         
   1  19   4         27.71         39.14        15.98 o                         
   2  19   4          5.55         33.60        13.83 o                         
   3  19   4          0.33          0.00        22.60 o                         
   4  19   4        229.09        231.84        28.25 o                         
   5  19   4         51.45         67.72        18.36 o                         
   6  19   4          3.36          3.38        23.64 o                         
   7  19   4          4.30          9.18        24.27 o                         
   8  19   4         10.72         19.21        15.20 o                         
 -10  20   4         91.24         74.18        18.47 o                         
  -9  20   4         49.12         44.12        17.39 o                         
  -8  20   4         10.55         28.51        18.21 o                         
  -7  20   4         22.71         25.31        27.21 o                         
  -6  20   4       1312.07       1203.90        55.38 o                         
  -5  20   4         99.17        109.53        24.34 o                         
  -4  20   4         83.42         45.01        20.92 o                         
  -3  20   4        227.67        235.29        24.12 o                         
  -2  20   4        103.24        149.85        19.51 o                         
  -1  20   4        201.53        198.28        21.04 o                         
   0  20   4        183.12        187.18        15.33 o                         
   1  20   4         10.56         17.91        18.99 o                         
   2  20   4        457.36        443.09        33.75 o                         
   3  20   4         80.61         94.21        21.89 o                         
   4  20   4          2.79         17.36        20.11 o                         
   5  20   4          4.37         10.22        27.02 o                         
   6  20   4         11.66         20.07        20.81 o                         
   7  20   4          7.63         27.80        15.65 o                         
   8  20   4        120.26        140.15        20.92 o                         
 -10  21   4         55.46         61.06        16.50 o                         
  -9  21   4        193.95        178.73        25.61 o                         
  -8  21   4        205.73        212.22        29.36 o                         
  -7  21   4          0.78        -12.64        23.67 o                         
  -6  21   4          8.36          3.08        26.42 o                         
  -5  21   4         89.43         61.99        20.33 o                         
  -4  21   4        284.96        326.35        31.03 o                         
  -3  21   4        781.45        802.81        41.70 o                         
  -2  21   4        292.10        352.03        27.43 o                         
  -1  21   4          9.66         48.13        15.31 o                         
   0  21   4        485.58        545.70        23.80 o                         
   1  21   4       1030.58       1152.17        49.13 o                         
   2  21   4        297.73        303.23        29.88 o                         
   3  21   4          8.41         26.80        17.62 o                         
   4  21   4        368.95        324.16        36.57 o                         
   5  21   4          1.40        -17.10        25.35 o                         
   6  21   4          0.05          4.42        19.70 o                         
   7  21   4          2.71         -2.90        22.15 o                         
   8  21   4        178.80        201.70        25.61 o                         
 -10  22   4         31.95         35.16        15.01 o                         
  -9  22   4          0.25         19.59        21.07 o                         
  -8  22   4          4.59          5.87        20.78 o                         
  -7  22   4         92.28        123.87        23.49 o                         
  -6  22   4        418.23        442.05        33.89 o                         
  -5  22   4         48.76         77.30        20.89 o                         
  -4  22   4          4.41        -13.90        23.75 o                         
  -3  22   4         87.56        111.16        23.60 o                         
  -2  22   4        876.67        973.29        45.34 o                         
  -1  22   4          2.12         14.64        15.68 o                         
   0  22   4        188.97        174.65        16.94 o                         
   1  22   4          0.08          0.00        19.29 o                         
   2  22   4        132.17        128.37        24.64 o                         
   3  22   4        644.43        630.29        43.71 o                         
   4  22   4          0.37          6.73        25.09 o                         
   5  22   4          9.28         10.26        25.79 o                         
   6  22   4         20.05         -3.23        28.51 o                         
   7  22   4         42.31         22.22        21.78 o                         
   8  22   4          1.26        -10.11        18.66 o                         
 -10  23   4         18.13         26.05        13.79 o                         
  -9  23   4          0.61          0.00        17.47 o                         
  -8  23   4        328.48        330.14        31.48 o                         
  -7  23   4        920.92        909.96        48.91 o                         
  -6  23   4         73.09         35.72        24.05 o                         
  -5  23   4        479.82        410.72        37.57 o                         
  -4  23   4         26.96         17.17        19.59 o                         
  -3  23   4        205.60        220.06        26.72 o                         
  -2  23   4         58.04         76.11        17.65 o                         
  -1  23   4          0.01          7.66        20.26 o                         
   0  23   4        404.59        386.16        21.94 o                         
   1  23   4       1383.05       1382.22        55.93 o                         
   2  23   4         17.71          3.05        26.13 o                         
   3  23   4        570.20        527.97        40.25 o                         
   4  23   4         85.63         83.66        20.11 o                         
   5  23   4        382.13        247.19        35.72 o                         
   6  23   4        237.00        245.70        29.14 o                         
   7  23   4         23.65         39.06        17.77 o                         
   8  23   4         69.31         78.98        18.06 o                         
 -10  24   4         12.13         32.97        12.38 o                         
  -9  24   4         93.75         67.64        18.62 o                         
  -8  24   4          0.02          2.79        23.67 o                         
  -7  24   4       1334.85       1182.12        56.60 o                         
  -6  24   4        392.35        360.51        34.64 o                         
  -5  24   4          5.02         -3.08        23.71 o                         
  -4  24   4          1.72          8.85        24.45 o                         
  -3  24   4         78.20         67.23        20.48 o                         
  -2  24   4         63.50         89.98        19.40 o                         
  -1  24   4       1216.98       1268.83        52.07 o                         
   0  24   4         43.22         35.20        18.10 o                         
   1  24   4        439.50        362.48        35.94 o                         
   2  24   4       5675.01       5748.28       150.37 o                         
   3  24   4        150.77        108.15        25.46 o                         
   4  24   4        431.27        396.04        39.21 o                         
   5  24   4         54.26        105.62        22.60 o                         
   6  24   4         44.29         45.34        21.22 o                         
   7  24   4         74.90         94.55        22.41 o                         
   8  24   4        479.25        536.71        29.58 o                         
  -9  25   4          4.94        -24.49        24.49 o                         
  -8  25   4          0.02        -10.67        24.75 o                         
  -7  25   4        253.33        161.52        29.03 o                         
  -6  25   4       1182.05       1153.92        54.67 o                         
  -5  25   4        132.99        135.47        25.46 o                         
  -4  25   4        527.60        426.07        35.20 o                         
  -3  25   4          3.27         11.56        23.12 o                         
  -2  25   4        115.71        113.88        22.52 o                         
  -1  25   4        752.89        847.08        44.71 o                         
   0  25   4        291.37        345.94        22.64 o                         
   1  25   4       1068.33        983.10        50.69 o                         
   2  25   4        114.65         81.91        27.09 o                         
   3  25   4        439.90        457.28        35.86 o                         
   4  25   4        934.08        962.77        50.69 o                         
   5  25   4         56.49        104.17        24.19 o                         
   6  25   4         98.46         99.68        24.12 o                         
   7  25   4         82.39         84.51        20.63 o                         
   8  25   4          1.22         10.89        14.83 o                         
  -9  26   4         34.60         32.04        17.24 o                         
  -8  26   4         40.62         20.40        23.67 o                         
  -7  26   4        125.51        110.38        26.16 o                         
  -6  26   4         11.47        -12.56        31.07 o                         
  -5  26   4         13.24          6.32        23.60 o                         
  -4  26   4         23.77         24.60        26.46 o                         
  -3  26   4         11.09         14.87        20.37 o                         
  -2  26   4         17.87         -5.80        25.24 o                         
  -1  26   4         23.33         11.45        26.83 o                         
   0  26   4        818.28        842.26        32.68 o                         
   1  26   4        133.24        142.83        28.73 o                         
   2  26   4         58.36         61.69        20.66 o                         
   3  26   4        580.45        596.13        44.08 o                         
   4  26   4        496.52        436.81        37.65 o                         
   5  26   4         37.96         82.58        24.01 o                         
   6  26   4          3.86         32.56        17.47 o                         
   7  26   4         24.60         17.91        24.12 o                         
  -9  27   4          4.63          1.75        18.92 o                         
  -8  27   4         36.35         -7.25        24.79 o                         
  -7  27   4         36.33         61.17        18.36 o                         
  -6  27   4         70.02         43.41        22.93 o                         
  -5  27   4         13.55         14.75        20.78 o                         
  -4  27   4         18.17        -18.73        30.59 o                         
  -3  27   4         41.83         87.23        22.89 o                         
  -2  27   4          3.46        -14.90        22.08 o                         
  -1  27   4         35.65         11.78        26.68 o                         
   0  27   4        165.18        217.53        24.34 o                         
   1  27   4        629.01        585.65        41.77 o                         
   2  27   4         82.60         82.95        24.68 o                         
   3  27   4       1498.78       1479.86        65.89 o                         
   4  27   4        232.23        236.89        30.10 o                         
   5  27   4        112.59        129.15        24.98 o                         
   6  27   4        174.34        180.85        25.94 o                         
   7  27   4          0.01          4.16        17.10 o                         
  -9  28   4         19.76          3.20        19.66 o                         
  -8  28   4         19.85         37.95        19.03 o                         
  -7  28   4        451.99        443.91        36.68 o                         
  -6  28   4         70.59         71.02        20.40 o                         
  -5  28   4         79.54        115.58        24.27 o                         
  -4  28   4          3.46         31.52        17.43 o                         
  -3  28   4         74.90         78.53        25.98 o                         
  -2  28   4        243.74        256.07        32.37 o                         
  -1  28   4       3688.94       4054.28       121.16 o                         
   0  28   4       1495.78       1494.33        93.25 o                         
   1  28   4        131.13        138.22        25.27 o                         
   2  28   4        444.83        503.52        39.99 o                         
   3  28   4         24.27         63.85        23.49 o                         
   4  28   4         13.70         37.80        19.51 o                         
   5  28   4         22.96          3.08        24.01 o                         
   6  28   4          8.98         15.54        22.00 o                         
   7  28   4         45.52         20.85        23.15 o                         
  -9  29   4         16.39         -2.82        17.54 o                         
  -8  29   4        233.34        226.19        25.46 o                         
  -7  29   4          1.36         -7.92        24.64 o                         
  -6  29   4         95.73        134.54        24.42 o                         
  -5  29   4        308.42        254.06        32.48 o                         
  -4  29   4        146.78        155.91        27.02 o                         
  -3  29   4        160.92        165.31        27.24 o                         
  -2  29   4        778.70        910.82        49.84 o                         
  -1  29   4         34.15         21.63        27.47 o                         
   0  29   4        859.85        973.84        68.64 o                         
   1  29   4         15.66         16.95        27.35 o                         
   2  29   4         92.97        141.41        25.24 o                         
   3  29   4        476.37        419.30        40.18 o                         
   4  29   4         60.14         73.96        22.41 o                         
   5  29   4        261.37        267.44        28.47 o                         
   6  29   4        144.57        173.27        23.15 o                         
   7  29   4          1.17        -18.29        18.29 o                         
  -8  30   4         24.23          3.90        19.33 o                         
  -7  30   4         41.81         46.72        20.29 o                         
  -6  30   4        599.45        543.58        38.84 o                         
  -5  30   4          0.10        -18.43        27.13 o                         
  -4  30   4          2.84          9.44        22.49 o                         
  -3  30   4        265.30        271.61        31.29 o                         
  -2  30   4       2524.68       2562.27        81.43 o                         
  -1  30   4        609.79        651.59        44.19 o                         
   0  30   4       2774.58       2871.47        62.72 o                         
   1  30   4        695.32        708.71        48.17 o                         
   2  30   4        169.07        150.41        28.51 o                         
   3  30   4         81.84         87.23        28.21 o                         
   4  30   4        329.06        251.35        30.62 o                         
   5  30   4          0.25          0.00        24.79 o                         
   6  30   4         22.12         54.04        17.65 o                         
  -8  31   4          0.02         -3.53        16.61 o                         
  -7  31   4        106.11         81.36        20.18 o                         
  -6  31   4         82.75         71.58        21.33 o                         
  -5  31   4         34.40         22.00        19.47 o                         
  -4  31   4          7.90        -12.45        23.34 o                         
  -3  31   4          3.94         -3.16        21.63 o                         
  -2  31   4        608.26        534.96        40.10 o                         
  -1  31   4        368.32        427.18        35.53 o                         
   0  31   4        412.04        461.02        26.90 o                         
   1  31   4        393.40        449.29        38.91 o                         
   2  31   4         45.29         45.19        20.22 o                         
   3  31   4          2.31        -23.45        23.45 o                         
   4  31   4        132.62        126.10        22.49 o                         
   5  31   4         22.08         37.05        18.10 o                         
   6  31   4         14.31         -2.04        19.44 o                         
  -8  32   4         20.76         15.76        17.13 o                         
  -7  32   4        128.89         92.91        22.15 o                         
  -6  32   4        502.92        418.74        31.70 o                         
  -5  32   4         40.41        -14.49        22.67 o                         
  -4  32   4        328.46        265.06        30.77 o                         
  -3  32   4          2.24         21.89        23.19 o                         
  -2  32   4         63.68         22.08        30.07 o                         
  -1  32   4       1993.91       1887.30        69.91 o                         
   0  32   4         21.69          3.80        18.55 o                         
   1  32   4         51.84         45.27        25.61 o                         
   2  32   4         71.39         64.48        24.86 o                         
   3  32   4         53.91         57.38        21.78 o                         
   4  32   4         39.91         42.70        19.40 o                         
   5  32   4         70.54        103.77        19.59 o                         
   6  32   4        405.15        399.86        28.69 o                         
  -7  33   4         63.05         39.88        18.14 o                         
  -6  33   4        177.25        200.21        25.31 o                         
  -5  33   4        245.75        278.18        30.25 o                         
  -4  33   4         13.36          0.00        21.85 o                         
  -3  33   4        121.59        104.55        21.04 o                         
  -2  33   4        108.92        116.40        23.53 o                         
  -1  33   4        271.57        250.42        32.41 o                         
   0  33   4        596.43        576.38        67.12 o                         
   1  33   4          7.69        -13.38        27.58 o                         
   2  33   4          9.29         41.18        16.09 o                         
   3  33   4         65.58         42.93        23.23 o                         
   4  33   4          1.68         -2.75        23.15 o                         
   5  33   4         30.07         54.67        20.37 o                         
   6  33   4         39.14         49.13        15.24 o                         
  -7  34   4         19.05        -10.78        22.45 o                         
  -6  34   4         25.74         -4.57        22.19 o                         
  -5  34   4         57.19         82.73        18.73 o                         
  -4  34   4         16.33        -17.21        23.27 o                         
  -3  34   4         23.97         26.95        27.91 o                         
  -2  34   4        327.02        325.98        31.59 o                         
  -1  34   4        177.82        157.92        25.09 o                         
   0  34   4          7.08          6.97        43.63 o                         
   1  34   4          3.69         41.29        17.80 o                         
   2  34   4        234.28        219.72        32.30 o                         
   3  34   4          1.18        -14.61        20.44 o                         
   4  34   4        124.70         97.63        25.35 o                         
   5  34   4        267.24        282.72        25.01 o                         
  -7  35   4        290.91        297.18        23.04 o                         
  -6  35   4          4.44         37.80        13.49 o                         
  -5  35   4        225.71        188.28        25.64 o                         
  -4  35   4        208.51        214.89        23.97 o                         
  -3  35   4          0.63         -2.90        21.00 o                         
  -2  35   4        197.96        189.84        29.14 o                         
  -1  35   4         42.48         51.88        18.51 o                         
   0  35   4         91.77        118.39        16.56 o                         
   1  35   4         67.27         71.36        21.00 o                         
   2  35   4          0.22         16.02        17.88 o                         
   3  35   4         97.54         65.97        20.59 o                         
   4  35   4          5.12        -23.08        23.08 o                         
   5  35   4         10.64         12.90        18.73 o                         
  -6  36   4          0.00        -15.05        15.05 o                         
  -5  36   4          2.67        -20.66        20.66 o                         
  -4  36   4          9.31         20.59        21.22 o                         
  -3  36   4         36.27         14.68        19.77 o                         
  -2  36   4         10.65         14.23        22.97 o                         
  -1  36   4          0.25          2.90        22.52 o                         
   0  36   4          5.26        -16.20        16.20 o                         
   1  36   4          4.10         22.04        18.92 o                         
   2  36   4          8.64          2.82        22.11 o                         
   3  36   4          5.89          5.13        19.14 o                         
   4  36   4          7.63         -2.16        18.88 o                         
   5  36   4         22.49         17.10        13.27 o                         
  -6  37   4         19.85         14.53        14.01 o                         
  -5  37   4         11.13          6.28        17.39 o                         
  -4  37   4         26.70         49.50        16.20 o                         
  -3  37   4         29.66         24.19        14.27 o                         
  -2  37   4          0.50          2.71        22.11 o                         
  -1  37   4        111.52        102.43        21.18 o                         
   0  37   4        123.55        174.19        15.77 o                         
   1  37   4         20.32          2.82        26.16 o                         
   2  37   4          6.42         -7.92        21.96 o                         
   3  37   4          5.13          9.37        15.31 o                         
   4  37   4          0.45        -15.35        17.36 o                         
  -6  38   4        135.26        129.74        17.91 o                         
  -5  38   4        104.86        122.79        19.03 o                         
  -4  38   4         28.57         48.32        15.01 o                         
  -3  38   4        131.42        143.01        22.60 o                         
  -2  38   4         26.29          7.58        22.78 o                         
  -1  38   4         92.13        118.60        23.27 o                         
   0  38   4         74.09         92.11        14.76 o                         
   1  38   4        107.52        158.44        22.45 o                         
   2  38   4         12.04         17.02        18.99 o                         
   3  38   4          0.00        -14.79        19.92 o                         
   4  38   4         14.94         16.69        17.17 o                         
  -5  39   4          0.32         -4.94        15.35 o                         
  -4  39   4         52.11         55.45        15.54 o                         
  -3  39   4         46.79         57.38        16.72 o                         
  -2  39   4        230.10        285.54        26.50 o                         
  -1  39   4          0.24          9.55        19.10 o                         
   0  39   4          6.37         -8.96        14.13 o                         
   1  39   4         15.23         19.40        21.67 o                         
   2  39   4         42.88         60.13        13.86 o                         
   3  39   4         38.29         32.33        15.31 o                         
  -5  40   4          8.84         -6.99        16.13 o                         
  -4  40   4          9.24          3.49        15.01 o                         
  -3  40   4          3.58         21.18        11.56 o                         
  -2  40   4        292.31        279.34        26.57 o                         
  -1  40   4         81.71         62.48        19.88 o                         
   0  40   4          0.97          3.15        12.81 o                         
   1  40   4          7.31        -10.93        20.85 o                         
   2  40   4          0.97        -13.64        17.77 o                         
   3  40   4         54.57         66.08        14.64 o                         
  -4  41   4          0.22        -11.97        14.49 o                         
  -3  41   4          0.41          8.73        15.31 o                         
  -2  41   4         16.15         17.06        17.69 o                         
  -1  41   4        126.99        124.84        18.62 o                         
   0  41   4         15.91         27.53        10.51 o                         
   1  41   4         21.62          9.63        18.81 o                         
   2  41   4         58.41         33.63        14.27 o                         
  -3  42   4         17.79          7.43        17.43 o                         
  -2  42   4          0.01         29.62        10.59 o                         
  -1  42   4         91.84         99.98        15.68 o                         
   0  42   4         94.85        108.78        16.71 o                         
   1  42   4         97.14         87.00        14.83 o                         
  -1  43   4          3.70         17.24        12.41 o                         
   0  43   4         84.42        100.05        24.10 o                         
 -11   1   5        124.20        128.33        22.37 o                         
 -10   1   5          0.35         -2.90        23.49 o                         
  -9   1   5        334.59        323.82        34.90 o                         
  -8   1   5        223.83        175.76        28.32 o                         
  -7   1   5          2.56          8.33        21.00 o                         
  -6   1   5        525.38        672.58        36.42 o                         
  -5   1   5        908.37       1044.09        41.37 o                         
  -4   1   5        409.25        422.09        26.46 o                         
  -3   1   5         47.33         63.22        13.68 o                         
  -2   1   5        608.42        493.74        24.16 o                         
  -1   1   5        614.29        611.78        25.31 o                         
   0   1   5         41.66         31.80         9.61 o                         
   1   1   5        130.17        153.64        18.17 o                         
   2   1   5         44.65         48.65        17.43 o                         
   3   1   5        188.39        207.57        21.70 o                         
   4   1   5        111.25         96.63        21.18 o                         
   5   1   5         15.98         50.81        18.06 o                         
   6   1   5        162.74        191.92        29.66 o                         
   7   1   5        341.85        372.10        36.87 o                         
   8   1   5        362.00        398.34        35.60 o                         
   9   1   5         53.17         38.73        15.54 o                         
 -11   2   5        100.44        112.95        20.18 o                         
 -10   2   5          1.16        -11.63        22.89 o                         
  -9   2   5        284.97        308.77        34.42 o                         
  -8   2   5          2.86          3.12        20.37 o                         
  -7   2   5        169.68        141.19        23.08 o                         
  -6   2   5        325.03        311.00        25.94 o                         
  -5   2   5       3031.30       3634.53        95.59 o                         
  -4   2   5          2.49         10.22        15.61 o                         
  -3   2   5        677.75        684.11        29.14 o                         
  -2   2   5        285.46        274.28        19.66 o                         
  -1   2   5         63.38         49.76        12.75 o                         
   0   2   5          9.49         16.49        10.62 o                         
   1   2   5       1416.70       1441.50        44.41 o                         
   2   2   5         39.78         69.02        16.32 o                         
   3   2   5         47.20         83.44        15.65 o                         
   4   2   5         60.35         70.54        19.18 o                         
   5   2   5        899.90        902.60        47.91 o                         
   6   2   5        310.09        315.01        34.12 o                         
   7   2   5       3025.17       3027.13        92.58 o                         
   8   2   5         91.83         78.72        21.93 o                         
   9   2   5         20.06         -8.59        20.55 o                         
 -11   3   5        229.32        234.59        23.67 o                         
 -10   3   5        149.72        121.72        20.92 o                         
  -9   3   5        365.11        206.27        30.96 o                         
  -8   3   5          0.00         18.66        24.08 o                         
  -7   3   5         17.75          0.00        20.55 o                         
  -6   3   5       1115.97       1320.75        50.69 o                         
  -5   3   5       2152.46       2504.66        77.04 o                         
  -4   3   5        101.41         83.55        16.17 o                         
  -3   3   5         10.66         30.66        12.41 o                         
  -2   3   5        103.86         94.07        15.76 o                         
  -1   3   5         45.80         42.59        12.08 o                         
   0   3   5        125.95        122.96        11.17 o                         
   1   3   5         22.22          1.64        18.36 o                         
   2   3   5         63.92         45.60        15.83 o                         
   3   3   5        993.62        926.02        41.48 o                         
   4   3   5        277.63        239.42        26.35 o                         
   5   3   5        236.21        202.51        29.92 o                         
   6   3   5       1833.78       1909.60        72.62 o                         
   7   3   5          3.75        -20.14        32.93 o                         
   8   3   5        111.20        127.51        29.99 o                         
   9   3   5          8.69        -17.02        21.30 o                         
 -11   4   5        166.23        179.84        20.81 o                         
 -10   4   5         61.63         73.07        19.62 o                         
  -9   4   5        671.44        660.65        43.97 o                         
  -8   4   5        247.46        240.83        32.00 o                         
  -7   4   5        116.02        161.04        24.05 o                         
  -6   4   5         72.75         90.39        19.51 o                         
  -5   4   5        607.83        697.97        34.68 o                         
  -4   4   5         55.33         46.31        14.94 o                         
  -3   4   5        692.72        797.91        32.45 o                         
  -2   4   5       2782.90       3003.64        71.92 o                         
  -1   4   5       1876.45       1834.68        54.89 o                         
   0   4   5        415.03        397.30        16.82 o                         
   1   4   5       3474.17       3203.37        81.28 o                         
   2   4   5          9.71          7.69        20.37 o                         
   3   4   5        390.97        379.05        26.72 o                         
   4   4   5       1289.50       1238.54        50.77 o                         
   5   4   5          0.53        -21.59        27.06 o                         
   6   4   5        166.83        181.70        30.40 o                         
   7   4   5         97.65        114.10        27.69 o                         
   8   4   5          0.58         21.48        19.03 o                         
   9   4   5         35.03         49.13        18.14 o                         
 -11   5   5          4.68          0.00        18.36 o                         
 -10   5   5        574.23        557.67        36.87 o                         
  -9   5   5          3.56          0.00        23.38 o                         
  -8   5   5       1667.96       1581.32        62.29 o                         
  -7   5   5         32.63         62.14        20.37 o                         
  -6   5   5        111.38        115.66        20.33 o                         
  -5   5   5          0.74         10.37        18.21 o                         
  -4   5   5        189.73        185.79        21.70 o                         
  -3   5   5         82.35        107.37        17.28 o                         
  -2   5   5       1126.06       1145.26        36.57 o                         
  -1   5   5        638.43        609.55        26.95 o                         
   0   5   5          0.99          8.01        10.82 o                         
   1   5   5          6.30         13.49        18.62 o                         
   2   5   5       2254.89       2346.48        74.03 o                         
   3   5   5        472.40        482.00        30.77 o                         
   4   5   5          3.35         -5.43        24.49 o                         
   5   5   5        303.62        312.41        33.45 o                         
   6   5   5        934.04        825.56        50.32 o                         
   7   5   5        288.32        281.45        32.97 o                         
   8   5   5         18.94         75.63        22.56 o                         
   9   5   5         57.36         49.91        17.32 o                         
 -11   6   5          0.82        -10.67        19.66 o                         
 -10   6   5         95.41        102.35        21.82 o                         
  -9   6   5          0.81         12.71        22.89 o                         
  -8   6   5          4.35         12.52        26.20 o                         
  -7   6   5         11.73         43.63        15.98 o                         
  -6   6   5       2091.79       2129.58        64.22 o                         
  -5   6   5          3.88         -6.32        20.29 o                         
  -4   6   5       3360.72       3697.34        90.35 o                         
  -3   6   5       2734.55       3145.54        78.75 o                         
  -2   6   5        371.26        432.98        23.60 o                         
  -1   6   5        718.73        748.81        29.14 o                         
   0   6   5        624.71        557.35        19.73 o                         
   1   6   5          1.94         -1.71        18.81 o                         
   2   6   5       4418.68       4314.55       104.17 o                         
   3   6   5        328.86        441.01        30.66 o                         
   4   6   5       1086.67       1016.25        47.72 o                         
   5   6   5         70.79         77.12        25.09 o                         
   6   6   5         23.17         36.09        23.86 o                         
   7   6   5        125.19        129.19        24.83 o                         
   8   6   5        384.73        415.29        34.53 o                         
   9   6   5          5.57         50.43        12.12 o                         
 -11   7   5          2.53          6.99        16.69 o                         
 -10   7   5         36.79         14.09        25.64 o                         
  -9   7   5        167.08        158.18        26.13 o                         
  -8   7   5       1310.52       1285.11        58.83 o                         
  -7   7   5        613.06        552.73        39.06 o                         
  -6   7   5       2159.96       2133.38        65.93 o                         
  -5   7   5        994.43       1047.47        42.70 o                         
  -4   7   5       1347.19       1426.67        47.01 o                         
  -3   7   5       2893.65       2779.94        74.22 o                         
  -2   7   5         16.15         34.38        13.16 o                         
  -1   7   5        760.01        786.01        30.29 o                         
   0   7   5       1872.43       1715.51        78.68 o                         
   1   7   5        881.41        774.90        35.12 o                         
   2   7   5         89.58         81.32        22.78 o                         
   3   7   5        255.66        253.58        24.57 o                         
   4   7   5        531.45        567.26        36.68 o                         
   5   7   5        445.58        476.91        38.76 o                         
   6   7   5        399.66        321.18        35.49 o                         
   7   7   5          2.12        -20.00        27.06 o                         
   8   7   5          4.40         -8.55        24.72 o                         
   9   7   5         88.77        105.62        20.26 o                         
 -11   8   5          0.20         -6.17        19.14 o                         
 -10   8   5         20.41         40.84        19.10 o                         
  -9   8   5         73.77         88.31        25.76 o                         
  -8   8   5         97.68        113.39        26.76 o                         
  -7   8   5        484.49        523.10        37.05 o                         
  -6   8   5        252.47        189.51        27.76 o                         
  -5   8   5        600.80        590.49        33.30 o                         
  -4   8   5        177.26        129.04        17.73 o                         
  -3   8   5        596.53        746.80        32.48 o                         
  -2   8   5        250.20        244.18        20.03 o                         
  -1   8   5        556.09        573.95        27.32 o                         
   0   8   5         79.90         67.36        35.59 o                         
   1   8   5        575.89        559.56        31.52 o                         
   2   8   5         71.05         36.09        16.76 o                         
   3   8   5        490.20        504.00        32.78 o                         
   4   8   5        438.57        425.43        33.00 o                         
   5   8   5        443.49        392.10        36.87 o                         
   6   8   5         38.69         13.60        29.66 o                         
   7   8   5       1195.16       1204.65        57.23 o                         
   8   8   5          1.32         11.26        22.56 o                         
   9   8   5          0.00         -1.97        19.07 o                         
 -11   9   5          2.48         17.32        15.39 o                         
 -10   9   5         34.69         64.07        16.69 o                         
  -9   9   5        527.36        481.11        35.57 o                         
  -8   9   5        626.64        646.64        44.60 o                         
  -7   9   5        853.52        791.33        46.64 o                         
  -6   9   5         54.89         22.34        21.11 o                         
  -5   9   5        269.13        225.74        24.60 o                         
  -4   9   5          1.15         15.42        12.60 o                         
  -3   9   5          0.08         13.64        18.84 o                         
  -2   9   5       8066.36       8070.75       139.93 o                         
  -1   9   5        694.63        809.02        32.41 o                         
   0   9   5       3668.80       3810.59       129.54 o                         
   1   9   5       2627.03       2599.65        77.04 o                         
   2   9   5       2053.92       1979.84        58.80 o                         
   3   9   5        309.81        283.61        27.13 o                         
   4   9   5         20.30         72.32        17.65 o                         
   5   9   5         40.85         59.91        20.74 o                         
   6   9   5       1026.58       1068.47        56.53 o                         
   7   9   5        771.14        778.21        47.27 o                         
   8   9   5        183.28        220.43        25.68 o                         
   9   9   5         43.78         73.59        16.35 o                         
 -11  10   5          9.51          0.00        20.74 o                         
 -10  10   5          9.66         28.84        18.55 o                         
  -9  10   5         77.39         60.32        22.71 o                         
  -8  10   5        319.29        325.38        32.74 o                         
  -7  10   5        605.29        539.68        39.77 o                         
  -6  10   5        700.77        627.43        39.47 o                         
  -5  10   5       1639.33       1705.93        55.71 o                         
  -4  10   5         14.36         39.69        16.20 o                         
  -3  10   5         29.22         47.05        15.68 o                         
  -2  10   5       6116.79       5615.75       112.05 o                         
  -1  10   5         20.72         38.28        15.42 o                         
   0  10   5       1488.26       1559.78        34.58 o                         
   1  10   5       3720.74       3533.36        92.73 o                         
   2  10   5         14.14         38.09        19.77 o                         
   3  10   5        119.68         99.45        19.77 o                         
   4  10   5        430.06        402.28        32.63 o                         
   5  10   5       1060.05       1051.86        54.00 o                         
   6  10   5        854.62        785.60        47.83 o                         
   7  10   5        196.78        248.79        33.49 o                         
   8  10   5          4.74         21.85        17.84 o                         
   9  10   5          0.97         13.49        13.71 o                         
 -11  11   5          2.59         28.80        15.91 o                         
 -10  11   5        141.49        143.31        21.93 o                         
  -9  11   5         13.09        -15.50        26.46 o                         
  -8  11   5          2.60        -25.20        25.20 o                         
  -7  11   5       2194.56       2000.32        70.02 o                         
  -6  11   5        339.96        359.32        31.22 o                         
  -5  11   5       1628.19       1635.36        53.96 o                         
  -4  11   5       2169.85       2140.77        59.99 o                         
  -3  11   5         44.73         14.61        20.66 o                         
  -2  11   5        407.38        342.78        24.01 o                         
  -1  11   5       2269.54       2052.21        64.22 o                         
   0  11   5       9309.81       8657.00       360.60 o                         
   1  11   5         89.90        104.44        20.78 o                         
   2  11   5         62.40         57.31        17.84 o                         
   3  11   5          1.47         10.37        18.66 o                         
   4  11   5         60.15         25.57        20.55 o                         
   5  11   5        990.82        900.67        48.87 o                         
   6  11   5        628.23        624.64        42.85 o                         
   7  11   5         20.76          9.74        25.76 o                         
   8  11   5         96.13         87.38        24.01 o                         
   9  11   5        128.95        157.06        20.55 o                         
 -11  12   5         20.93         16.28        20.07 o                         
 -10  12   5          1.66          5.20        18.40 o                         
  -9  12   5        644.86        675.52        42.78 o                         
  -8  12   5          2.15        -27.39        27.39 o                         
  -7  12   5       1520.91       1476.85        60.21 o                         
  -6  12   5       1253.05       1279.20        54.52 o                         
  -5  12   5        115.66        130.82        22.71 o                         
  -4  12   5        187.90        193.97        21.04 o                         
  -3  12   5        207.38        197.01        20.14 o                         
  -2  12   5       1212.25       1238.50        42.44 o                         
  -1  12   5       3485.79       3047.80        80.43 o                         
   0  12   5      20695.39      19246.64       464.57 o                         
   1  12   5       1420.38       1186.99        44.93 o                         
   2  12   5        327.57        402.73        28.58 o                         
   3  12   5        641.16        535.78        37.50 o                         
   4  12   5          2.53          8.99        24.94 o                         
   5  12   5         98.00         72.66        25.57 o                         
   6  12   5        421.89        471.85        39.95 o                         
   7  12   5         11.68          9.63        24.23 o                         
   8  12   5         94.41         99.27        23.19 o                         
   9  12   5         53.70         80.17        14.87 o                         
 -11  13   5         56.36         76.19        18.14 o                         
 -10  13   5         33.24         27.06        17.43 o                         
  -9  13   5         16.73          3.05        19.92 o                         
  -8  13   5         14.30        -15.91        22.30 o                         
  -7  13   5        249.88        260.20        28.88 o                         
  -6  13   5        139.59        121.83        23.97 o                         
  -5  13   5       1678.76       1637.48        57.05 o                         
  -4  13   5          0.10         -6.54        16.43 o                         
  -3  13   5       1535.07       1663.34        52.11 o                         
  -2  13   5          0.21          3.68        14.87 o                         
  -1  13   5       4580.60       4808.18       107.07 o                         
   0  13   5       3320.98       3102.97       111.22 o                         
   1  13   5         21.56         27.39        16.24 o                         
   2  13   5         29.40         28.88        18.43 o                         
   3  13   5        697.27        620.00        38.17 o                         
   4  13   5          2.99        -12.23        26.28 o                         
   5  13   5         20.75         23.30        28.47 o                         
   6  13   5        395.69        348.32        37.35 o                         
   7  13   5         15.63         25.35        18.66 o                         
   8  13   5          2.61         -5.09        20.33 o                         
   9  13   5         73.21         67.53        15.42 o                         
 -11  14   5        160.85        132.90        21.44 o                         
 -10  14   5        231.17        192.70        24.45 o                         
  -9  14   5        328.01        295.84        33.23 o                         
  -8  14   5        533.95        462.38        38.58 o                         
  -7  14   5        158.80        139.63        25.87 o                         
  -6  14   5        310.54        171.22        26.61 o                         
  -5  14   5          1.00          2.53        14.05 o                         
  -4  14   5          3.62          8.99        18.03 o                         
  -3  14   5          0.89         27.24        14.31 o                         
  -2  14   5       1037.27        981.69        38.88 o                         
  -1  14   5       7681.27       6560.42       131.38 o                         
   0  14   5        653.01        704.94        25.04 o                         
   1  14   5         88.42         80.80        20.74 o                         
   2  14   5        334.24        329.73        28.06 o                         
   3  14   5          8.81          5.57        19.73 o                         
   4  14   5        205.21        246.67        29.62 o                         
   5  14   5         50.70         35.83        23.71 o                         
   6  14   5        669.61        599.18        45.23 o                         
   7  14   5          6.99         -6.24        23.75 o                         
   8  14   5         29.50         29.58        20.14 o                         
   9  14   5          1.25         28.25        11.22 o                         
 -11  15   5          2.71        -22.82        22.82 o                         
 -10  15   5          4.25          6.39        14.46 o                         
  -9  15   5         12.68        -25.90        25.90 o                         
  -8  15   5        818.96        818.72        47.76 o                         
  -7  15   5         36.17         37.28        20.92 o                         
  -6  15   5          0.05          5.76        19.07 o                         
  -5  15   5         13.78          5.17        22.30 o                         
  -4  15   5        205.20        173.82        22.78 o                         
  -3  15   5       1353.26       1471.42        49.95 o                         
  -2  15   5         13.90         16.02        12.67 o                         
  -1  15   5         27.31         40.70        16.46 o                         
   0  15   5       1679.42       1556.27       107.67 o                         
   1  15   5       1033.01        996.63        44.19 o                         
   2  15   5          8.15         23.97        16.43 o                         
   3  15   5         49.88         43.86        19.73 o                         
   4  15   5         13.93         40.06        18.73 o                         
   5  15   5        334.17        367.46        35.20 o                         
   6  15   5         53.30         36.12        21.89 o                         
   7  15   5          0.69         -9.18        23.12 o                         
   8  15   5         23.45          4.76        24.98 o                         
 -11  16   5        121.08        142.60        17.43 o                         
 -10  16   5        242.50        221.92        23.08 o                         
  -9  16   5         76.69         83.06        22.30 o                         
  -8  16   5         15.45        -15.80        28.10 o                         
  -7  16   5        836.89        847.97        47.01 o                         
  -6  16   5       2120.77       1957.88        68.12 o                         
  -5  16   5          6.86        -22.26        22.26 o                         
  -4  16   5         30.78          7.21        20.85 o                         
  -3  16   5         73.67         42.74        17.62 o                         
  -2  16   5        819.55        818.31        36.39 o                         
  -1  16   5       1719.55       1719.76        53.78 o                         
   0  16   5         20.83         40.87        11.63 o                         
   1  16   5        522.12        549.27        34.19 o                         
   2  16   5          4.21         28.28        16.02 o                         
   3  16   5        369.79        316.80        30.07 o                         
   4  16   5        101.48         83.55        27.02 o                         
   5  16   5         34.26         23.79        26.57 o                         
   6  16   5        135.41        152.45        26.02 o                         
   7  16   5         12.16          3.01        20.96 o                         
   8  16   5          0.77        -23.23        23.23 o                         
 -10  17   5          0.06        -19.96        20.70 o                         
  -9  17   5        225.85        190.84        27.76 o                         
  -8  17   5        745.83        801.21        47.87 o                         
  -7  17   5       1948.96       1849.02        69.54 o                         
  -6  17   5         45.13         14.90        31.67 o                         
  -5  17   5        239.50        276.73        26.65 o                         
  -4  17   5         51.13         73.03        20.07 o                         
  -3  17   5        117.84        125.69        19.81 o                         
  -2  17   5        167.61        213.96        22.22 o                         
  -1  17   5         20.34         -2.16        21.59 o                         
   0  17   5       1491.43       1570.43        37.92 o                         
   1  17   5        359.89        334.08        27.84 o                         
   2  17   5         58.27         58.42        19.66 o                         
   3  17   5         50.44         56.12        19.44 o                         
   4  17   5        171.70        150.07        27.47 o                         
   5  17   5        110.25        113.76        25.76 o                         
   6  17   5         36.20          0.00        32.63 o                         
   7  17   5          6.53         11.67        23.34 o                         
   8  17   5        203.33        238.86        24.90 o                         
 -10  18   5         91.29        101.83        18.99 o                         
  -9  18   5         43.11         23.97        20.26 o                         
  -8  18   5        736.63        661.25        43.63 o                         
  -7  18   5        954.73       1011.09        51.62 o                         
  -6  18   5        618.02        514.52        40.03 o                         
  -5  18   5        573.14        498.61        37.09 o                         
  -4  18   5          0.00         13.71        12.82 o                         
  -3  18   5          8.60         15.94        13.90 o                         
  -2  18   5         75.88         68.31        18.43 o                         
  -1  18   5         40.98         80.80        17.99 o                         
   0  18   5         75.07        102.37        12.72 o                         
   1  18   5        136.76        108.08        19.29 o                         
   2  18   5        162.55        165.83        23.90 o                         
   3  18   5         13.64         20.52        20.52 o                         
   4  18   5         10.07         22.04        20.70 o                         
   5  18   5          2.46         25.05        18.36 o                         
   6  18   5         20.87         19.73        20.44 o                         
   7  18   5         26.42         11.34        25.68 o                         
   8  18   5          1.15          8.29        17.36 o                         
 -10  19   5         36.50         34.90        16.24 o                         
  -9  19   5        209.89        198.54        26.91 o                         
  -8  19   5         40.16         28.65        22.04 o                         
  -7  19   5          0.03          9.51        27.47 o                         
  -6  19   5       1841.09       1665.94        63.96 o                         
  -5  19   5        513.67        572.13        36.39 o                         
  -4  19   5        106.15        125.77        19.85 o                         
  -3  19   5        106.76         94.36        20.11 o                         
  -2  19   5        106.19         88.64        17.91 o                         
  -1  19   5        288.06        257.78        24.79 o                         
   0  19   5        460.56        507.13        23.38 o                         
   1  19   5        273.80        222.55        26.50 o                         
   2  19   5        253.79        240.98        29.32 o                         
   3  19   5        124.79         90.20        24.23 o                         
   4  19   5        242.57        227.56        30.51 o                         
   5  19   5        151.99        106.96        27.24 o                         
   6  19   5        104.52         64.67        19.77 o                         
   7  19   5          0.00        -25.12        25.12 o                         
   8  19   5          0.43          1.97        18.66 o                         
 -10  20   5         29.98         20.26        16.32 o                         
  -9  20   5         19.49         12.97        20.92 o                         
  -8  20   5        204.92        257.78        27.73 o                         
  -7  20   5          0.71        -15.83        24.75 o                         
  -6  20   5        525.24        449.59        38.28 o                         
  -5  20   5          0.08          5.87        21.96 o                         
  -4  20   5        101.72        102.32        21.18 o                         
  -3  20   5        332.95        312.52        28.51 o                         
  -2  20   5          8.10        -12.38        22.78 o                         
  -1  20   5          0.06          7.32        20.29 o                         
   0  20   5        728.63        720.36        28.01 o                         
   1  20   5         20.88         19.70        20.85 o                         
   2  20   5        115.73        140.04        24.38 o                         
   3  20   5         82.36         32.11        23.75 o                         
   4  20   5          5.37         31.52        18.58 o                         
   5  20   5          0.41         10.18        26.98 o                         
   6  20   5        192.91        232.47        32.15 o                         
   7  20   5          1.90        -18.43        23.12 o                         
   8  20   5          0.49          8.51        16.13 o                         
 -10  21   5         43.56         34.34        16.35 o                         
  -9  21   5        119.31         76.45        21.44 o                         
  -8  21   5          7.24         17.77        26.13 o                         
  -7  21   5        225.41        233.59        27.61 o                         
  -6  21   5       1188.91        995.52        54.22 o                         
  -5  21   5          1.59        -14.98        24.53 o                         
  -4  21   5         68.93         92.17        21.70 o                         
  -3  21   5          4.67          2.68        18.69 o                         
  -2  21   5          7.83        -17.99        19.73 o                         
  -1  21   5        798.78        786.50        40.25 o                         
   0  21   5         39.62         62.40        13.84 o                         
   1  21   5         46.71         48.50        22.37 o                         
   2  21   5        977.22        851.46        49.06 o                         
   3  21   5        114.64        104.70        25.64 o                         
   4  21   5          3.39         27.21        20.03 o                         
   5  21   5        585.44        497.01        38.80 o                         
   6  21   5         94.65         80.43        25.01 o                         
   7  21   5          2.82        -22.67        22.67 o                         
   8  21   5          6.35          8.44        15.39 o                         
 -10  22   5         13.02         21.93        14.31 o                         
  -9  22   5         33.16         33.37        18.88 o                         
  -8  22   5         44.62         59.69        21.18 o                         
  -7  22   5        235.65        227.60        29.55 o                         
  -6  22   5         89.95         90.54        23.19 o                         
  -5  22   5         21.07         26.46        21.22 o                         
  -4  22   5        301.12        313.05        27.76 o                         
  -3  22   5        225.66        215.19        26.16 o                         
  -2  22   5         50.95         78.23        20.14 o                         
  -1  22   5        115.39        105.62        23.23 o                         
   0  22   5        167.20        171.33        18.80 o                         
   1  22   5         60.41         46.09        20.14 o                         
   2  22   5          0.08        -30.03        30.03 o                         
   3  22   5         76.16         79.76        20.33 o                         
   4  22   5         76.43         65.97        24.83 o                         
   5  22   5         92.67         62.25        26.50 o                         
   6  22   5         46.37          9.03        26.02 o                         
   7  22   5          6.38         27.17        16.98 o                         
   8  22   5         23.32         53.41        14.61 o                         
 -10  23   5         19.61         29.03        12.93 o                         
  -9  23   5          4.35         48.28        14.94 o                         
  -8  23   5         18.84         16.80        18.17 o                         
  -7  23   5        292.77        243.36        33.08 o                         
  -6  23   5         85.66         99.19        23.04 o                         
  -5  23   5         50.22         12.38        29.06 o                         
  -4  23   5         10.29         23.75        16.09 o                         
  -3  23   5        185.89        223.89        28.62 o                         
  -2  23   5        126.18        114.21        21.82 o                         
  -1  23   5          5.12          5.46        18.17 o                         
   0  23   5         72.89         71.79        16.19 o                         
   1  23   5        355.59        383.99        35.60 o                         
   2  23   5        112.35         64.71        25.35 o                         
   3  23   5        185.66        172.71        30.07 o                         
   4  23   5        615.00        613.90        45.30 o                         
   5  23   5        196.72        223.14        27.95 o                         
   6  23   5        133.18         83.21        21.82 o                         
   7  23   5         51.90         66.30        19.29 o                         
  -9  24   5         93.84         44.12        20.37 o                         
  -8  24   5        144.63        149.67        23.75 o                         
  -7  24   5         29.79         44.60        19.66 o                         
  -6  24   5        238.94        248.75        29.17 o                         
  -5  24   5          0.05        -28.02        28.02 o                         
  -4  24   5          1.37          0.00        23.49 o                         
  -3  24   5         41.83          8.77        27.32 o                         
  -2  24   5          0.09         -8.55        21.52 o                         
  -1  24   5        269.63        249.01        28.58 o                         
   0  24   5        970.19       1068.08        35.95 o                         
   1  24   5       2762.66       2684.39        82.73 o                         
   2  24   5         14.03        -26.39        31.96 o                         
   3  24   5        279.49        325.87        32.97 o                         
   4  24   5        285.49        262.54        31.63 o                         
   5  24   5         27.98        -12.86        25.31 o                         
   6  24   5        113.88        144.98        23.71 o                         
   7  24   5          1.20          8.47        19.85 o                         
  -9  25   5          5.43          3.98        18.47 o                         
  -8  25   5        179.07        126.21        23.30 o                         
  -7  25   5        184.46        152.68        25.20 o                         
  -6  25   5        189.31        123.61        28.99 o                         
  -5  25   5          0.89          3.16        28.06 o                         
  -4  25   5          1.82         14.42        19.62 o                         
  -3  25   5        387.87        324.01        34.79 o                         
  -2  25   5         34.39         29.36        16.95 o                         
  -1  25   5       2757.70       2879.58        83.21 o                         
   0  25   5         30.26         16.72        18.90 o                         
   1  25   5       1376.81       1298.08        59.84 o                         
   2  25   5        419.30        381.91        35.46 o                         
   3  25   5       1827.99       1734.37        69.72 o                         
   4  25   5        109.26         73.96        21.63 o                         
   5  25   5         16.97         43.82        19.47 o                         
   6  25   5          0.01        -24.53        24.53 o                         
   7  25   5          1.31          0.00        16.61 o                         
  -9  26   5          0.14        -16.98        16.98 o                         
  -8  26   5        158.39        159.77        23.64 o                         
  -7  26   5         91.50         59.76        23.71 o                         
  -6  26   5          2.74         26.95        19.10 o                         
  -5  26   5        372.24        390.13        34.04 o                         
  -4  26   5         21.13         37.54        20.44 o                         
  -3  26   5        436.16        332.74        33.00 o                         
  -2  26   5          5.90          3.01        22.34 o                         
  -1  26   5        725.42        692.39        43.93 o                         
   0  26   5         40.72         -5.81        23.23 o                         
   1  26   5         75.47         88.53        26.95 o                         
   2  26   5       1111.02       1083.90        55.82 o                         
   3  26   5         16.92         29.55        21.67 o                         
   4  26   5          4.35         26.50        17.95 o                         
   5  26   5          0.27         -9.07        29.21 o                         
   6  26   5          4.75        -10.07        25.68 o                         
   7  26   5        144.11        144.50        18.36 o                         
  -9  27   5         22.96         23.56        13.60 o                         
  -8  27   5         38.69         -4.68        27.80 o                         
  -7  27   5         76.84         76.34        19.25 o                         
  -6  27   5       1218.97       1009.79        51.51 o                         
  -5  27   5          0.55          0.00        24.42 o                         
  -4  27   5          0.24         12.60        22.75 o                         
  -3  27   5        678.70        717.74        42.41 o                         
  -2  27   5        942.37        931.93        48.72 o                         
  -1  27   5        420.10        369.17        34.86 o                         
   0  27   5         24.08         28.01        40.38 o                         
   1  27   5        108.71         76.34        24.42 o                         
   2  27   5        100.34         20.44        33.37 o                         
   3  27   5         95.63         45.19        26.72 o                         
   4  27   5          2.14         -3.23        26.16 o                         
   5  27   5          0.88        -19.33        19.33 o                         
   6  27   5          7.35         14.20        17.39 o                         
   7  27   5         65.15         63.40        15.98 o                         
  -9  28   5          1.62          6.06        14.64 o                         
  -8  28   5         46.03         17.47        22.30 o                         
  -7  28   5          0.60         -8.03        22.22 o                         
  -6  28   5         11.16          8.96        21.30 o                         
  -5  28   5        525.81        454.27        36.50 o                         
  -4  28   5          4.31         46.35        19.77 o                         
  -3  28   5        126.04         65.00        27.24 o                         
  -2  28   5        118.39        178.84        24.12 o                         
  -1  28   5        517.54        499.69        40.36 o                         
   0  28   5         71.20         86.33        17.38 o                         
   1  28   5        797.17        757.10        50.73 o                         
   2  28   5        259.73        259.12        31.11 o                         
   3  28   5          0.78        -25.50        25.50 o                         
   4  28   5         30.59         29.44        16.58 o                         
   5  28   5          4.04         -2.79        20.22 o                         
   6  28   5          1.89        -22.63        22.63 o                         
  -8  29   5          1.01         31.03        12.30 o                         
  -7  29   5         28.17        -15.28        24.16 o                         
  -6  29   5        133.37        129.11        26.80 o                         
  -5  29   5          0.65        -15.39        25.20 o                         
  -4  29   5        487.75        382.14        38.09 o                         
  -3  29   5       1014.50       1032.16        52.03 o                         
  -2  29   5        358.07        443.09        36.68 o                         
  -1  29   5         26.78         41.92        22.60 o                         
   0  29   5       1715.51       1741.39        61.27 o                         
   1  29   5        535.92        554.92        41.18 o                         
   2  29   5        468.52        456.39        38.47 o                         
   3  29   5        499.04        558.71        41.44 o                         
   4  29   5        311.75        386.00        34.56 o                         
   5  29   5         70.80         80.61        20.00 o                         
   6  29   5          9.83         16.17        16.65 o                         
  -8  30   5         37.45         17.28        16.95 o                         
  -7  30   5        114.29        115.21        20.03 o                         
  -6  30   5         96.84        133.50        19.85 o                         
  -5  30   5         13.50        -27.91        27.91 o                         
  -4  30   5        125.41        126.73        26.54 o                         
  -3  30   5        314.83        256.48        30.74 o                         
  -2  30   5         13.36         48.43        18.47 o                         
  -1  30   5          1.83        -31.29        31.29 o                         
   0  30   5          0.46         -4.25        17.82 o                         
   1  30   5         24.68         13.60        27.21 o                         
   2  30   5        500.25        490.73        37.65 o                         
   3  30   5        145.46        106.74        26.87 o                         
   4  30   5          2.39         14.61        21.26 o                         
   5  30   5          4.76         19.70        21.18 o                         
   6  30   5         52.38         47.57        17.02 o                         
  -8  31   5        175.12        178.99        19.33 o                         
  -7  31   5         41.80         52.22        15.87 o                         
  -6  31   5         48.87         72.47        20.26 o                         
  -5  31   5        347.28        328.51        31.11 o                         
  -4  31   5         38.14         -3.05        25.79 o                         
  -3  31   5        108.11        145.80        23.23 o                         
  -2  31   5          0.02        -12.60        24.79 o                         
  -1  31   5         33.00         54.63        20.81 o                         
   0  31   5        127.35        121.16        19.12 o                         
   1  31   5        846.23        937.46        51.40 o                         
   2  31   5        304.87        319.03        34.16 o                         
   3  31   5        200.69        249.60        28.77 o                         
   4  31   5        398.20        332.63        33.75 o                         
   5  31   5         12.12         13.71        19.40 o                         
   6  31   5          6.95          6.50        17.21 o                         
  -8  32   5         29.14         14.72        16.76 o                         
  -7  32   5          3.56         14.46        16.91 o                         
  -6  32   5         84.78         90.16        20.89 o                         
  -5  32   5        198.00        162.52        27.69 o                         
  -4  32   5          5.08         20.85        24.38 o                         
  -3  32   5        120.69         90.09        26.72 o                         
  -2  32   5          7.21        -24.86        27.09 o                         
  -1  32   5         32.35          6.24        25.72 o                         
   0  32   5        284.83        321.86        22.88 o                         
   1  32   5         88.04         70.47        23.71 o                         
   2  32   5        146.31        129.52        26.13 o                         
   3  32   5         18.01         29.66        17.13 o                         
   4  32   5        118.36        123.35        23.27 o                         
   5  32   5        155.38        136.58        21.74 o                         
  -7  33   5        272.73        270.04        24.27 o                         
  -6  33   5          0.35          6.24        15.13 o                         
  -5  33   5         46.99         35.57        19.14 o                         
  -4  33   5        107.02         61.32        22.19 o                         
  -3  33   5         57.69         81.76        20.07 o                         
  -2  33   5        128.53        134.02        23.38 o                         
  -1  33   5         12.37         30.59        14.57 o                         
   0  33   5          1.13         16.30        13.07 o                         
   1  33   5          1.78         -6.43        24.45 o                         
   2  33   5        155.72        128.78        26.28 o                         
   3  33   5          1.55         20.63        17.69 o                         
   4  33   5          9.76         -4.83        20.29 o                         
   5  33   5         45.57         67.79        18.47 o                         
  -7  34   5         24.95         33.49        13.38 o                         
  -6  34   5          0.06         -6.47        17.13 o                         
  -5  34   5         45.47         67.01        17.73 o                         
  -4  34   5         21.05         65.93        20.55 o                         
  -3  34   5        465.87        406.07        33.63 o                         
  -2  34   5        113.58        110.38        23.34 o                         
  -1  34   5         19.63         20.81        23.23 o                         
   0  34   5         22.48          4.72        14.48 o                         
   1  34   5          4.80         28.91        16.24 o                         
   2  34   5         25.19         23.38        25.12 o                         
   3  34   5         25.88         43.97        16.80 o                         
   4  34   5          6.05          4.46        19.14 o                         
   5  34   5          1.46         -8.29        17.80 o                         
  -7  35   5         71.22         86.48        14.87 o                         
  -6  35   5          0.09          3.94        16.91 o                         
  -5  35   5          0.36          7.02        17.65 o                         
  -4  35   5         11.36         -2.60        24.49 o                         
  -3  35   5          0.33         -5.50        23.08 o                         
  -2  35   5          3.01          5.69        18.84 o                         
  -1  35   5        196.55        181.26        26.83 o                         
   0  35   5         71.65         73.92        15.57 o                         
   1  35   5         16.01         43.30        15.76 o                         
   2  35   5        103.13        123.02        24.31 o                         
   3  35   5         25.26         27.73        17.80 o                         
   4  35   5          0.17        -14.05        20.18 o                         
  -6  36   5          7.20        -15.80        18.47 o                         
  -5  36   5        104.73        107.33        18.43 o                         
  -4  36   5          7.97         38.80        15.35 o                         
  -3  36   5        104.91        111.05        20.26 o                         
  -2  36   5          4.76        -24.27        24.27 o                         
  -1  36   5          3.26         19.07        22.30 o                         
   0  36   5         21.75         11.39        15.58 o                         
   1  36   5          8.44        -24.08        24.08 o                         
   2  36   5          4.69        -20.85        20.85 o                         
   3  36   5          0.11         19.36        14.20 o                         
   4  36   5         36.50         55.64        14.46 o                         
  -6  37   5          1.85          9.18        13.49 o                         
  -5  37   5          2.16          9.70        17.02 o                         
  -4  37   5         41.48         62.55        17.50 o                         
  -3  37   5          0.85          9.70        17.50 o                         
  -2  37   5         81.47        102.99        19.07 o                         
  -1  37   5          2.27          5.13        20.18 o                         
   0  37   5         17.53         21.82        13.39 o                         
   1  37   5         17.85        -23.30        25.76 o                         
   2  37   5         17.38         -2.34        22.93 o                         
   3  37   5         34.07         38.80        13.83 o                         
   4  37   5         38.66         49.88        13.71 o                         
  -5  38   5          4.17         13.71        15.35 o                         
  -4  38   5        174.59        182.22        21.63 o                         
  -3  38   5         22.35         -6.69        21.52 o                         
  -2  38   5         41.07         11.71        20.59 o                         
  -1  38   5         33.09         53.85        16.32 o                         
   0  38   5         25.88          9.82        15.19 o                         
   1  38   5         11.28          0.00        17.43 o                         
   2  38   5          6.56         10.63        17.91 o                         
   3  38   5         20.99         16.43        14.75 o                         
  -5  39   5          2.15          5.91        14.31 o                         
  -4  39   5          0.01          8.99        18.10 o                         
  -3  39   5        103.64        122.31        20.63 o                         
  -2  39   5          2.94          6.43        18.51 o                         
  -1  39   5         51.93         39.06        18.25 o                         
   0  39   5         31.71         17.70        13.68 o                         
   1  39   5        123.25        166.91        22.30 o                         
   2  39   5         60.19         72.66        13.97 o                         
  -4  40   5         20.46          4.68        14.01 o                         
  -3  40   5          3.01          8.92        18.47 o                         
  -2  40   5         74.44         95.59        17.28 o                         
  -1  40   5          9.44        -13.64        18.36 o                         
   0  40   5          5.57          5.35        12.63 o                         
   1  40   5         45.79         49.06        14.31 o                         
   2  40   5         25.31         30.10        13.34 o                         
  -3  41   5          5.72         12.30        15.65 o                         
  -2  41   5        149.67        142.46        18.62 o                         
  -1  41   5         21.37         11.93        17.80 o                         
   0  41   5         16.44         22.47         9.83 o                         
   1  41   5        116.06         59.20        18.32 o                         
  -2  42   5          2.62          8.44        11.86 o                         
  -1  42   5         11.23         -1.45        15.39 o                         
   0  42   5          2.35        -14.20        14.20 o                         
 -11   0   6         60.89         47.31        18.43 o                         
 -10   0   6         96.49         68.27        19.73 o                         
  -9   0   6       1389.94       1503.94        63.48 o                         
  -8   0   6         16.65        -28.58        28.58 o                         
  -7   0   6          1.41         -2.90        19.88 o                         
  -6   0   6        597.53        686.78        37.54 o                         
  -5   0   6       3591.18       3639.55        99.08 o                         
  -4   0   6         62.58         76.26        17.02 o                         
  -3   0   6       1885.77       1786.84        50.66 o                         
  -2   0   6        319.44        243.88        21.15 o                         
  -1   0   6       2319.44       2582.11        70.80 o                         
   0   0   6        857.51        888.70        68.22 o                         
   1   0   6       2360.35       2452.96        74.74 o                         
   2   0   6         50.34         73.92        17.50 o                         
   3   0   6        682.45        749.33        39.92 o                         
   4   0   6        171.76        128.44        23.86 o                         
   5   0   6         11.61         23.67        19.59 o                         
   6   0   6       5839.28       5726.05       155.65 o                         
   7   0   6        130.01        149.67        23.93 o                         
   8   0   6          0.21         16.69        17.65 o                         
   9   0   6        126.09        147.47        17.54 o                         
 -11   1   6         28.82         37.24        19.03 o                         
 -10   1   6        358.56        388.71        30.77 o                         
  -9   1   6        556.30        521.25        38.84 o                         
  -8   1   6         12.06         35.79        17.73 o                         
  -7   1   6          6.39        -26.46        26.46 o                         
  -6   1   6       1002.05       1098.95        47.16 o                         
  -5   1   6        747.27        963.22        40.81 o                         
  -4   1   6        120.89        147.58        19.10 o                         
  -3   1   6        519.05        663.70        31.37 o                         
  -2   1   6         41.80         34.75        14.64 o                         
  -1   1   6       1819.90       1975.61        62.25 o                         
   0   1   6        638.84        547.75        20.37 o                         
   1   1   6         64.55         61.17        16.54 o                         
   2   1   6        120.24        118.45        21.30 o                         
   3   1   6       1984.23       2033.14        64.78 o                         
   4   1   6          2.42          8.77        24.27 o                         
   5   1   6         52.80        112.02        25.68 o                         
   6   1   6        155.11        178.39        31.11 o                         
   7   1   6        742.89        659.20        45.71 o                         
   8   1   6         69.16        103.43        20.59 o                         
   9   1   6         77.07         67.90        16.76 o                         
 -11   2   6         37.37         44.23        18.55 o                         
 -10   2   6         34.43         19.88        26.16 o                         
  -9   2   6        376.86        391.80        35.34 o                         
  -8   2   6        696.12        745.69        45.90 o                         
  -7   2   6         75.73        120.27        20.92 o                         
  -6   2   6          2.77        -15.42        22.67 o                         
  -5   2   6        422.46        511.84        30.55 o                         
  -4   2   6       1430.56       1480.75        48.46 o                         
  -3   2   6       1181.68       1345.54        43.19 o                         
  -2   2   6         29.43         43.71        13.05 o                         
  -1   2   6         27.77         -8.14        19.14 o                         
   0   2   6       4852.99       4906.05       208.46 o                         
   1   2   6        457.73        471.41        28.54 o                         
   2   2   6       2010.34       2020.09        60.25 o                         
   3   2   6        160.30        232.95        25.50 o                         
   4   2   6       1583.31       1491.56        58.83 o                         
   5   2   6        509.95        556.78        40.66 o                         
   6   2   6        624.01        602.42        43.45 o                         
   7   2   6          8.14         18.69        26.42 o                         
   8   2   6         12.99          0.00        16.28 o                         
   9   2   6         32.95         57.09        14.87 o                         
 -11   3   6         29.88         41.11        16.24 o                         
 -10   3   6         97.10         79.24        24.90 o                         
  -9   3   6        431.23        438.11        37.46 o                         
  -8   3   6        128.26        168.77        25.01 o                         
  -7   3   6       1053.70       1193.01        50.99 o                         
  -6   3   6          7.54         48.17        17.21 o                         
  -5   3   6        513.30        489.69        30.55 o                         
  -4   3   6        714.84        798.61        35.72 o                         
  -3   3   6        462.59        475.68        27.50 o                         
  -2   3   6       1518.45       1648.66        48.06 o                         
  -1   3   6         78.45        118.07        15.91 o                         
   0   3   6        407.03        410.85        35.59 o                         
   1   3   6       1328.79       1263.63        44.67 o                         
   2   3   6       2321.19       2178.61        63.44 o                         
   3   3   6         67.51         46.53        17.65 o                         
   4   3   6        815.62        862.13        46.49 o                         
   5   3   6          6.46         12.97        23.41 o                         
   6   3   6        771.03        674.52        44.75 o                         
   7   3   6       2017.41       2124.23        76.23 o                         
   8   3   6          5.15         31.48        16.80 o                         
   9   3   6         60.94         80.20        16.54 o                         
 -11   4   6          0.35         18.25        13.38 o                         
 -10   4   6        129.11        148.25        24.86 o                         
  -9   4   6         29.64         16.91        20.26 o                         
  -8   4   6       1330.56       1346.21        59.24 o                         
  -7   4   6       1003.96       1088.84        50.69 o                         
  -6   4   6        549.21        556.00        36.79 o                         
  -5   4   6         20.86         22.67        17.54 o                         
  -4   4   6         80.82         91.46        19.10 o                         
  -3   4   6        831.92        849.94        35.79 o                         
  -2   4   6          0.72        -17.84        17.84 o                         
  -1   4   6       2499.10       2771.54        75.67 o                         
   0   4   6         91.46         63.62        11.55 o                         
   1   4   6       1004.60        953.04        39.77 o                         
   2   4   6       2078.82       1765.55        57.01 o                         
   3   4   6         82.20         57.38        21.52 o                         
   4   4   6         11.60          8.88        27.65 o                         
   5   4   6        350.10        260.79        31.59 o                         
   6   4   6        176.17        118.41        27.32 o                         
   7   4   6        639.14        539.64        41.33 o                         
   8   4   6         10.55         -2.45        24.05 o                         
   9   4   6         34.11         42.52        13.60 o                         
 -11   5   6         36.65         59.65        16.02 o                         
 -10   5   6         49.71         70.87        21.59 o                         
  -9   5   6          2.50         23.19        17.02 o                         
  -8   5   6       1752.14       1789.48        67.57 o                         
  -7   5   6       1075.49       1134.14        54.00 o                         
  -6   5   6        926.93       1020.04        45.49 o                         
  -5   5   6       1905.99       1968.84        60.17 o                         
  -4   5   6        698.72        672.96        34.60 o                         
  -3   5   6       4305.83       4199.89        98.23 o                         
  -2   5   6        775.21        774.46        33.23 o                         
  -1   5   6        378.47        393.40        25.64 o                         
   0   5   6        797.94        793.18        25.16 o                         
   1   5   6        908.53        908.44        39.36 o                         
   2   5   6        799.23        844.66        38.88 o                         
   3   5   6        103.41         49.21        20.96 o                         
   4   5   6        240.45        221.17        27.06 o                         
   5   5   6          2.27         -9.81        23.38 o                         
   6   5   6         77.88        102.95        26.68 o                         
   7   5   6        608.19        647.61        43.15 o                         
   8   5   6         76.58         71.80        20.52 o                         
   9   5   6          0.22         -8.96        15.05 o                         
 -11   6   6        233.53        266.29        25.50 o                         
 -10   6   6         66.19         46.23        20.85 o                         
  -9   6   6        300.80        326.05        32.26 o                         
  -8   6   6        327.66        367.16        34.23 o                         
  -7   6   6       1021.04       1089.92        52.63 o                         
  -6   6   6         74.92         58.20        20.52 o                         
  -5   6   6       1254.78       1324.65        50.40 o                         
  -4   6   6       2057.28       1892.91        56.45 o                         
  -3   6   6       1098.94       1139.20        41.77 o                         
  -2   6   6        348.52        365.41        25.27 o                         
  -1   6   6       1739.20       1828.58        50.95 o                         
   0   6   6       5402.49       5107.73       184.10 o                         
   1   6   6         16.56         -4.16        20.14 o                         
   2   6   6       1369.55       1439.23        52.40 o                         
   3   6   6         45.22         71.21        20.29 o                         
   4   6   6         23.00         -9.03        26.13 o                         
   5   6   6        123.59         89.98        28.88 o                         
   6   6   6          3.23         -3.34        29.44 o                         
   7   6   6        156.26        192.74        27.43 o                         
   8   6   6          2.52         -7.25        20.92 o                         
 -11   7   6         80.65         64.33        18.29 o                         
 -10   7   6        269.72        252.61        28.10 o                         
  -9   7   6          0.05        -22.67        22.67 o                         
  -8   7   6        697.38        708.26        44.93 o                         
  -7   7   6        697.49        649.43        43.41 o                         
  -6   7   6        106.91        105.25        23.49 o                         
  -5   7   6       1782.15       1759.34        57.01 o                         
  -4   7   6        306.08        250.20        23.71 o                         
  -3   7   6        842.62        993.40        38.99 o                         
  -2   7   6       1326.24       1413.37        45.16 o                         
  -1   7   6        132.03         94.14        17.39 o                         
   0   7   6        286.82        300.38        18.83 o                         
   1   7   6        190.42        127.11        21.93 o                         
   2   7   6       1103.75       1151.09        47.09 o                         
   3   7   6         59.95         79.42        19.96 o                         
   4   7   6         91.82         99.53        22.37 o                         
   5   7   6        732.08        693.03        44.90 o                         
   6   7   6          6.12         31.33        20.03 o                         
   7   7   6         12.52         38.76        17.43 o                         
   8   7   6         73.36         70.02        20.40 o                         
 -11   8   6         11.84         51.10        15.91 o                         
 -10   8   6          1.41         -2.71        20.85 o                         
  -9   8   6         52.07         89.72        21.82 o                         
  -8   8   6        319.78        264.28        33.41 o                         
  -7   8   6       1064.73       1011.83        50.69 o                         
  -6   8   6       1807.60       1936.62        64.56 o                         
  -5   8   6        218.69        222.03        24.27 o                         
  -4   8   6        239.56        235.48        24.12 o                         
  -3   8   6        171.50        212.66        20.70 o                         
  -2   8   6       3519.62       3839.27        93.40 o                         
  -1   8   6       3654.43       3773.68        92.47 o                         
   0   8   6       1056.26        991.15        29.12 o                         
   1   8   6         26.36          8.70        17.36 o                         
   2   8   6       2012.62       2056.63        63.29 o                         
   3   8   6        125.07        130.23        25.79 o                         
   4   8   6        430.41        425.25        34.19 o                         
   5   8   6        139.91        137.59        25.72 o                         
   6   8   6        114.59         84.96        26.46 o                         
   7   8   6        149.41        135.43        24.38 o                         
   8   8   6         26.59         40.62        19.25 o                         
 -11   9   6         71.00         90.57        17.91 o                         
 -10   9   6         11.21        -13.38        23.75 o                         
  -9   9   6        140.89        165.91        25.12 o                         
  -8   9   6         50.49         57.64        22.49 o                         
  -7   9   6         42.15         76.90        20.66 o                         
  -6   9   6        269.95        254.51        27.84 o                         
  -5   9   6         79.64         82.95        18.92 o                         
  -4   9   6         11.11         10.89        17.54 o                         
  -3   9   6          9.01         -5.95        17.17 o                         
  -2   9   6         67.19         68.83        13.79 o                         
  -1   9   6        143.74        157.66        21.37 o                         
   0   9   6       4938.28       4590.66       404.71 o                         
   1   9   6        804.94        794.64        38.28 o                         
   2   9   6          2.48          0.00        22.75 o                         
   3   9   6          0.33         11.19        18.95 o                         
   4   9   6         21.87         33.26        22.00 o                         
   5   9   6       1374.43       1337.40        60.62 o                         
   6   9   6         29.98         42.44        20.59 o                         
   7   9   6         29.31         72.14        17.73 o                         
   8   9   6          0.95         16.09        17.95 o                         
 -11  10   6        169.49        116.33        20.29 o                         
 -10  10   6          7.71         -5.24        17.95 o                         
  -9  10   6         24.44         57.64        18.66 o                         
  -8  10   6        194.18        164.53        27.17 o                         
  -7  10   6        592.59        542.84        40.77 o                         
  -6  10   6       1287.50       1300.35        55.34 o                         
  -5  10   6       1191.12       1250.58        49.95 o                         
  -4  10   6        988.94       1039.78        43.19 o                         
  -3  10   6          0.37         14.27        15.13 o                         
  -2  10   6         25.35         29.62        16.06 o                         
  -1  10   6       3276.45       3180.51        86.41 o                         
   0  10   6       4664.86       4559.36       392.84 o                         
   1  10   6       1867.25       1914.47        60.17 o                         
   2  10   6          0.95         -5.09        20.33 o                         
   3  10   6        433.95        438.89        34.64 o                         
   4  10   6          0.61         -9.48        25.05 o                         
   5  10   6        678.92        621.70        45.16 o                         
   6  10   6        322.85        300.67        34.42 o                         
   7  10   6         24.53         41.55        19.70 o                         
   8  10   6         20.12         35.90        15.13 o                         
 -11  11   6          5.35         13.12        15.42 o                         
 -10  11   6          4.76          2.56        21.07 o                         
  -9  11   6         54.16         42.85        20.29 o                         
  -8  11   6         61.13         96.18        19.96 o                         
  -7  11   6         26.61         45.27        19.33 o                         
  -6  11   6        964.08        946.61        47.09 o                         
  -5  11   6        378.83        413.13        32.04 o                         
  -4  11   6        169.44        176.76        22.86 o                         
  -3  11   6          2.93         -4.20        15.13 o                         
  -2  11   6       7056.26       7300.76       142.57 o                         
  -1  11   6        448.71        372.32        26.95 o                         
   0  11   6       1969.07       1902.88       100.70 o                         
   1  11   6         29.11         32.93        17.39 o                         
   2  11   6        113.23         97.19        20.55 o                         
   3  11   6         45.27         38.73        18.58 o                         
   4  11   6        735.54        786.72        45.16 o                         
   5  11   6         16.22         16.91        26.02 o                         
   6  11   6         43.03         57.76        24.53 o                         
   7  11   6         58.41         62.51        20.52 o                         
   8  11   6         24.02         37.91        14.87 o                         
 -11  12   6        101.48         81.39        18.81 o                         
 -10  12   6          1.38         15.13        23.08 o                         
  -9  12   6        639.48        492.55        40.66 o                         
  -8  12   6         17.40        -19.21        27.21 o                         
  -7  12   6         10.36         -6.21        22.45 o                         
  -6  12   6         47.23         61.29        19.55 o                         
  -5  12   6       3537.39       3497.94       103.65 o                         
  -4  12   6        757.21        727.52        37.76 o                         
  -3  12   6         13.77         33.15        14.05 o                         
  -2  12   6       2113.41       2220.16        61.95 o                         
  -1  12   6          2.13          2.04        15.98 o                         
   0  12   6       5393.38       5498.41       318.53 o                         
   1  12   6        406.50        396.44        29.88 o                         
   2  12   6         98.95         18.69        29.40 o                         
   3  12   6          7.50         19.73        16.54 o                         
   4  12   6        134.63        151.15        25.79 o                         
   5  12   6        290.61        226.60        30.33 o                         
   6  12   6        189.89        236.19        28.10 o                         
   7  12   6         12.67         21.11        21.44 o                         
   8  12   6         97.95         97.34        20.03 o                         
 -11  13   6          0.84          1.64        18.47 o                         
 -10  13   6         55.94         62.18        18.10 o                         
  -9  13   6        395.30        340.70        35.20 o                         
  -8  13   6         71.00         74.63        24.42 o                         
  -7  13   6         61.55         20.89        22.71 o                         
  -6  13   6       2129.76       2227.14        72.99 o                         
  -5  13   6        276.21        265.32        26.50 o                         
  -4  13   6          0.46         35.38        13.45 o                         
  -3  13   6          0.01        -11.15        19.07 o                         
  -2  13   6          8.88         21.33        13.71 o                         
  -1  13   6         34.49         48.02        16.09 o                         
   0  13   6       1554.97       1600.00        39.55 o                         
   1  13   6         44.63         35.01        16.58 o                         
   2  13   6         12.56         10.96        22.93 o                         
   3  13   6        307.03        302.12        32.85 o                         
   4  13   6         46.35         13.12        28.58 o                         
   5  13   6         54.77         68.24        23.64 o                         
   6  13   6         31.03         76.78        20.00 o                         
   7  13   6          0.89         22.63        15.98 o                         
   8  13   6         41.49         32.71        17.65 o                         
 -11  14   6         57.74         87.08        19.03 o                         
 -10  14   6         66.61         61.99        16.76 o                         
  -9  14   6        138.29        149.15        24.86 o                         
  -8  14   6         75.25         72.25        24.23 o                         
  -7  14   6         45.47          8.44        22.86 o                         
  -6  14   6         12.90         -8.88        29.47 o                         
  -5  14   6         89.77         97.67        22.19 o                         
  -4  14   6       2622.01       2864.83        77.04 o                         
  -3  14   6         32.20         20.00        14.68 o                         
  -2  14   6        205.87        248.71        23.82 o                         
  -1  14   6        462.52        513.29        31.74 o                         
   0  14   6        617.49        583.21        64.24 o                         
   1  14   6        194.45        244.66        22.75 o                         
   2  14   6         13.79         -8.44        22.34 o                         
   3  14   6        299.91        283.65        30.77 o                         
   4  14   6         33.36         37.61        19.44 o                         
   5  14   6         31.90         29.62        21.00 o                         
   6  14   6         12.19        -26.87        26.87 o                         
   7  14   6        178.38        189.58        27.17 o                         
   8  14   6         87.29         61.36        20.70 o                         
 -11  15   6         21.64         -1.45        19.21 o                         
 -10  15   6          5.33          4.61        18.99 o                         
  -9  15   6         20.55         13.49        22.22 o                         
  -8  15   6         71.74        107.82        22.89 o                         
  -7  15   6        176.65        167.28        27.09 o                         
  -6  15   6       1205.63       1185.36        55.45 o                         
  -5  15   6         43.35         35.16        19.85 o                         
  -4  15   6       2378.69       2452.63        72.06 o                         
  -3  15   6          7.90         14.31        20.22 o                         
  -2  15   6        785.60        812.74        38.54 o                         
  -1  15   6        152.23        137.96        21.74 o                         
   0  15   6       3589.79       3498.98       110.79 o                         
   1  15   6        262.26        245.22        26.57 o                         
   2  15   6         18.79         40.47        15.31 o                         
   3  15   6         28.97          3.16        28.99 o                         
   4  15   6        978.74        928.32        51.70 o                         
   5  15   6         36.81         75.26        20.55 o                         
   6  15   6         13.44        -19.33        23.67 o                         
   7  15   6          0.52         16.17        16.76 o                         
   8  15   6          0.83          9.96        13.08 o                         
 -10  16   6          0.45        -17.77        20.11 o                         
  -9  16   6         41.14         81.17        18.03 o                         
  -8  16   6        142.75        113.35        23.60 o                         
  -7  16   6       2962.37       2897.50        89.05 o                         
  -6  16   6        774.66        891.27        48.65 o                         
  -5  16   6         63.41         60.54        19.29 o                         
  -4  16   6        319.26        329.25        30.92 o                         
  -3  16   6         24.59         14.79        18.10 o                         
  -2  16   6         24.49         31.59        17.47 o                         
  -1  16   6        193.52        279.71        24.72 o                         
   0  16   6        486.45        503.89        24.20 o                         
   1  16   6          5.94         25.72        16.43 o                         
   2  16   6        189.72        223.66        26.13 o                         
   3  16   6         96.86         76.90        25.64 o                         
   4  16   6        474.99        404.25        37.69 o                         
   5  16   6          6.39        -29.58        29.58 o                         
   6  16   6        113.30         86.71        24.23 o                         
   7  16   6          1.05         38.28        16.32 o                         
   8  16   6         96.38         78.90        16.87 o                         
 -10  17   6         62.07         58.13        19.59 o                         
  -9  17   6          1.10        -13.83        20.52 o                         
  -8  17   6        383.30        384.63        35.42 o                         
  -7  17   6          1.08        -22.41        30.18 o                         
  -6  17   6          0.14        -25.31        25.31 o                         
  -5  17   6       1903.42       1823.86        65.49 o                         
  -4  17   6         56.54         81.10        19.51 o                         
  -3  17   6        111.68        137.51        22.22 o                         
  -2  17   6         37.92         12.26        21.56 o                         
  -1  17   6         27.05         -7.32        21.15 o                         
   0  17   6        735.37        694.72        64.17 o                         
   1  17   6       1248.12       1172.09        51.77 o                         
   2  17   6        226.47        271.90        29.66 o                         
   3  17   6        213.92        206.45        28.17 o                         
   4  17   6          4.80        -29.58        29.58 o                         
   5  17   6         49.19         34.01        21.85 o                         
   6  17   6        252.86        228.57        30.33 o                         
   7  17   6         24.60         42.03        16.58 o                         
   8  17   6         62.22         81.84        16.13 o                         
 -10  18   6         17.88         -6.10        21.93 o                         
  -9  18   6         42.21         30.44        20.52 o                         
  -8  18   6         21.99         41.07        19.70 o                         
  -7  18   6        610.57        659.76        42.85 o                         
  -6  18   6        703.54        757.62        43.60 o                         
  -5  18   6          7.56        -11.86        24.42 o                         
  -4  18   6        180.83        222.32        21.41 o                         
  -3  18   6         48.98         45.60        19.85 o                         
  -2  18   6        478.07        434.32        31.59 o                         
  -1  18   6        796.30        913.42        43.19 o                         
   0  18   6        672.44        695.58        28.48 o                         
   1  18   6         29.66        -23.45        26.54 o                         
   2  18   6        313.53        364.11        32.11 o                         
   3  18   6        323.61        397.67        35.31 o                         
   4  18   6        424.95        384.59        36.98 o                         
   5  18   6          0.05         -6.76        27.02 o                         
   6  18   6         25.37         18.29        24.75 o                         
   7  18   6          0.68         -9.70        21.67 o                         
   8  18   6         28.12         51.25        14.05 o                         
 -10  19   6         16.31         61.36        16.28 o                         
  -9  19   6        192.56        156.13        24.45 o                         
  -8  19   6        521.88        475.01        36.42 o                         
  -7  19   6        191.52        211.06        27.47 o                         
  -6  19   6        302.47        255.14        31.59 o                         
  -5  19   6          8.67         38.28        16.50 o                         
  -4  19   6        196.17        207.42        28.10 o                         
  -3  19   6        524.08        566.66        37.31 o                         
  -2  19   6       1537.89       1443.40        55.12 o                         
  -1  19   6         19.25         40.21        15.35 o                         
   0  19   6        348.82        375.23        22.91 o                         
   1  19   6        534.62        478.65        36.72 o                         
   2  19   6          6.55         19.14        24.72 o                         
   3  19   6        102.08        105.29        24.45 o                         
   4  19   6        192.74        179.10        27.61 o                         
   5  19   6          2.88         13.38        24.12 o                         
   6  19   6         77.95        112.91        26.39 o                         
   7  19   6         79.75         61.73        17.62 o                         
 -10  20   6        229.66        215.97        24.16 o                         
  -9  20   6          1.02        -20.07        20.07 o                         
  -8  20   6        577.26        543.10        39.14 o                         
  -7  20   6       1165.04       1130.95        55.15 o                         
  -6  20   6        106.61         89.23        24.42 o                         
  -5  20   6         54.89         65.60        22.67 o                         
  -4  20   6          6.17         14.64        24.68 o                         
  -3  20   6        160.12        190.44        24.72 o                         
  -2  20   6        135.48        103.54        24.19 o                         
  -1  20   6        441.06        441.41        33.93 o                         
   0  20   6       1070.76       1111.27        36.38 o                         
   1  20   6       1348.99       1259.84        54.48 o                         
   2  20   6         25.03         16.32        25.05 o                         
   3  20   6         19.19         20.40        27.61 o                         
   4  20   6        819.20        700.20        43.33 o                         
   5  20   6         47.92         19.77        22.82 o                         
   6  20   6         25.30         21.11        20.40 o                         
   7  20   6          4.99         10.96        16.87 o                         
 -10  21   6        459.96        365.19        26.57 o                         
  -9  21   6         17.26         35.27        15.05 o                         
  -8  21   6         75.47         54.22        21.59 o                         
  -7  21   6         82.67         58.94        22.89 o                         
  -6  21   6          7.91          6.39        19.21 o                         
  -5  21   6        101.26         89.57        22.34 o                         
  -4  21   6         21.19         17.99        26.46 o                         
  -3  21   6        214.16        230.61        27.13 o                         
  -2  21   6        877.61        794.97        45.38 o                         
  -1  21   6         27.52         19.62        22.93 o                         
   0  21   6         13.10         -4.04        17.85 o                         
   1  21   6        496.90        468.84        39.10 o                         
   2  21   6        445.57        462.52        38.17 o                         
   3  21   6         23.07         -3.42        26.35 o                         
   4  21   6          6.44          3.42        26.80 o                         
   5  21   6         13.83         21.56        20.92 o                         
   6  21   6          0.49         16.69        21.52 o                         
   7  21   6          0.08         31.70        14.27 o                         
 -10  22   6         44.31         48.20        13.49 o                         
  -9  22   6         22.01         41.22        17.36 o                         
  -8  22   6        265.73        252.24        29.40 o                         
  -7  22   6          8.25         -3.12        25.16 o                         
  -6  22   6        116.33         85.63        22.67 o                         
  -5  22   6          7.34        -12.67        28.32 o                         
  -4  22   6        586.93        541.20        39.17 o                         
  -3  22   6        110.91        138.33        24.57 o                         
  -2  22   6       1617.96       1636.17        61.92 o                         
  -1  22   6        327.96        233.29        29.29 o                         
   0  22   6        456.16        434.41        27.78 o                         
   1  22   6          0.28         -6.50        28.39 o                         
   2  22   6        567.15        501.33        40.47 o                         
   3  22   6         26.91         59.76        21.33 o                         
   4  22   6         68.49         86.26        26.31 o                         
   5  22   6          1.50          6.32        24.90 o                         
   6  22   6         56.72         81.73        22.08 o                         
   7  22   6         19.76         16.69        13.79 o                         
  -9  23   6         16.35         44.82        14.68 o                         
  -8  23   6         11.78         25.53        18.06 o                         
  -7  23   6         66.01         57.38        21.11 o                         
  -6  23   6         49.80         51.33        19.59 o                         
  -5  23   6         84.57         72.47        23.15 o                         
  -4  23   6          4.25         58.28        17.43 o                         
  -3  23   6        261.11        281.42        30.36 o                         
  -2  23   6       3464.42       3717.44       114.95 o                         
  -1  23   6        627.49        606.39        39.92 o                         
   0  23   6       4563.24       4539.35        94.29 o                         
   1  23   6         33.04        -26.57        33.23 o                         
   2  23   6        396.60        298.03        37.83 o                         
   3  23   6         55.12         24.16        26.95 o                         
   4  23   6        873.94        735.62        46.75 o                         
   5  23   6         44.47         61.47        18.77 o                         
   6  23   6         46.31         27.09        18.40 o                         
   7  23   6         25.58         34.38        13.57 o                         
  -9  24   6         10.56          4.05        16.76 o                         
  -8  24   6          3.24          7.88        23.64 o                         
  -7  24   6        268.63        276.73        30.40 o                         
  -6  24   6        720.63        643.71        41.63 o                         
  -5  24   6        331.07        274.54        32.22 o                         
  -4  24   6        423.72        464.94        38.54 o                         
  -3  24   6        357.74        366.27        34.75 o                         
  -2  24   6        355.40        397.56        36.76 o                         
  -1  24   6        791.56        868.67        49.13 o                         
   0  24   6         12.75         17.54        16.15 o                         
   1  24   6        566.53        603.27        42.29 o                         
   2  24   6        336.59        323.30        38.02 o                         
   3  24   6        252.50        181.22        33.37 o                         
   4  24   6        317.66        284.35        33.19 o                         
   5  24   6         15.84         11.89        25.87 o                         
   6  24   6         62.33         67.23        20.40 o                         
   7  24   6          0.81         -4.83        15.57 o                         
  -9  25   6        115.41        121.16        18.58 o                         
  -8  25   6          0.24         23.45        15.54 o                         
  -7  25   6        168.93        107.48        26.76 o                         
  -6  25   6          0.15          3.16        20.66 o                         
  -5  25   6         36.44         77.34        18.25 o                         
  -4  25   6        875.12       1015.10        52.85 o                         
  -3  25   6        956.90        928.62        50.73 o                         
  -2  25   6         54.77         68.68        21.93 o                         
  -1  25   6       2447.96       2160.21        75.37 o                         
   0  25   6        289.96        308.88        24.06 o                         
   1  25   6          8.94        -32.41        32.41 o                         
   2  25   6         20.18          6.91        19.10 o                         
   3  25   6        459.97        386.74        39.73 o                         
   4  25   6        184.28        206.79        28.51 o                         
   5  25   6        196.17        193.82        23.82 o                         
   6  25   6          0.25        -11.26        20.78 o                         
  -9  26   6          0.02         -5.20        17.80 o                         
  -8  26   6          6.54          2.38        21.15 o                         
  -7  26   6        344.37        361.06        31.55 o                         
  -6  26   6        464.92        399.01        38.50 o                         
  -5  26   6        161.38        134.91        27.06 o                         
  -4  26   6       1029.02        989.83        51.14 o                         
  -3  26   6        293.86        301.08        30.44 o                         
  -2  26   6       1211.22       1173.87        55.53 o                         
  -1  26   6          5.91         27.50        18.81 o                         
   0  26   6        210.97        198.46        24.05 o                         
   1  26   6        492.73        486.53        38.99 o                         
   2  26   6          0.00         -3.46        25.09 o                         
   3  26   6        200.88        125.66        28.25 o                         
   4  26   6         18.23         33.49        18.25 o                         
   5  26   6         16.38          0.00        23.04 o                         
   6  26   6          5.94          2.79        15.01 o                         
  -9  27   6         49.38         22.04        15.31 o                         
  -8  27   6          7.88         11.22        18.06 o                         
  -7  27   6          1.64        -19.10        24.86 o                         
  -6  27   6          8.22         15.16        24.45 o                         
  -5  27   6         64.07         59.43        22.49 o                         
  -4  27   6        486.35        458.96        38.88 o                         
  -3  27   6        288.35        264.77        34.08 o                         
  -2  27   6         53.47         49.32        23.38 o                         
  -1  27   6        427.26        385.48        38.02 o                         
   0  27   6          7.93          5.84        17.19 o                         
   1  27   6        629.83        662.40        46.23 o                         
   2  27   6         33.61         47.91        20.52 o                         
   3  27   6         12.78         19.81        27.99 o                         
   4  27   6         15.31         12.12        23.08 o                         
   5  27   6          1.30         34.27        15.91 o                         
   6  27   6          8.45         -1.93        18.69 o                         
  -8  28   6        114.44        126.47        21.33 o                         
  -7  28   6         16.96        -24.68        24.68 o                         
  -6  28   6          0.94         43.19        17.77 o                         
  -5  28   6         77.65         66.90        19.40 o                         
  -4  28   6        380.39        360.36        36.20 o                         
  -3  28   6        100.68         73.44        24.05 o                         
  -2  28   6         86.03        123.09        22.78 o                         
  -1  28   6         16.71         47.50        18.84 o                         
   0  28   6        683.17        672.81        36.22 o                         
   1  28   6        125.82        151.15        30.25 o                         
   2  28   6          7.68         -3.38        28.43 o                         
   3  28   6        165.55        160.63        27.54 o                         
   4  28   6         49.74         42.55        20.48 o                         
   5  28   6          0.38         -2.42        21.15 o                         
   6  28   6          1.23         13.86        17.13 o                         
  -8  29   6          6.40          0.00        20.52 o                         
  -7  29   6          8.32         12.30        22.41 o                         
  -6  29   6          0.27         -8.51        22.52 o                         
  -5  29   6         98.98         87.93        23.04 o                         
  -4  29   6         53.85         48.80        23.15 o                         
  -3  29   6        781.06        701.28        45.34 o                         
  -2  29   6        155.35        136.03        24.57 o                         
  -1  29   6         28.33         16.20        26.13 o                         
   0  29   6        115.64         89.01        23.66 o                         
   1  29   6         22.30          6.80        26.76 o                         
   2  29   6        107.44        147.66        26.02 o                         
   3  29   6         14.07         18.62        19.33 o                         
   4  29   6         15.85         22.04        22.71 o                         
   5  29   6         57.52         93.81        19.85 o                         
   6  29   6         12.40         -4.61        17.39 o                         
  -8  30   6         51.18         47.50        16.50 o                         
  -7  30   6         21.90         -6.91        23.60 o                         
  -6  30   6         28.14         32.56        18.81 o                         
  -5  30   6         37.16         31.74        19.85 o                         
  -4  30   6          0.05         18.73        21.63 o                         
  -3  30   6        297.67        302.34        29.03 o                         
  -2  30   6        108.79        100.90        25.68 o                         
  -1  30   6        982.41       1124.07        55.41 o                         
   0  30   6        128.77         91.81        22.76 o                         
   1  30   6         14.11         60.13        18.51 o                         
   2  30   6         66.50         72.84        21.44 o                         
   3  30   6         24.87         19.85        20.44 o                         
   4  30   6         15.22          5.20        21.37 o                         
   5  30   6         62.22         81.88        19.51 o                         
  -8  31   6         72.48         61.88        16.76 o                         
  -7  31   6         44.61         52.66        18.51 o                         
  -6  31   6          3.83         -5.13        25.68 o                         
  -5  31   6         21.40         21.00        18.62 o                         
  -4  31   6         58.37         14.20        22.30 o                         
  -3  31   6         54.37         66.86        21.93 o                         
  -2  31   6        522.11        537.38        39.28 o                         
  -1  31   6         15.50          0.00        24.60 o                         
   0  31   6          0.40          2.30        20.07 o                         
   1  31   6         20.42          9.77        27.06 o                         
   2  31   6         94.72         80.57        23.49 o                         
   3  31   6          0.91        -22.45        22.45 o                         
   4  31   6         21.36         67.64        15.80 o                         
   5  31   6         56.30         98.38        16.61 o                         
  -7  32   6        350.20        384.29        27.50 o                         
  -6  32   6        276.57        251.87        26.54 o                         
  -5  32   6         87.27        103.73        23.82 o                         
  -4  32   6          3.19          0.00        22.75 o                         
  -3  32   6        615.40        762.86        44.52 o                         
  -2  32   6        200.05        186.27        29.62 o                         
  -1  32   6        196.29        180.48        24.72 o                         
   0  32   6        562.62        571.13        29.93 o                         
   1  32   6          3.86        -12.60        25.94 o                         
   2  32   6        340.10        375.15        30.29 o                         
   3  32   6         29.21         53.22        18.95 o                         
   4  32   6        189.72        256.40        23.34 o                         
   5  32   6         82.23         55.45        19.29 o                         
  -7  33   6        163.36        119.00        18.10 o                         
  -6  33   6        162.85        153.12        22.56 o                         
  -5  33   6         42.11         65.26        18.03 o                         
  -4  33   6          0.32         -5.61        23.49 o                         
  -3  33   6        168.67        162.78        24.94 o                         
  -2  33   6          2.58         15.01        20.63 o                         
  -1  33   6        256.18        253.25        30.44 o                         
   0  33   6         88.20         98.52        15.16 o                         
   1  33   6          0.40         15.05        21.93 o                         
   2  33   6        149.36        156.95        23.38 o                         
   3  33   6         22.96         39.62        16.17 o                         
   4  33   6          4.40          6.06        16.72 o                         
  -7  34   6         17.93        -10.74        16.72 o                         
  -6  34   6         75.89         89.53        18.21 o                         
  -5  34   6          9.33        -16.80        20.26 o                         
  -4  34   6         30.65         46.01        19.55 o                         
  -3  34   6          2.50         -5.61        21.41 o                         
  -2  34   6         19.43         -2.90        22.15 o                         
  -1  34   6         80.64         77.23        19.88 o                         
   0  34   6         20.09         37.50        18.36 o                         
   1  34   6        164.16        195.97        24.38 o                         
   2  34   6         11.07         10.48        21.00 o                         
   3  34   6         74.57         62.22        21.30 o                         
   4  34   6         59.70         67.01        15.87 o                         
  -6  35   6         68.68         66.97        16.13 o                         
  -5  35   6         41.55         28.02        17.39 o                         
  -4  35   6          7.71          7.43        20.63 o                         
  -3  35   6        213.74        251.02        25.61 o                         
  -2  35   6          2.31         36.50        15.05 o                         
  -1  35   6         23.99         42.15        18.43 o                         
   0  35   6         20.25         -2.26        14.62 o                         
   1  35   6         97.57         57.05        24.05 o                         
   2  35   6          0.61          9.70        13.71 o                         
   3  35   6          5.00         -2.04        19.40 o                         
   4  35   6         34.41         32.19        16.32 o                         
  -6  36   6         59.64         78.94        14.16 o                         
  -5  36   6         39.50         33.37        16.09 o                         
  -4  36   6         13.00         39.69        15.57 o                         
  -3  36   6        229.29        245.59        25.90 o                         
  -2  36   6        101.04        119.75        22.86 o                         
  -1  36   6          0.70        -20.33        20.33 o                         
   0  36   6          5.86         12.18        13.38 o                         
   1  36   6         40.38         17.32        25.12 o                         
   2  36   6          0.18         11.04        20.11 o                         
   3  36   6         18.10         12.78        19.59 o                         
  -5  37   6         53.33         62.88        16.43 o                         
  -4  37   6          7.53          8.33        20.14 o                         
  -3  37   6         23.82         46.98        16.69 o                         
  -2  37   6         12.01         34.82        18.06 o                         
  -1  37   6         20.57         22.30        17.13 o                         
   0  37   6         94.62        120.08        14.51 o                         
   1  37   6         34.16         69.17        17.17 o                         
   2  37   6          0.17        -11.86        19.36 o                         
   3  37   6         23.75         -1.56        15.83 o                         
  -5  38   6         60.31         81.02        14.72 o                         
  -4  38   6         33.26         24.68        16.09 o                         
  -3  38   6          3.25         12.34        20.14 o                         
  -2  38   6          2.59         -2.16        18.95 o                         
  -1  38   6         14.46         10.15        14.72 o                         
   0  38   6          0.67         14.79        10.67 o                         
   1  38   6         44.11         16.13        16.13 o                         
   2  38   6         15.17         20.74        13.23 o                         
  -4  39   6        111.20        124.28        17.32 o                         
  -3  39   6         73.03        101.95        15.50 o                         
  -2  39   6         63.24         57.98        17.73 o                         
  -1  39   6         50.01         55.82        14.64 o                         
   0  39   6         88.37        115.81        13.59 o                         
   1  39   6         40.01         17.65        21.04 o                         
  -3  40   6         11.58         29.29        12.45 o                         
  -2  40   6          0.17         -5.05        17.28 o                         
  -1  40   6         22.38         30.62        15.09 o                         
   0  40   6          4.03         26.26        17.97 o                         
 -11   1   7         42.68         40.47        15.24 o                         
 -10   1   7         70.15         68.46        21.37 o                         
  -9   1   7          0.36          0.00        25.38 o                         
  -8   1   7         81.31         96.15        25.24 o                         
  -7   1   7        168.71        188.80        25.98 o                         
  -6   1   7        275.33        291.41        28.95 o                         
  -5   1   7          1.62        -20.92        20.92 o                         
  -4   1   7        276.56        335.68        27.73 o                         
  -3   1   7       2582.15       3023.90        89.09 o                         
  -2   1   7         29.78         16.61        23.49 o                         
  -1   1   7         10.75         12.49        16.91 o                         
   0   1   7        837.31        738.00        60.93 o                         
   1   1   7        134.78        125.81        19.03 o                         
   2   1   7        280.61        207.79        26.39 o                         
   3   1   7          1.28        -14.61        22.82 o                         
   4   1   7        112.58        115.06        23.93 o                         
   5   1   7          7.19        -10.03        27.76 o                         
   6   1   7        141.66        152.38        27.76 o                         
   7   1   7         33.52         47.61        21.67 o                         
   8   1   7          4.81          0.00        19.73 o                         
 -11   2   7         39.02          2.08        25.61 o                         
 -10   2   7          0.10         -5.69        23.79 o
[truncated: 245,269 more chars]
